# Supplementary material for: Somatic mutation and selection at population scale
Source: Nature. 2025 Oct 8;647(8089):411–20. doi: 10.1038/s41586-025-09584-w (PMC12611758; doi:10.1038/s41586-025-09584-w)
Supplement: Supplementary file 3 — Targeted panel design for targeted NanoSeq: genes and coordinates. [file 41586_2025_9584_MOESM3_ESM.xlsx]

## Sheet: Gene list
gene	chr	bed_start	bed_end	target_type	first_bed_row	last_bed_row	total_targeted_regions	protein_id	CDS_length	strand	CDS_in_bed
GNB1	1	1718762	1756923	FullGene	1	9	1440	ENSP00000367872	1023	-1	1023
TNFRSF14	1	2488077	2494769	FullGene	10	17	1435	ENSP00000347948	852	1	852
PIK3CD	1	9775852	9775972	Hotspot	18	18	120	ENSP00000354410	3207	1	66
MTOR	1	11167487	11319505	FullGene	19	75	10978	ENSP00000354558	7650	-1	7594
SPEN	1	16258829	16258949	Hotspot	76	76	120	ENSP00000364912	10995	1	120
EPHA2	1	16451710	16482732	FullGene+TSS	77	94	3115	ENSP00000351209	2931	-1	2914
ARID1A	1	27022373	27107280	FullGene+TSS	95	118	7973	ENSP00000320485	6858	1	6374
ZC3H12A	1	37941078	37949254	FullGene	119	123	2040	ENSP00000362179	1800	1	1800
PIK3R3	1	46509323	46642201	FullGene	124	134	2263	ENSP00000439913	1524	-1	1524
CDKN2C	1	51435984	51439993	FullGene	135	136	720	ENSP00000262662	507	1	507
JAK1	1	65300232	65352004	FullGene	137	160	5040	ENSP00000343204	3465	-1	3465
FUBP1	1	78414451	78444926	FullGene+TSS	161	182	2209	ENSP00000389536	1998	-1	1977
RPL5	1	93297612	93307432	FullGene	183	190	1320	ENSP00000359345	894	1	894
NRAS	1	115251155	115258785	FullGene	191	194	720	ENSP00000358548	570	-1	570
NOTCH2	1	120454175	120612390	FullGene+TSS	195	228	13073	ENSP00000256646	7416	-1	7416
RIT1	1	155870173	155880732	FullGene	229	233	1052	ENSP00000357305	711	-1	711
ELF3	1	201980225	201984453	FullGene	234	241	1320	ENSP00000352673	1116	1	1116
PIGR	1	207103650	207113914	FullGene	242	251	2880	ENSP00000348888	2295	-1	2295
H3F3A	1	226251996	226259235	FullGene	252	254	716	ENSP00000355781	411	1	411
AKT3	1	243858956	243859076	Hotspot	255	255	120	ENSP00000355497	1440	-1	62
MYCN	2	16082257	16082377	Hotspot	256	256	120	ENSP00000281043	1395	1	120
RHOB	2	20647227	20647817	FullGene	257	257	590	ENSP00000272233	591	1	590
DNMT3A	2	25457098	25565609	FullGene+TSS	258	282	4472	ENSP00000324375	2739	-1	2739
ASXL2	2	26101030	26101150	Hotspot	283	283	120	ENSP00000391447	4308	-1	57
FOSL2	2	28615676	28635315	FullGene	284	288	1059	ENSP00000264716	981	1	981
ALK	2	29754896	29755016	Hotspot	289	289	120	ENSP00000373700	4863	-1	86
ZFP36L2	2	43451402	43453898	FullGene+TSS	290	294	1512	ENSP00000282388	1485	-1	1084
XPO1	2	61719412	61719532	Hotspot	295	295	120	ENSP00000384863	3216	-1	73
PCBP1	2	70315114	70315234	Hotspot	296	296	120	ENSP00000305556	1071	1	120
SFTPB	2	85888566	85895350	FullGene	297	306	1800	ENSP00000386346	1182	-1	1182
BCL2L11	2	111881322	111921808	FullGene	307	315	895	ENSP00000376943	597	1	597
CXCR4	2	136872433	136875630	FullGene	316	317	1094	ENSP00000386884	1071	-1	1071
ACVR2A	2	148602688	148684865	FullGene	318	328	2275	ENSP00000241416	1542	1	1542
ACVR1	2	158593989	158656031	FullGene	329	337	2160	ENSP00000263640	1530	-1	1530
NFE2L2	2	178095464	178129341	FullGene	338	342	2158	ENSP00000380252	1818	-1	1818
SF3B1	2	198256985	198299965	FullGene+TSS	343	367	5578	ENSP00000335321	3915	-1	3915
CASP8	2	202122955	202151327	FullGene	368	376	1669	ENSP00000351273	1617	1	1608
BMPR2	2	203242198	203424669	FullGene	377	389	3104	ENSP00000363708	3117	1	3104
CTLA4	2	204732665	204737535	FullGene	390	393	672	ENSP00000303939	672	1	672
IDH1	2	209101787	209116337	FullGene	394	401	1796	ENSP00000260985	1245	-1	1245
ERBB4	2	212248322	213403273	FullGene	402	429	5635	ENSP00000342235	3927	-1	3927
CUL3	2	225338907	225449753	FullGene	430	445	3235	ENSP00000264414	2307	-1	2307
PDCD1	2	242793209	242800990	FullGene	446	450	867	ENSP00000335062	867	-1	867
VHL	3	10183521	10191679	FullGene	451	453	836	ENSP00000256474	642	1	642
RAF1	3	12625964	12660236	FullGene	454	470	2995	ENSP00000401888	2007	-1	2007
TGFBR2	3	30648362	30733121	FullGene	471	478	2276	ENSP00000351905	1779	1	1741
MYD88	3	38180095	38182819	FullGene	479	483	1320	ENSP00000401399	954	1	954
CTNNB1	3	41265505	41280848	FullGene	484	496	3105	ENSP00000385604	2346	1	2346
SETD2	3	47058543	47205607	FullGene+TSS	497	517	9281	ENSP00000386759	7695	-1	7695
RHOA	3	49397608	49449785	FullGene+TSS	518	522	1161	ENSP00000400175	582	-1	582
BAP1	3	52436250	52443935	FullGene	523	540	3351	ENSP00000417132	2190	-1	2162
PBRM1	3	52582044	52713778	FullGene	541	570	6586	ENSP00000296302	5070	-1	5068
FOXP1	3	71008349	71247532	FullGene	571	587	3059	ENSP00000420736	2040	-1	2040
ROBO2	3	77089906	77695265	FullGene	588	614	6231	ENSP00000327536	4320	1	4319
NFKBIZ	3	101568465	101578248	FullGene	615	627	2873	ENSP00000325663	2157	1	2131
CBLB	3	105377813	105588232	FullGene	628	653	3224	ENSP00000264122	2949	-1	2949
GATA2	3	128199831	128205879	FullGene	654	658	1795	ENSP00000345681	1443	-1	1443
PIK3CB	3	138374179	138478219	FullGene	659	680	4676	ENSP00000418143	3213	-1	3213
FOXL2	3	138664323	138665494	FullGene	681	682	595	ENSP00000333188	1131	-1	485
RASA2	3	141205974	141331199	FullGene	683	706	3471	ENSP00000391677	2553	1	2504
TBL1XR1	3	176743238	176782796	FullGene	707	720	2520	ENSP00000405574	1545	-1	1545
PIK3CA	3	178916609	178952196	FullGene	721	739	4421	ENSP00000263967	3207	1	3207
KLHL6	3	183209714	183273441	FullGene	740	746	1866	ENSP00000341342	1866	-1	1866
TP63	3	189349065	189612322	FullGene+TSS	747	761	3552	ENSP00000264731	2043	1	2043
MB21D2	3	192516660	192516780	Hotspot	762	762	120	ENSP00000376246	1476	-1	120
FGFR3	4	1795658	1809035	FullGene	763	778	3469	ENSP00000339824	2427	1	2357
PHOX2B	4	41748127	41750686	FullGene	779	781	836	ENSP00000226382	945	-1	641
PDGFRA	4	55124899	55161485	FullGene	782	803	4554	ENSP00000257290	3270	1	3270
KIT	4	55524154	55604778	FullGene	804	824	4075	ENSP00000288135	2931	1	2931
EPHA5	4	66189775	66189895	Hotspot	825	825	120	ENSP00000273854	3114	-1	64
ALB	4	74270023	74286047	FullGene	826	839	2750	ENSP00000295897	1830	1	1830
TET2	4	106067299	106197743	FullGene+TSS	840	852	6988	ENSP00000425443	6072	1	6001
FAT4	4	126237513	126412949	FullGene	853	870	16071	ENSP00000377862	14946	1	14826
FBXW7	4	153243986	153332979	FullGene	871	882	2767	ENSP00000281708	2124	-1	2108
FGB	4	155484167	155491806	FullGene	883	890	1800	ENSP00000306099	1476	1	1476
FGA	4	155505270	155511872	FullGene	891	896	2996	ENSP00000306361	2601	-1	2600
FAT1	4	187509699	187645159	FullGene+TSS	897	924	15552	ENSP00000406229	13767	-1	13703
TERT	5	1253371	1295203	FullGene+TSS	925	943	5138	ENSP00000309572	3399	-1	3399
IL7R	5	35857071	35876636	FullGene	944	951	1916	ENSP00000306157	1380	1	1380
MAP3K1	5	56161210	56161330	Hotspot	952	952	120	ENSP00000382423	4539	1	73
PIK3R1	5	67522490	67593454	FullGene	953	967	3000	ENSP00000379855	2199	1	2199
RASA1	5	86564268	86686700	FullGene	968	995	3231	ENSP00000274376	3144	1	3144
APC	5	112090534	112179866	FullGene	996	1011	9106	ENSP00000257430	8532	1	8488
FAT2	5	150885091	150948542	FullGene	1012	1034	14395	ENSP00000261800	13050	-1	13050
NPM1	5	170814921	170837609	FullGene	1035	1045	1427	ENSP00000428755	885	1	818
NSD1	5	176562105	176722460	FullGene	1046	1067	8069	ENSP00000395929	8091	1	8069
FOXQ1	6	1312859	1314169	FullGene	1068	1071	715	ENSP00000296839	1212	1	617
HIST1H3B	6	26031842	26032322	FullGene	1072	1072	480	ENSP00000244661	411	-1	411
HIST1H2BD	6	26158347	26158707	FullGene	1073	1073	360	ENSP00000289316	381	1	310
HLA-A	6	29910306	29913289	FullGene	1074	1081	1800	ENSP00000366002	1116	1	1116
HLA-B	6	31322221	31324958	FullGene	1082	1088	1560	ENSP00000399168	1089	-1	1089
LTB	6	31548485	31550194	FullGene	1089	1092	735	ENSP00000410481	735	-1	735
NOTCH4	6	32163210	32191801	FullGene	1093	1123	7780	ENSP00000364163	6012	-1	5982
CDKN1A	6	36645601	36653612	FullGene	1124	1126	720	ENSP00000409259	597	1	597
PIM1	6	37138363	37138483	Hotspot	1127	1127	120	ENSP00000362608	942	1	70
CCND3	6	41903628	41903748	Hotspot	1128	1128	120	ENSP00000362082	879	-1	71
TRAF3IP2	6	111880560	111922467	FullGene	1129	1137	2160	ENSP00000345984	1725	-1	1725
IFNGR1	6	137522004	137522124	Hotspot	1138	1138	120	ENSP00000356713	1470	-1	107
ESR1	6	152129031	152420103	FullGene	1139	1146	2151	ENSP00000342630	1788	1	1788
ARID1B	6	157099184	157529062	FullGene	1147	1168	6951	ENSP00000356116	6870	1	5722
CARD11	7	2946271	2998140	FullGene	1169	1192	3465	ENSP00000380150	3465	-1	3465
RAC1	7	6414003	6443608	FullGene+TSS	1193	1199	2877	ENSP00000348461	636	1	636
GCK	7	44184686	44228552	FullGene	1200	1210	1964	ENSP00000223366	1401	-1	1401
IKZF1	7	50459470	50459590	Hotspot	1211	1211	120	ENSP00000331614	1560	1	91
EGFR	7	55086954	55273420	FullGene	1212	1239	5395	ENSP00000275493	3633	1	3633
GTF2I	7	74103463	74173168	FullGene	1240	1272	2964	ENSP00000322542	2997	1	2964
CDK6	7	92244406	92462640	FullGene	1273	1279	1440	ENSP00000265734	981	-1	981
KMT2E	7	104681374	104753805	FullGene	1280	1304	6960	ENSP00000312379	5577	1	5577
PIK3CG	7	106519940	106520060	Hotspot	1305	1305	120	ENSP00000392258	3309	1	97
MET	7	116339138	116436179	FullGene	1306	1325	5398	ENSP00000317272	4227	1	4227
BRAF	7	140434343	140624537	FullGene	1326	1344	3346	ENSP00000288602	2301	-1	2282
PRSS1	7	142457349	142460898	FullGene	1415	1421	808	ENSP00000417854	786	1	455
EZH2	7	148508607	148508847	Hotspot	1441	1441	240	ENSP00000320147	2256	-1	96
KMT2C	7	151833902	152133128	FullGene+TSS	1442	1504	18188	ENSP00000347325	14907	-1	14850
FGFR1	8	38271113	38315082	FullGene	1505	1522	3791	ENSP00000393312	2562	-1	2540
SOX17	8	55372458	55372578	Hotspot	1523	1523	120	ENSP00000297316	1245	1	97
PREX2	8	68864570	69143650	FullGene	1524	1563	6952	ENSP00000288368	4821	1	4821
CNBD1	8	88365838	88365958	Hotspot	1564	1564	120	ENSP00000430073	1311	1	95
MYC	8	128748794	128753222	FullGene	1565	1567	1560	ENSP00000367207	1365	1	1365
TG	8	133879218	134147038	FullGene	1568	1615	10670	ENSP00000220616	8307	1	8307
JAK2	9	5021980	5126797	FullGene	1616	1638	4796	ENSP00000371067	3399	1	3399
CD274	9	5456113	5467862	FullGene	1639	1644	929	ENSP00000370989	873	1	873
PSIP1	9	15465517	15510186	FullGene	1645	1661	1631	ENSP00000370114	1593	-1	1593
CDKN2A.p16INK4a	9	21968174	21974871	FullGene	1662	1664	720	ENSP00000307101	471	-1	471
CDKN2A.p14arf	9	21994113	21994353	FullGene	1665	1665	240	ENSP00000462950	399	-1	193
PAX5	9	36840534	37034065	FullGene	1666	1675	1796	ENSP00000350844	1176	-1	1176
GNAQ	9	80336213	80646203	FullGene	1676	1682	1680	ENSP00000286548	1080	-1	1080
PTCH1	9	98209193	98279102	FullGene	1683	1707	4549	ENSP00000332353	4344	-1	4344
KLF4	9	110247999	110251510	FullGene	1708	1711	1920	ENSP00000363804	1440	-1	1440
PPP6C	9	127911895	127952001	FullGene	1712	1720	1553	ENSP00000392147	1029	-1	1015
TSC1	9	135771622	135804259	FullGene	1721	1741	3474	ENSP00000298552	3495	-1	3474
RXRA	9	137328292	137328411	Hotspot	1742	1742	119	ENSP00000419692	1389	1	99
NOTCH1	9	139388895	139440464	FullGene+TSS	1743	1776	11148	ENSP00000277541	7668	-1	7668
GATA3	10	8097558	8116037	FullGene	1777	1781	1796	ENSP00000368632	1335	1	1335
RET	10	43617356	43617476	Hotspot	1782	1782	120	ENSP00000347942	3345	1	71
HNRNPF	10	43882048	43883368	FullGene	1783	1783	1320	ENSP00000349573	1248	-1	1248
ARID5B	10	63661469	63852789	FullGene	1784	1793	3557	ENSP00000279873	3567	1	3557
KAT6B	10	76602565	76790875	FullGene	1794	1813	7164	ENSP00000287239	6222	1	5986
PTEN	10	89624205	89725256	FullGene	1814	1822	1677	ENSP00000361021	1212	1	1212
FAS	10	90750633	90774207	FullGene	1823	1831	1027	ENSP00000347979	1008	1	1008
SUFU	10	104263817	104389927	FullGene	1832	1845	2263	ENSP00000358918	1455	1	1327
GPAM	10	113913305	113941551	FullGene	1846	1865	3479	ENSP00000265276	2487	-1	2487
TCF7L2	10	114710516	114925731	FullGene	1866	1881	1917	ENSP00000348274	1860	1	1845
FGFR2	10	123239332	123353336	FullGene	1882	1899	3744	ENSP00000410294	2469	-1	2469
HRAS	11	532635	534326	FullGene	1900	1903	720	ENSP00000380723	570	-1	570
INS	11	2181034	2182227	FullGene	1904	1905	480	ENSP00000380432	333	-1	333
PIK3C2A	11	17111255	17191295	FullGene	1906	1937	6830	ENSP00000265970	5061	-1	5061
MYOD1	11	17741275	17743108	FullGene	1938	1942	1302	ENSP00000250003	963	1	918
MEN1	11	64571806	64577581	FullGene	1943	1951	1839	ENSP00000366530	1848	-1	1829
CCND1	11	69456060	69466118	FullGene	1952	1957	1191	ENSP00000227507	888	1	865
ATM	11	108093408	108239829	FullGene+TSS	1958	2023	16217	ENSP00000388058	9171	1	9171
CBL	11	119077119	119170527	FullGene	2024	2038	3695	ENSP00000264033	2721	1	2634
CHD4	12	6679790	6715549	FullGene	2039	2076	8295	ENSP00000312419	5823	-1	5810
ETV6	12	11803017	12043987	FullGene	2077	2084	1920	ENSP00000379658	1359	1	1359
CDKN1B	12	12870770	12874189	FullGene	2085	2087	841	ENSP00000379629	618	1	618
KRAS	12	25362729	25398322	FullGene	2088	2092	836	ENSP00000256078	570	-1	570
ARID2	12	46123297	46298908	FullGene+TSS	2093	2114	6825	ENSP00000335044	5508	1	5508
KMT2D	12	49415548	49449142	FullGene	2115	2170	18761	ENSP00000301067	16614	-1	15428
RARG	12	53605459	53621329	FullGene	2171	2179	1632	ENSP00000388510	1365	-1	1365
ERBB3	12	56474065	56495875	FullGene	2180	2207	5635	ENSP00000267101	4029	1	4029
CDK4	12	58142293	58145511	FullGene	2208	2214	1320	ENSP00000257904	912	-1	912
PTPN11	12	112888074	112927018	Hotspot	2215	2216	480	ENSP00000340944	1782	1	345
HNF1A	12	121416554	121439051	FullGene	2217	2225	2520	ENSP00000443112	1989	1	1989
POLE	12	133253124	133253244	Hotspot	2226	2226	120	ENSP00000322570	6861	-1	108
LATS2	13	21549009	21620165	FullGene	2227	2234	3248	ENSP00000372035	3267	-1	3248
PDX1	13	28494271	28498839	FullGene	2235	2238	949	ENSP00000370421	852	1	813
BRCA2	13	32890570	32972962	FullGene	2239	2264	11995	ENSP00000369497	10257	1	10257
FOXO1	13	41133608	41240433	FullGene	2265	2267	2031	ENSP00000368880	1968	-1	1817
RB1	13	48877964	49054230	FullGene	2268	2295	4084	ENSP00000267163	2787	1	2742
DIS3	13	73336042	73337740	Hotspot	2296	2297	240	ENSP00000366997	2877	-1	222
KLF5	13	73633401	73650054	FullGene	2300	2304	1668	ENSP00000366915	1374	1	1312
ERCC5	13	103527831	103527951	Hotspot	2305	2305	120	ENSP00000347978	3561	1	120
AJUBA	14	23442594	23452001	FullGene+TSS	2504	2511	2540	ENSP00000262713	1617	-1	1617
CIDEB	14	24774784	24777103	FullGene	2512	2516	1080	ENSP00000451089	660	-1	660
PAX9	14	37131219	37145709	FullGene	2517	2520	1435	ENSP00000355245	1026	1	1026
FOXA1	14	38060527	38064201	FullGene	2521	2524	1431	ENSP00000250448	1419	-1	1241
MAX	14	65543167	65569096	FullGene	2525	2529	837	ENSP00000351490	483	-1	483
ZFP36L1	14	69256263	69259686	FullGene	2530	2532	1071	ENSP00000388402	1017	-1	987
DICER1	14	95557569	95560524	Hotspot	2533	2534	240	ENSP00000343745	5769	-1	209
TRAF3	14	103336538	103372121	FullGene	2535	2544	1707	ENSP00000454207	1707	1	1707
AKT1	14	105236657	105259017	FullGene	2545	2555	2234	ENSP00000451828	1443	-1	1443
TMEM121	14	105995265	105996125	Hotspot	2556	2558	432	ENSP00000376304	960	1	432
MGA	15	41952459	42059499	FullGene+TSS	2651	2675	10841	ENSP00000457035	9198	1	9129
B2M	15	45003717	45008540	FullGene	2676	2678	493	ENSP00000453023	369	1	369
MAP2K1	15	66679665	66782956	FullGene	2679	2689	1800	ENSP00000302486	1182	1	1182
NTRK3	15	88423538	88726745	Hotspot	2690	2691	240	ENSP00000354207	2520	-1	192
IDH2	15	90627481	90645624	FullGene	2692	2701	1915	ENSP00000331897	1359	-1	1359
AXIN1	16	338122	397025	FullGene	2702	2711	2617	ENSP00000262320	2589	-1	2579
PKD1	16	2139721	2185594	FullGene	2712	2756	15103	ENSP00000262304	12912	-1	12537
CREBBP	16	3777689	3929934	FullGene	2757	2789	8975	ENSP00000262367	7329	-1	7203
GRIN2A	16	9857376	9858496	Hotspot	2790	2791	240	ENSP00000379818	4395	-1	240
SOCS1	16	11348590	11349352	FullGene	2792	2793	711	ENSP00000329418	636	-1	585
PALB2	16	23614764	23652514	FullGene	2794	2806	3958	ENSP00000261584	3561	-1	3406
CYLD	16	50783609	50830419	FullGene	2807	2824	2927	ENSP00000308928	2871	1	2871
CBFB	16	67063293	67132706	FullGene	2825	2830	716	ENSP00000415151	564	1	564
CTCF	16	67644736	67671775	FullGene	2831	2840	2174	ENSP00000264010	2184	1	2174
CDH1	16	68771299	68772278	Hotspot	2841	2842	236	ENSP00000261769	2649	1	127
ZFHX3	16	72821002	72994098	FullGene	2843	2857	11018	ENSP00000268489	11112	-1	10312
GPS2	17	7216056	7218384	FullGene	2858	2866	1308	ENSP00000379841	984	-1	906
TP53	17	7571719	7591006	FullGene+TSS	2867	2878	3021	ENSP00000269305	1182	-1	1182
MAP2K4	17	11924111	12044580	FullGene	2879	2891	1911	ENSP00000410402	1233	1	1204
NCOR1	17	15935583	16097889	FullGene	2892	2937	10174	ENSP00000268712	7323	-1	7187
NF1	17	29422311	29701221	FullGene	2938	2995	12214	ENSP00000351015	8520	1	8520
HNF1B	17	36047324	36104883	FullGene	2996	3004	2160	ENSP00000225893	1674	-1	1674
CDK12	17	37676148	37676268	Hotspot	3005	3005	120	ENSP00000398880	4473	1	60
ERBB2	17	37856467	37884299	FullGene	3006	3031	5335	ENSP00000269571	3768	1	3768
STAT3	17	40467762	40500534	FullGene	3032	3054	2129	ENSP00000264657	2313	-1	2129
BRCA1	17	41197636	41276133	FullGene	3055	3077	6956	ENSP00000418960	5655	-1	5655
HOXB3	17	46627633	46629852	FullGene	3078	3080	1431	ENSP00000417207	1296	-1	1237
SPOP	17	47677691	47700193	FullGene	3081	3089	1916	ENSP00000377001	1125	-1	1125
RNF43	17	56432265	56492992	FullGene	3090	3098	2974	ENSP00000385328	2352	-1	2352
PPM1D	17	58677393	58740934	FullGene+TSS	3099	3106	2355	ENSP00000306682	1818	1	1766
CD79B	17	62006574	62009647	FullGene	3107	3112	960	ENSP00000376544	693	-1	693
GNA13	17	63010360	63052630	FullGene	3113	3116	1080	ENSP00000400717	1134	-1	971
AXIN2	17	63526036	63554750	FullGene	3117	3126	3120	ENSP00000302625	2532	-1	2532
PRKAR1A	17	66511508	66526623	FullGene	3127	3136	1800	ENSP00000351410	1146	1	1146
SOX9	17	70117507	70120607	FullGene	3137	3140	1671	ENSP00000245479	1530	1	1422
H3F3B	17	73774619	73775311	FullGene	3141	3141	692	ENSP00000254810	411	-1	411
SRSF2	17	74732214	74733332	FullGene	3142	3143	836	ENSP00000376276	666	-1	666
ZNF750	17	80787965	80798604	FullGene+TSS	3144	3146	2481	ENSP00000269394	2172	-1	2172
SMAD2	18	45368139	45423129	FullGene	3147	3156	2038	ENSP00000262160	1404	-1	1404
SMAD4	18	48573360	48604851	FullGene	3157	3167	2273	ENSP00000381452	1659	1	1659
BCL2	18	60985448	60986026	Hotspot	3168	3169	356	ENSP00000381185	720	-1	229
STK11	19	1206877	1226669	FullGene	3170	3177	1890	ENSP00000324856	1302	1	1302
GNA11	19	3094644	3121201	FullGene	3178	3184	1557	ENSP00000078429	1080	1	1059
MAP2K2	19	4090590	4123882	FullGene	3185	3194	1790	ENSP00000262948	1203	-1	1203
KEAP1	19	10597290	10610749	FullGene	3195	3199	2160	ENSP00000171111	1875	-1	1875
SMARCA4	19	11094818	11172535	FullGene	3200	3235	7035	ENSP00000350720	5040	1	4830
CALR	19	13049478	13054809	FullGene	3236	3245	1551	ENSP00000320866	1254	1	1169
NOTCH3	19	15271533	15311942	FullGene+TSS	3246	3279	8364	ENSP00000263388	6966	-1	6484
PIK3R2	19	18266685	18280212	FullGene	3280	3294	2982	ENSP00000222254	2187	1	2057
MEF2B	19	19257337	19261595	Hotspot	3295	3296	240	ENSP00000386374	1128	-1	148
CEBPA	19	33792223	33793332	FullGene	3297	3301	831	ENSP00000427514	1077	-1	799
KMT2B	19	36208920	36229458	FullGene	3302	3338	8148	ENSP00000398837	8148	1	8147
CD79A	19	42381353	42385050	FullGene	3339	3343	840	ENSP00000221972	681	1	681
CIC	19	42775884	42799363	FullGene	3344	3362	8869	ENSP00000459719	7545	1	7418
ERCC2	19	45854872	45873855	FullGene	3363	3384	3466	ENSP00000375809	2283	-1	2283
ARHGAP35	19	47421912	47503946	FullGene	3385	3390	4800	ENSP00000385720	4500	1	4500
PPP2R1A	19	52693328	52729285	FullGene	3391	3406	2747	ENSP00000324804	1770	1	1748
PAK7	20	9546643	9546763	Hotspot	3407	3407	120	ENSP00000367679	2160	-1	120
FOXA2	20	22562443	22564932	FullGene	3408	3410	1551	ENSP00000400341	1392	-1	1375
ASXL1	20	30946004	31025187	FullGene+TSS	3411	3425	5802	ENSP00000364839	4626	1	4626
DNMT3B	20	31376628	31376748	Hotspot	3426	3426	120	ENSP00000328547	2562	1	89
PTPRT	20	40944359	41306749	Hotspot	3427	3428	240	ENSP00000362294	4383	-1	237
HNF4A	20	43030009	43058353	FullGene	3429	3438	1915	ENSP00000312987	1425	1	1425
GNAS	20	57428274	57485930	FullGene	3439	3452	4098	ENSP00000360141	3114	1	3114
RUNX1	21	36164429	36421227	FullGene	3453	3460	1915	ENSP00000300305	1443	-1	1443
ERG	21	39755284	39947664	FullGene	3461	3471	2057	ENSP00000414150	1461	-1	1461
U2AF1	21	44513155	44527615	FullGene	3472	3481	1252	ENSP00000369629	723	-1	689
MAPK1	22	22123490	22221712	FullGene	3482	3489	1315	ENSP00000215832	1083	-1	1065
SMARCB1	22	24129010	24176407	FullGene+TSS	3490	3499	2021	ENSP00000340883	1185	1	1185
CHEK2	22	29083848	29137982	FullGene+TSS	3500	3515	2713	ENSP00000372023	1761	-1	1632
NF2	22	29999988	30090791	FullGene	3516	3531	1856	ENSP00000344666	1788	1	1774
TNRC6B	22	40574081	40719291	FullGene	3532	3554	6918	ENSP00000401946	5502	1	5344
EP300	22	41488995	41575008	FullGene	3555	3585	8991	ENSP00000263253	7245	1	7245
CRLF2	X	1314831	1331547	FullGene	3586	3591	1195	ENSP00000370979	771	-1	771
PIGA	X	15339580	15353635	FullGene	3592	3597	1812	ENSP00000369820	1455	-1	1455
ZRSR2	X	15808578	15841372	FullGene	3598	3609	1878	ENSP00000303015	1449	1	1427
EIF1AX	X	20146366	20159810	FullGene	3610	3616	840	ENSP00000368927	435	-1	435
BCOR	X	39911327	39937199	FullGene	3617	3630	6120	ENSP00000367705	5268	-1	5268
DDX3X	X	41193467	41206992	FullGene	3631	3647	3056	ENSP00000382840	1989	1	1915
KDM6A	X	44732709	44970701	FullGene	3648	3678	6127	ENSP00000372355	4227	1	4207
RBM10	X	47004117	47046055	FullGene+TSS	3679	3702	4366	ENSP00000366829	2793	1	2758
GATA1	X	48649506	48652625	FullGene	3703	3707	1675	ENSP00000365858	1242	1	1242
FOXP3	X	49107794	49115697	FullGene	3708	3717	1561	ENSP00000451208	1371	-1	1371
KDM5C	X	53222149	53254754	FullGene+TSS	3718	3745	5059	ENSP00000364550	4683	-1	4657
AMER1	X	63405997	63413220	FullGene	3746	3748	3528	ENSP00000329117	3408	-1	3346
AR	X	66764927	66943725	FullGene	3749	3758	3231	ENSP00000363822	2763	1	2602
MED12	X	70338593	70362106	FullGene	3759	3805	9247	ENSP00000333125	6543	1	6441
ATRX	X	76763829	77041487	FullGene	3806	3841	7429	ENSP00000362441	7479	-1	7411
STAG2	X	123156439	123234495	FullGene	3842	3874	5389	ENSP00000218089	3807	1	3807
BCORL1	X	129116518	129190149	FullGene+TSS	3875	3890	5712	ENSP00000307541	5358	1	4854
PHF6	X	133511596	133559415	FullGene	3891	3899	1800	ENSP00000377831	1101	1	1101
FAM58A	X	152853807	152864581	FullGene	3900	3904	1035	ENSP00000384396	741	-1	741
UTY	Y	15346266	15591545	FullGene	3905	3937	4667	ENSP00000372352	4179	-1	4179

## Sheet: Chromosome coordinates
Targeted panel in bed format (hg19)
chr	start	end
1	1718762	1718882
1	1720479	1720719
1	1721814	1722054
1	1724656	1724776
1	1735818	1736058
1	1737885	1738005
1	1747187	1747307
1	1749234	1749354
1	1756803	1756923
1	2488077	2488197
1	2489158	2489278
1	2489724	2489964
1	2491219	2491459
1	2492047	2492167
1	2493062	2493302
1	2494231	2494346
1	2494529	2494769
1	9775852	9775972
1	11167487	11167602
1	11168230	11168350
1	11169326	11169446
1	11169685	11169805
1	11172881	11173001
1	11174345	11174581
1	11174846	11174966
1	11175428	11175548
1	11177041	11177161
1	11181243	11181483
1	11181989	11182229
1	11184502	11184742
1	11186645	11186885
1	11187013	11187253
1	11187651	11187891
1	11188001	11188241
1	11188499	11188619
1	11188899	11189019
1	11189784	11189904
1	11190555	11190670
1	11190726	11190842
1	11193135	11193255
1	11194405	11194525
1	11199306	11199767
1	11204698	11204818
1	11205003	11205123
1	11206730	11206850
1	11210172	11210292
1	11217158	11217398
1	11227476	11227596
1	11259267	11259484
1	11259558	11259798
1	11264568	11264808
1	11269321	11269561
1	11270856	11270976
1	11272329	11272569
1	11272848	11272968
1	11273419	11273659
1	11276187	11276307
1	11288669	11289029
1	11290926	11291166
1	11291303	11291543
1	11292478	11292598
1	11293439	11293559
1	11294140	11294380
1	11297882	11298122
1	11298446	11298686
1	11300301	11300661
1	11301553	11301793
1	11303143	11303383
1	11307675	11307795
1	11307833	11308193
1	11313844	11314082
1	11316028	11316268
1	11316985	11317225
1	11318535	11318655
1	11319265	11319505
1	16258829	16258949
1	16451710	16451815
1	16455929	16456084
1	16456721	16456914
1	16458216	16458365
1	16458559	16458768
1	16458873	16458934
1	16459675	16459863
1	16459976	16460101
1	16460355	16460410
1	16460963	16461062
1	16461531	16461684
1	16462150	16462265
1	16464348	16464680
1	16464770	16464925
1	16474873	16475542
1	16477391	16477458
1	16482343	16482427
1	16482531	16482732
1	27022373	27022574
1	27022808	27022981
1	27023361	27023841
1	27023932	27024048
1	27055720	27055921
1	27056127	27056367
1	27057628	27058108
1	27059164	27059284
1	27087286	27087646
1	27087859	27087979
1	27088606	27088846
1	27089439	27089799
1	27092664	27092904
1	27092942	27093062
1	27094265	27094505
1	27097593	27097833
1	27098936	27099176
1	27099270	27099510
1	27099791	27100031
1	27100065	27100183
1	27100196	27100400
1	27100785	27101745
1	27102012	27102252
1	27105480	27107280
1	37941078	37941558
1	37945840	37946080
1	37947198	37947438
1	37948027	37948147
1	37948294	37949254
1	46509323	46509563
1	46511554	46511794
1	46512199	46512319
1	46521434	46521674
1	46527551	46527791
1	46531668	46531908
1	46532552	46532792
1	46543175	46543295
1	46546307	46546427
1	46597519	46597624
1	46641843	46642201
1	51435984	51436224
1	51439513	51439993
1	65300232	65300352
1	65301073	65301193
1	65301779	65301899
1	65303580	65303820
1	65304089	65304329
1	65305261	65305501
1	65306914	65307034
1	65307088	65307328
1	65309702	65309942
1	65310384	65310624
1	65311139	65311379
1	65312315	65312435
1	65313166	65313406
1	65316479	65316599
1	65321166	65321406
1	65323280	65323520
1	65325746	65325986
1	65330442	65330682
1	65332539	65332899
1	65334955	65335195
1	65339009	65339249
1	65344649	65344889
1	65348938	65349178
1	65351884	65352004
1	78414451	78414459
1	78414840	78414985
1	78420940	78421014
1	78422257	78422385
1	78425869	78425948
1	78426029	78426180
1	78428455	78428615
1	78429259	78429400
1	78429747	78429847
1	78429939	78430041
1	78430331	78430432
1	78430555	78430653
1	78430753	78430915
1	78432378	78432435
1	78432568	78432639
1	78432733	78432785
1	78433311	78433350
1	78433849	78433887
1	78434706	78434768
1	78435609	78435699
1	78444569	78444688
1	78444694	78444926
1	93297612	93297732
1	93298920	93299040
1	93299099	93299219
1	93300282	93300522
1	93301727	93301967
1	93302981	93303221
1	93306091	93306211
1	93307312	93307432
1	115251155	115251275
1	115252149	115252389
1	115256389	115256629
1	115258665	115258785
1	120454175	120459342
1	120460276	120460396
1	120460982	120461222
1	120461906	120462265
1	120462815	120463055
1	120464323	120464443
1	120464843	120465083
1	120465209	120465449
1	120466253	120466613
1	120467880	120468480
1	120469117	120469237
1	120471596	120471836
1	120478040	120478280
1	120479876	120480116
1	120480436	120480676
1	120483158	120483398
1	120484142	120484382
1	120490992	120491232
1	120491629	120491749
1	120493343	120493463
1	120496118	120496358
1	120497638	120497878
1	120502009	120502129
1	120506193	120506433
1	120508072	120508192
1	120508995	120509115
1	120510029	120510269
1	120510657	120510897
1	120512130	120512370
1	120529523	120529763
1	120539607	120539967
1	120547901	120548261
1	120572509	120572629
1	120611923	120612390
1	155870173	155870413
1	155874077	155874317
1	155874498	155874618
1	155880208	155880328
1	155880400	155880732
1	201980225	201980465
1	201981075	201981315
1	201981457	201981577
1	201981767	201981887
1	201982059	201982179
1	201982307	201982427
1	201982934	201983174
1	201984333	201984453
1	207103650	207103770
1	207104810	207104930
1	207104961	207105201
1	207105741	207105981
1	207106300	207106540
1	207107747	207108107
1	207108816	207109176
1	207110407	207111127
1	207112455	207112815
1	207113794	207113914
1	226251996	226252236
1	226253313	226253549
1	226258995	226259235
1	243858956	243859076
10	8097558	8097918
10	8100235	8100835
10	8105908	8106148
10	8111378	8111618
10	8115681	8116037
10	43617356	43617476
10	43882048	43883368
10	63661469	63661489
10	63661918	63662172
10	63699942	63700167
10	63759850	63760080
10	63810647	63810759
10	63816876	63817077
10	63819002	63819054
10	63829459	63829556
10	63845461	63845659
10	63850621	63852789
10	76602565	76603285
10	76719721	76719841
10	76729340	76729455
10	76729479	76729595
10	76729758	76729878
10	76732210	76732450
10	76735142	76736102
10	76737014	76737254
10	76738979	76739099
10	76741495	76741735
10	76744798	76745038
10	76748763	76748883
10	76780335	76780575
10	76780850	76780965
10	76780998	76781114
10	76781593	76781828
10	76781924	76782040
10	76784681	76785041
10	76788161	76788636
10	76788719	76790875
10	89624205	89624325
10	89653763	89653883
10	89685231	89685351
10	89690764	89690884
10	89692768	89693008
10	89711825	89712065
10	89717572	89717812
10	89720645	89720882
10	89725016	89725256
10	90750633	90750663
10	90762785	90762951
10	90767456	90767594
10	90768645	90768754
10	90770295	90770357
10	90770509	90770572
10	90771755	90771838
10	90773099	90773124
10	90773856	90774207
10	104263817	104263932
10	104263980	104264097
10	104268857	104268972
10	104269052	104269168
10	104309674	104309914
10	104352289	104352529
10	104353375	104353495
10	104353725	104353845
10	104356853	104357093
10	104359185	104359305
10	104374971	104375211
10	104376995	104377235
10	104386905	104387025
10	104389807	104389927
10	113913305	113913425
10	113914355	113914475
10	113915596	113915836
10	113916956	113917196
10	113918052	113918172
10	113919619	113919859
10	113920313	113920673
10	113921399	113921519
10	113923456	113923576
10	113924265	113924385
10	113926156	113926276
10	113928055	113928295
10	113928600	113928720
10	113931888	113932127
10	113932715	113932835
10	113933409	113933649
10	113935354	113935474
10	113937718	113937838
10	113940171	113940411
10	113941431	113941551
10	114710516	114710704
10	114710966	114711032
10	114711242	114711366
10	114724315	114724383
10	114799784	114799885
10	114900943	114901075
10	114903682	114903784
10	114905770	114905856
10	114910757	114910882
10	114911484	114911643
10	114912092	114912199
10	114917780	114917828
10	114918426	114918476
10	114919679	114919751
10	114920378	114920450
10	114925314	114925731
10	123239332	123239572
10	123243204	123243324
10	123244857	123245097
10	123246842	123246962
10	123247445	123247685
10	123256020	123256260
10	123258003	123258123
10	123260280	123260520
10	123263259	123263499
10	123274611	123274851
10	123276833	123276977
10	123278149	123278389
10	123279467	123279707
10	123298047	123298287
10	123310768	123311008
10	123323994	123324114
10	123324904	123325264
10	123353216	123353336
11	532635	532755
11	533412	533652
11	533734	533974
11	534206	534326
11	2181034	2181274
11	2181987	2182227
11	17111255	17111495
11	17112835	17113071
11	17113088	17113208
11	17113518	17113638
11	17113704	17113824
11	17115749	17115988
11	17118587	17118827
11	17121401	17121521
11	17122782	17123022
11	17124173	17124413
11	17126663	17126903
11	17131923	17132163
11	17134106	17134226
11	17135899	17136019
11	17139007	17139247
11	17140178	17140298
11	17140753	17140873
11	17141306	17141546
11	17143687	17143927
11	17144244	17144364
11	17150810	17151050
11	17153403	17153643
11	17156350	17156590
11	17156621	17156741
11	17157942	17158177
11	17167186	17167306
11	17167389	17167509
11	17169059	17169179
11	17170153	17170393
11	17172003	17172243
11	17177064	17177184
11	17190215	17191295
11	17741275	17741870
11	17741895	17742011
11	17742347	17742462
11	17742482	17742598
11	17742748	17743108
11	64571806	64572288
11	64572506	64572670
11	64573107	64573242
11	64573704	64573840
11	64574483	64574570
11	64574651	64574691
11	64575034	64575152
11	64575363	64575581
11	64577122	64577581
11	69456060	69456300
11	69457786	69458026
11	69458559	69458799
11	69462715	69462955
11	69465864	69465979
11	69466002	69466118
11	108093408	108093913
11	108095510	108095598
11	108098321	108098447
11	108098498	108098618
11	108099857	108100097
11	108106358	108106598
11	108114673	108114909
11	108115513	108115753
11	108117652	108117892
11	108119631	108119867
11	108121357	108121832
11	108122540	108122780
11	108123531	108123651
11	108124533	108124773
11	108126921	108127157
11	108128108	108128343
11	108129697	108129817
11	108137863	108138103
11	108139116	108139356
11	108141771	108141891
11	108141935	108142175
11	108143236	108143356
11	108143393	108143633
11	108150216	108150336
11	108151688	108151928
11	108153401	108153641
11	108154896	108155256
11	108158324	108158444
11	108159646	108159886
11	108160308	108160548
11	108163312	108163552
11	108164033	108164269
11	108165599	108165839
11	108168001	108168119
11	108170406	108170646
11	108172325	108172565
11	108173547	108173787
11	108175370	108175610
11	108178607	108178727
11	108180844	108181084
11	108183121	108183241
11	108186533	108186653
11	108186728	108186848
11	108188053	108188293
11	108190672	108190792
11	108192027	108192147
11	108196033	108196273
11	108196748	108196988
11	108198368	108198488
11	108199736	108199976
11	108200924	108201164
11	108202167	108202287
11	108202564	108202804
11	108203437	108203677
11	108204593	108204713
11	108205645	108205885
11	108206569	108206689
11	108213903	108214143
11	108216432	108216672
11	108217988	108218108
11	108224489	108224609
11	108225509	108225629
11	108235756	108235996
11	108236023	108236472
11	108236752	108237752
11	108237992	108239829
11	119077119	119077235
11	119103101	119103461
11	119142407	119142643
11	119144535	119144775
11	119145482	119145722
11	119146655	119146895
11	119148450	119148570
11	119148821	119149061
11	119149201	119149441
11	119155624	119156327
11	119158548	119158668
11	119167625	119167745
11	119168082	119168202
11	119169038	119169278
11	119170167	119170527
12	6679790	6679910
12	6679996	6680236
12	6682217	6682457
12	6686896	6687136
12	6687188	6687308
12	6687523	6687763
12	6687987	6688107
12	6690189	6690425
12	6690445	6690565
12	6690777	6691017
12	6691263	6691499
12	6691727	6691967
12	6691997	6692117
12	6692188	6692548
12	6696517	6696757
12	6696876	6697116
12	6697405	6697645
12	6700630	6700750
12	6700805	6701272
12	6701525	6701737
12	6701802	6702042
12	6702205	6702445
12	6702561	6702801
12	6703600	6703840
12	6704487	6704607
12	6705139	6705375
12	6707042	6707282
12	6707369	6707609
12	6708938	6709178
12	6709351	6709591
12	6709647	6709887
12	6710035	6710275
12	6710395	6710712
12	6710812	6710932
12	6711033	6711148
12	6711161	6711397
12	6711482	6711722
12	6715429	6715549
12	11803017	11803137
12	11905328	11905568
12	11992035	11992275
12	12006307	12006547
12	12022330	12022930
12	12037329	12037569
12	12038849	12038969
12	12043867	12043987
12	12870770	12871250
12	12871759	12871880
12	12873949	12874189
12	25362729	25362845
12	25368374	25368494
12	25378507	25378747
12	25380136	25380376
12	25398202	25398322
12	46123297	46123386
12	46123458	46123498
12	46123605	46123725
12	46123813	46123933
12	46124988	46125108
12	46205147	46205387
12	46211441	46211681
12	46215176	46215296
12	46230344	46230464
12	46230468	46230828
12	46231091	46231211
12	46231265	46231505
12	46233075	46233315
12	46240619	46240739
12	46242565	46242805
12	46243340	46243580
12	46243808	46246688
12	46254537	46254777
12	46285511	46285751
12	46285776	46285896
12	46287182	46287518
12	46298668	46298908
12	49415548	49415668
12	49415819	49415939
12	49416039	49416159
12	49416335	49416695
12	49418305	49418780
12	49419934	49421134
12	49421529	49421977
12	49422555	49422795
12	49422811	49423051
12	49423161	49423281
12	49424022	49424262
12	49424347	49424587
12	49424625	49424865
12	49424918	49426233
12	49426349	49426469
12	49427026	49427146
12	49427347	49427587
12	49427690	49427806
12	49427845	49428085
12	49428165	49428285
12	49428346	49428466
12	49428536	49428776
12	49430819	49431294
12	49431389	49432589
12	49432703	49432819
12	49432952	49433428
12	49433452	49435372
12	49435402	49435522
12	49435676	49435796
12	49435812	49436172
12	49436325	49436445
12	49436472	49436712
12	49436853	49436973
12	49437118	49437238
12	49437371	49437835
12	49437974	49438094
12	49438185	49438305
12	49438517	49438757
12	49439695	49439811
12	49439842	49439962
12	49440004	49440244
12	49440362	49440602
12	49441739	49441859
12	49442436	49442556
12	49442884	49443004
12	49443418	49444618
12	49444657	49446217
12	49446299	49446539
12	49446656	49446896
12	49446986	49447106
12	49447221	49447461
12	49447721	49447961
12	49448084	49448204
12	49448302	49448542
12	49448625	49448865
12	49449022	49449142
12	53605459	53605647
12	53606868	53607027
12	53607279	53607484
12	53607842	53608019
12	53608229	53608390
12	53609076	53609218
12	53609429	53609578
12	53613733	53614000
12	53621145	53621329
12	56474065	56474185
12	56477490	56477730
12	56478751	56478991
12	56480257	56480497
12	56481333	56481453
12	56481577	56481697
12	56481755	56481995
12	56482323	56482443
12	56482471	56482711
12	56486507	56486627
12	56486754	56486874
12	56487111	56487351
12	56487493	56487733
12	56487867	56487987
12	56488142	56488382
12	56489007	56489127
12	56489399	56489639
12	56490286	56490406
12	56490520	56490640
12	56490801	56491041
12	56491526	56491766
12	56492261	56492381
12	56492490	56492725
12	56493420	56493540
12	56493597	56493837
12	56493933	56494053
12	56494814	56495174
12	56495275	56495875
12	58142293	58142413
12	58142912	58143152
12	58143201	58143321
12	58144433	58144553
12	58144669	58144909
12	58144937	58145177
12	58145271	58145511
12	112888074	112888314
12	112926778	112927018
12	121416554	121416914
12	121426615	121426855
12	121431295	121431535
12	121431907	121432267
12	121434020	121434260
12	121434324	121434564
12	121435252	121435492
12	121437070	121437430
12	121438811	121439051
12	133253124	133253244
13	21549009	21549503
13	21553830	21553936
13	21555605	21555787
13	21557363	21557945
13	21562020	21562489
13	21562501	21563443
13	21565411	21565543
13	21619824	21620165
13	28494271	28494389
13	28494412	28494768
13	28498348	28498703
13	28498719	28498839
13	32890570	32890690
13	32893120	32893475
13	32899206	32899326
13	32900202	32900322
13	32900338	32900458
13	32900632	32900752
13	32903544	32903664
13	32905051	32905171
13	32906366	32907566
13	32910347	32915387
13	32918682	32918802
13	32920938	32921058
13	32928971	32929451
13	32930535	32930775
13	32931852	32932092
13	32936624	32936864
13	32937312	32937672
13	32944496	32944736
13	32945044	32945284
13	32950747	32950987
13	32953432	32953672
13	32953848	32954088
13	32954092	32954332
13	32968767	32969127
13	32970987	32971227
13	32972242	32972962
13	41133608	41135048
13	41239691	41239926
13	41240077	41240433
13	48877964	48878079
13	48878123	48878239
13	48881339	48881574
13	48916732	48916852
13	48919215	48919335
13	48921919	48922039
13	48923065	48923185
13	48934147	48934267
13	48936901	48937141
13	48939008	48939128
13	48941624	48941744
13	48942641	48942758
13	48947524	48947644
13	48951051	48951171
13	48953697	48953816
13	48954189	48954220
13	48954288	48954404
13	48955360	48955600
13	49027127	49027247
13	49030272	49030507
13	49033776	49034016
13	49037858	49037978
13	49039130	49039250
13	49039302	49039542
13	49047450	49047570
13	49050787	49051027
13	49051455	49051575
13	49054110	49054230
13	73336042	73336162
13	73337620	73337740
13	73628963	73629164
13	73632779	73632980
13	73633401	73633636
13	73633698	73633814
13	73635955	73636912
13	73637931	73638051
13	73649814	73650054
13	103527831	103527951
14	22180451	22180687
14	22180749	22181052
14	22192149	22192581
14	22204448	22204656
14	22204955	22205208
14	22217383	22217586
14	22217700	22217988
14	22236651	22236838
14	22237005	22237318
14	22251176	22251361
14	22251380	22251686
14	22265576	22265696
14	22265699	22266048
14	22279682	22280056
14	22293547	22293751
14	22293916	22294182
14	22309444	22309565
14	22309714	22309892
14	22314923	22315088
14	22315130	22315258
14	22315295	22315488
14	22320704	22320794
14	22320799	22320999
14	22321108	22321238
14	22322214	22322432
14	22322587	22322759
14	22336912	22337119
14	22337227	22337513
14	22356168	22356289
14	22356445	22356617
14	22362762	22362883
14	22362910	22363031
14	22363102	22363288
14	22386353	22386552
14	22386668	22386845
14	22386847	22386967
14	22392268	22392582
14	22392585	22392845
14	22409239	22409462
14	22409595	22409799
14	22433796	22433917
14	22434019	22434288
14	22446917	22447040
14	22447188	22447315
14	22458672	22458956
14	22458957	22459163
14	22465843	22466071
14	22466146	22466417
14	22466421	22466541
14	22470831	22470926
14	22471395	22471922
14	22475770	22475890
14	22475891	22476011
14	22476082	22476388
14	22508847	22509019
14	22509080	22509375
14	22520719	22520957
14	22520970	22521294
14	22533928	22534103
14	22534456	22534576
14	22534578	22534698
14	22538836	22539012
14	22539126	22539246
14	22539249	22539446
14	22554407	22554634
14	22554638	22554816
14	22554927	22555148
14	22555164	22555217
14	22564291	22564476
14	22564618	22565103
14	22573551	22573769
14	22573885	22574138
14	22574139	22574259
14	22580305	22580511
14	22580672	22580956
14	22591341	22591548
14	22591898	22592192
14	22600490	22600670
14	22600740	22600930
14	22615999	22616174
14	22616294	22616573
14	22631128	22631248
14	22631249	22631369
14	22631439	22631738
14	22636223	22636447
14	22636636	22636896
14	22670430	22670617
14	22670947	22671246
14	22675292	22675520
14	22675702	22675989
14	22689795	22689915
14	22690102	22690366
14	22694628	22694817
14	22694836	22695130
14	22733704	22733824
14	22739823	22740022
14	22740123	22740250
14	22740338	22740459
14	22749014	22749186
14	22749299	22749422
14	22749507	22749637
14	22749674	22749908
14	22771871	22772042
14	22772115	22772379
14	22782872	22782982
14	22783006	22783359
14	22788552	22788784
14	22788806	22789098
14	22887286	22887738
14	22891399	22891639
14	22891794	22892051
14	22907475	22907648
14	22907931	22908129
14	22917977	22918160
14	22919040	22919258
14	22924212	22924332
14	22924334	22924454
14	22925602	22925768
14	22928054	22928229
14	22928572	22928785
14	22929823	22930055
14	22931918	22932267
14	22932688	22932902
14	22933198	22933380
14	22934538	22934789
14	22934792	22935270
14	22935349	22935571
14	22938039	22938290
14	22938625	22938746
14	22942832	22943029
14	22944212	22944388
14	22945443	22945622
14	22946568	22946808
14	22946926	22947097
14	22947830	22948054
14	22948382	22948582
14	22951261	22951454
14	22951933	22952151
14	22954903	22955084
14	22955184	22955357
14	22957478	22957653
14	22958439	22958672
14	22959379	22959611
14	22961796	22961968
14	22962376	22962543
14	22962861	22963094
14	22963718	22963941
14	22964872	22965060
14	22965800	22965974
14	22966551	22966671
14	22966673	22966793
14	22968639	22968863
14	22970526	22970727
14	22971187	22971369
14	22972655	22972833
14	22974021	22974214
14	22975536	22975724
14	22976593	22976714
14	22977547	22977721
14	22978291	22978511
14	22979846	22980059
14	22981774	22982000
14	22982904	22983107
14	22984573	22984764
14	22985213	22985404
14	22987410	22987608
14	22987743	22987977
14	22988825	22989022
14	22989320	22989522
14	22990895	22991095
14	22992442	22992649
14	22993261	22993431
14	22994216	22994402
14	22994492	22994612
14	22994614	22994734
14	22995764	22995971
14	22997390	22997556
14	22998489	22998692
14	22999190	22999417
14	22999986	23000207
14	23000816	23001043
14	23001409	23001603
14	23002353	23002524
14	23004375	23004574
14	23004995	23005207
14	23006440	23006656
14	23007889	23008088
14	23009152	23009329
14	23011107	23011307
14	23011993	23012198
14	23012893	23013103
14	23013931	23014051
14	23014053	23014173
14	23016447	23016709
14	23018510	23018687
14	23019430	23019608
14	23020522	23020811
14	23020814	23021069
14	23442594	23442834
14	23443229	23443349
14	23444013	23444367
14	23445635	23445755
14	23445827	23445947
14	23447543	23447663
14	23450432	23451697
14	23451800	23452001
14	24774784	24775024
14	24775127	24775367
14	24775534	24775774
14	24776528	24776768
14	24776983	24777103
14	37131219	37131334
14	37132054	37132774
14	37135616	37135856
14	37145349	37145709
14	38060527	38061002
14	38061165	38061525
14	38061540	38062016
14	38064081	38064201
14	65543167	65543407
14	65544572	65544812
14	65560419	65560539
14	65568216	65568336
14	65568979	65569096
14	69256263	69256618
14	69256634	69257230
14	69259566	69259686
14	95557569	95557689
14	95560404	95560524
14	103336538	103336783
14	103338253	103338305
14	103341960	103342065
14	103342694	103342862
14	103352525	103352606
14	103355896	103355971
14	103357661	103357754
14	103363597	103363738
14	103369591	103369766
14	103371549	103372121
14	105236657	105236777
14	105237072	105237192
14	105238685	105238805
14	105239201	105239441
14	105239531	105239974
14	105240222	105240342
14	105241247	105241598
14	105241942	105242182
14	105242991	105243111
14	105246368	105246608
14	105258897	105259017
14	105995265	105995385
14	105995733	105995973
14	105996053	105996125
14	106053233	106053480
14	106053491	106053693
14	106053840	106053966
14	106054131	106054252
14	106054418	106054568
14	106054640	106054770
14	106064187	106064319
14	106066403	106066587
14	106066594	106066852
14	106066862	106066952
14	106067059	106067309
14	106067314	106067597
14	106067709	106068019
14	106173503	106173924
14	106174086	106174216
14	106174385	106174445
14	106174473	106174506
14	106174688	106174838
14	106174910	106175039
14	106185918	106186050
14	106188131	106188269
14	106188322	106188515
14	106188590	106188680
14	106208127	106208247
14	106235547	106235638
14	106236282	106236402
14	106237657	106237753
14	106303366	106303532
14	106303780	106303979
14	106304707	106304773
14	106304884	106304913
14	106306628	106306986
14	106307231	106307586
14	106308218	106308332
14	106311159	106311279
14	106311726	106311988
14	106318193	106318374
14	106318452	106318623
14	106320427	106320792
14	106321005	106321365
14	106321590	106321783
14	106321786	106321952
14	106321954	106322293
14	106329367	106329559
14	106329885	106330005
14	106330010	106330130
14	106330286	106330406
14	106330409	106330529
14	106330724	106330909
14	106331376	106331561
14	106331650	106331815
14	106346790	106346914
14	106347282	106347402
14	106347406	106347526
14	106349690	106349781
14	106350614	106350735
14	106351818	106351951
14	106354447	106354570
14	106356888	106357014
14	106357547	106357669
14	106359313	106359408
14	106360232	106360353
14	106361385	106361507
14	106363852	106363975
14	106366382	106366503
14	106367052	106367173
14	106369395	106369516
14	106370322	106370477
14	106370506	106370633
14	106372996	106373086
14	106373101	106373191
14	106375616	106375737
14	106376234	106376361
14	106378029	106378124
14	106378988	106379135
14	106380115	106380215
14	106385271	106385361
14	106385370	106385460
14	106388051	106388177
14	106405665	106405832
14	106405837	106406008
14	106436031	106436251
14	106436266	106436381
14	106436656	106436787
14	106436981	106437081
14	106471317	106471437
14	106471512	106471627
14	106478210	106478325
14	106494184	106494328
14	106494443	106494570
14	106552367	106552488
14	106586215	106586330
15	41952459	41952660
15	41960875	41962164
15	41988266	41989226
15	41991039	41991159
15	41991249	41991369
15	41999871	42000111
15	42000293	42000413
15	42002857	42003577
15	42005255	42005610
15	42005679	42005795
15	42019370	42019610
15	42021334	42021574
15	42026695	42026815
15	42028337	42028937
15	42032205	42032445
15	42034696	42035416
15	42040799	42041159
15	42041280	42042840
15	42046579	42046819
15	42049951	42050071
15	42052503	42052743
15	42053932	42054052
15	42054323	42054563
15	42057051	42057291
15	42058179	42059499
15	45003717	45003837
15	45007591	45007951
15	45008527	45008540
15	66679665	66679785
15	66727349	66727589
15	66729036	66729276
15	66735596	66735716
15	66736959	66737079
15	66774034	66774274
15	66777308	66777548
15	66779537	66779657
15	66781523	66781643
15	66782018	66782138
15	66782836	66782956
15	88423538	88423658
15	88726625	88726745
15	90627481	90627601
15	90628033	90628153
15	90628221	90628341
15	90628502	90628622
15	90630299	90630539
15	90630618	90630858
15	90631543	90632018
15	90633673	90633913
15	90634770	90634890
15	90645504	90645624
16	338122	338248
16	339440	339607
16	341190	341297
16	343488	343718
16	347056	347264
16	347722	348251
16	354304	354441
16	359973	360069
16	364543	364683
16	396148	397025
16	2139721	2140201
16	2140258	2140618
16	2140621	2141209
16	2141512	2141628
16	2141724	2141964
16	2141998	2142238
16	2142476	2142596
16	2142904	2143144
16	2143521	2143761
16	2143792	2144032
16	2144091	2144211
16	2147135	2147255
16	2147291	2147531
16	2147694	2147814
16	2147866	2147986
16	2149587	2149827
16	2149846	2150034
16	2150143	2150263
16	2150361	2150601
16	2152039	2152259
16	2152340	2152687
16	2152772	2153012
16	2153211	2153926
16	2154450	2154690
16	2155278	2155518
16	2155825	2156065
16	2156078	2156293
16	2156408	2156644
16	2156759	2156997
16	2157838	2158078
16	2158202	2161922
16	2162287	2162527
16	2162756	2162996
16	2163145	2163265
16	2164128	2164968
16	2165322	2165682
16	2165978	2166098
16	2166527	2166647
16	2166823	2167063
16	2167461	2167701
16	2167767	2168487
16	2168641	2168881
16	2169090	2169210
16	2169283	2169403
16	2185474	2185594
16	3777689	3778404
16	3778458	3779894
16	3781153	3781513
16	3781735	3781850
16	3781922	3782038
16	3786000	3786240
16	3786613	3786853
16	3788556	3788676
16	3789531	3789771
16	3790354	3790594
16	3794868	3794988
16	3795256	3795376
16	3799595	3799715
16	3801706	3801826
16	3807272	3807392
16	3807809	3808049
16	3808853	3808973
16	3817695	3817935
16	3819144	3819384
16	3820538	3821018
16	3823721	3823961
16	3824511	3824751
16	3827557	3827672
16	3827977	3828217
16	3828699	3828819
16	3830685	3830925
16	3831195	3831315
16	3832625	3832985
16	3841978	3842098
16	3843326	3843686
16	3860571	3860811
16	3900293	3901013
16	3929816	3929934
16	9857376	9857496
16	9858376	9858496
16	11348590	11349185
16	11349236	11349352
16	23614764	23615004
16	23619138	23619378
16	23625308	23625428
16	23632684	23632802
16	23634250	23634490
16	23635312	23635432
16	23637517	23637757
16	23640500	23640620
16	23640955	23641795
16	23646258	23647578
16	23649161	23649281
16	23649360	23649480
16	23652394	23652514
16	50783609	50784113
16	50785514	50785817
16	50788229	50788335
16	50809076	50809085
16	50810089	50810188
16	50811735	50811852
16	50813575	50813955
16	50815156	50815322
16	50816235	50816377
16	50818239	50818362
16	50820765	50820857
16	50821696	50821763
16	50825468	50825601
16	50826507	50826616
16	50827456	50827575
16	50828122	50828339
16	50829458	50829514
16	50830234	50830419
16	67063293	67063409
16	67063612	67063732
16	67070539	67070659
16	67100582	67100702
16	67116103	67116223
16	67132586	67132706
16	67644736	67645516
16	67645854	67646024
16	67650648	67650781
16	67654600	67654720
16	67655345	67655494
16	67660458	67660618
16	67662273	67662455
16	67663301	67663436
16	67670593	67670754
16	67671591	67671775
16	68771299	68771415
16	68772158	68772278
16	72821002	72821597
16	72821762	72821882
16	72822117	72822477
16	72822581	72822817
16	72827046	72831361
16	72831413	72832613
16	72833916	72834036
16	72845455	72845695
16	72845750	72845990
16	72863657	72863777
16	72923625	72923865
16	72984315	72984915
16	72991222	72991697
16	72991794	72992514
16	72992661	72994098
17	7216056	7216176
17	7216335	7216455
17	7216510	7216630
17	7216683	7216803
17	7216828	7217063
17	7217205	7217325
17	7217378	7217498
17	7217605	7217838
17	7218264	7218384
17	7571719	7571902
17	7572062	7573027
17	7573919	7574039
17	7576829	7576949
17	7576966	7577206
17	7577493	7577613
17	7578172	7578292
17	7578342	7578582
17	7579270	7579630
17	7579679	7579795
17	7579815	7579940
17	7590694	7591006
17	11924111	11924226
17	11924255	11924371
17	11935538	11935658
17	11958196	11958316
17	11984639	11984879
17	11998891	11999011
17	12011106	12011226
17	12013657	12013777
17	12016493	12016733
17	12028589	12028709
17	12032409	12032649
17	12043118	12043238
17	12044460	12044580
17	15935583	15935823
17	15938048	15938288
17	15942737	15942977
17	15943721	15943841
17	15950215	15950455
17	15952110	15952350
17	15960819	15961059
17	15961179	15961419
17	15961728	15961968
17	15964661	15965261
17	15965381	15965621
17	15967311	15967426
17	15967461	15967577
17	15968138	15968378
17	15968783	15969023
17	15971201	15971441
17	15973433	15973909
17	15974630	15974985
17	15975440	15975560
17	15976692	15976932
17	15978811	15979051
17	15983267	15983387
17	15983712	15983832
17	15983860	15984100
17	15989555	15989795
17	15995154	15995394
17	16001625	16001865
17	16004517	16005117
17	16012042	16012282
17	16021151	16021391
17	16022707	16022827
17	16024354	16024594
17	16029496	16029612
17	16040615	16040735
17	16041438	16041558
17	16042315	16042551
17	16046904	16047024
17	16049655	16049895
17	16052737	16052857
17	16055225	16055345
17	16056620	16056740
17	16062070	16062190
17	16068263	16068503
17	16075092	16075332
17	16089814	16090054
17	16097769	16097889
17	29422311	29422427
17	29482952	29483192
17	29486009	29486129
17	29490178	29490418
17	29496901	29497021
17	29508413	29508533
17	29508705	29508825
17	29509484	29509724
17	29527406	29527646
17	29527995	29528235
17	29528405	29528525
17	29533203	29533443
17	29541415	29541655
17	29546019	29546139
17	29548846	29548961
17	29550403	29550643
17	29552070	29552310
17	29553397	29553757
17	29554212	29554332
17	29554522	29554642
17	29556022	29556502
17	29556802	29557042
17	29557218	29557458
17	29557841	29557961
17	29559088	29559208
17	29559688	29559928
17	29560005	29560245
17	29562589	29562829
17	29562927	29563047
17	29575949	29576189
17	29579926	29580046
17	29585320	29585560
17	29586038	29586158
17	29587339	29587579
17	29588681	29588921
17	29592241	29592361
17	29652813	29653293
17	29654506	29654866
17	29657294	29657534
17	29661832	29662072
17	29663304	29663540
17	29663632	29663988
17	29664372	29664612
17	29664807	29664927
17	29665039	29665159
17	29665712	29665832
17	29667472	29667712
17	29669969	29670209
17	29676130	29676366
17	29677148	29677388
17	29679224	29679459
17	29683418	29683658
17	29683922	29684162
17	29684276	29684396
17	29685448	29685688
17	29685949	29686069
17	29687492	29687732
17	29700981	29701221
17	36047324	36047444
17	36059080	36059200
17	36060964	36061204
17	36064869	36065109
17	36070470	36070710
17	36091583	36091823
17	36093501	36093861
17	36099410	36099650
17	36104523	36104883
17	37676148	37676268
17	37856467	37856587
17	37863198	37863438
17	37864560	37864800
17	37865517	37865757
17	37866039	37866159
17	37866336	37866456
17	37866543	37866783
17	37868180	37868300
17	37868517	37868757
17	37871515	37871635
17	37871683	37871803
17	37871972	37872212
17	37872499	37872703
17	37872752	37872872
17	37873532	37873772
17	37876003	37876123
17	37879520	37879971
17	37880153	37880273
17	37880951	37881191
17	37881259	37881499
17	37881557	37881677
17	37881912	37882152
17	37882803	37882923
17	37883041	37883281
17	37883493	37883853
17	37883939	37884299
17	40467762	40467818
17	40468806	40468875
17	40469199	40469242
17	40474336	40474512
17	40475041	40475161
17	40475277	40475372
17	40475590	40475643
17	40476728	40476864
17	40476980	40477076
17	40478133	40478152
17	40481428	40481475
17	40481571	40481665
17	40481764	40481794
17	40483489	40483549
17	40485691	40485783
17	40485908	40486067
17	40489452	40489604
17	40489780	40489875
17	40490748	40490830
17	40491331	40491427
17	40497576	40497675
17	40498586	40498718
17	40500406	40500534
17	41197636	41197876
17	41199629	41199749
17	41201114	41201234
17	41203046	41203166
17	41209050	41209170
17	41215309	41215429
17	41215869	41215989
17	41219608	41219728
17	41222919	41223279
17	41226322	41226562
17	41228446	41228686
17	41231323	41231443
17	41234386	41234626
17	41242944	41243064
17	41243424	41246904
17	41247840	41247960
17	41249223	41249343
17	41251784	41251904
17	41256118	41256354
17	41256868	41256988
17	41258451	41258571
17	41267709	41267829
17	41276013	41276133
17	46627633	46628468
17	46628527	46628643
17	46629372	46629852
17	47677691	47677931
17	47679177	47679417
17	47684552	47684792
17	47685203	47685323
17	47688610	47688850
17	47696286	47696526
17	47696551	47696791
17	47699262	47699498
17	47700073	47700193
17	56432265	56432385
17	56434786	56436226
17	56437500	56437620
17	56438104	56438344
17	56439896	56440016
17	56440581	56440795
17	56440863	56440983
17	56448212	56448452
17	56492632	56492992
17	58677393	58677594
17	58677771	58677889
17	58677941	58678297
17	58700875	58701115
17	58711155	58711395
17	58725227	58725467
17	58733900	58734260
17	58740334	58740934
17	62006574	62006694
17	62006754	62006874
17	62007128	62007248
17	62007409	62007769
17	62008661	62008781
17	62009527	62009647
17	63010360	63010960
17	63014335	63014455
17	63049612	63049852
17	63052510	63052630
17	63526036	63526276
17	63529993	63530233
17	63531731	63531851
17	63532434	63532674
17	63532963	63533203
17	63533397	63533997
17	63534270	63534510
17	63537563	63537683
17	63545587	63545827
17	63553910	63554750
17	66511508	66511748
17	66518861	66519101
17	66519851	66519971
17	66520127	66520247
17	66521015	66521135
17	66521853	66522093
17	66523950	66524070
17	66524951	66525191
17	66526041	66526161
17	66526383	66526623
17	70117507	70117987
17	70118806	70119166
17	70119668	70120023
17	70120131	70120607
17	73774619	73775311
17	74732214	74732574
17	74732856	74733332
17	80787965	80788805
17	80788892	80790332
17	80798403	80798604
18	45368139	45368379
18	45371662	45371902
18	45371982	45372222
18	45374831	45375069
18	45377611	45377731
18	45391406	45391526
18	45394640	45394880
18	45395590	45395830
18	45396830	45396950
18	45422889	45423129
18	48573360	48573720
18	48575046	48575282
18	48575619	48575739
18	48581139	48581376
18	48584494	48584614
18	48584707	48584827
18	48586200	48586320
18	48591764	48592004
18	48593352	48593592
18	48602956	48603196
18	48604611	48604851
18	60985448	60985568
18	60985790	60986026
19	1206877	1207237
19	1218397	1218517
19	1219307	1219427
19	1220317	1220767
19	1221155	1221395
19	1221916	1222036
19	1222957	1223197
19	1226429	1226669
19	3094644	3094764
19	3110118	3110358
19	3113284	3113524
19	3114885	3115122
19	3118866	3119106
19	3119160	3119400
19	3120961	3121201
19	4090590	4090710
19	4094413	4094533
19	4095356	4095476
19	4097248	4097368
19	4099185	4099425
19	4100958	4101312
19	4102352	4102472
19	4110459	4110699
19	4117401	4117641
19	4123766	4123882
19	10597290	10597530
19	10599835	10600075
19	10600306	10600546
19	10602235	10602955
19	10610029	10610749
19	11094818	11095058
19	11095894	11096134
19	11096845	11097200
19	11097235	11097351
19	11097569	11097689
19	11098290	11098650
19	11099935	11100175
19	11101792	11102032
19	11105470	11105710
19	11106795	11107030
19	11107134	11107254
19	11113649	11113889
19	11113984	11114104
19	11118518	11118758
19	11121011	11121251
19	11123586	11123826
19	11129605	11129725
19	11130261	11130381
19	11132341	11132701
19	11134190	11134310
19	11135000	11135120
19	11136080	11136200
19	11136938	11137058
19	11138422	11138662
19	11141367	11141607
19	11143959	11144199
19	11144443	11144541
19	11144777	11144897
19	11145578	11145818
19	11151929	11152289
19	11168924	11169044
19	11169454	11169574
19	11170374	11170489
19	11170541	11170657
19	11170671	11170911
19	11172415	11172535
19	13049478	13049598
19	13049938	13050058
19	13050223	13050463
19	13050853	13050973
19	13051041	13051281
19	13051351	13051471
19	13051509	13051749
19	13054336	13054456
19	13054493	13054608
19	13054693	13054809
19	15271533	15272133
19	15272227	15272583
19	15273264	15273384
19	15276132	15276372
19	15276569	15276929
19	15278020	15278260
19	15280878	15280998
19	15281132	15281372
19	15281438	15281678
19	15284864	15285224
19	15288411	15288531
19	15288683	15288921
19	15289632	15289752
19	15289784	15290360
19	15290854	15291094
19	15291445	15291914
19	15292379	15292619
19	15295063	15295303
19	15295713	15295833
19	15296023	15296263
19	15296273	15296513
19	15297683	15297803
19	15297912	15298152
19	15298688	15298808
19	15299042	15299162
19	15299772	15300012
19	15300041	15300281
19	15302231	15302471
19	15302496	15302736
19	15302759	15303119
19	15303138	15303378
19	15308289	15308409
19	15311537	15311652
19	15311692	15311942
19	18266685	18266923
19	18266968	18267084
19	18271266	18271386
19	18271693	18272251
19	18272758	18272878
19	18273005	18273125
19	18273206	18273326
19	18273746	18273955
19	18274015	18274255
19	18276920	18277159
19	18277907	18278147
19	18279285	18279356
19	18279500	18279740
19	18279833	18280068
19	18280096	18280212
19	19257337	19257457
19	19261475	19261595
19	33792223	33792578
19	33792639	33792759
19	33792822	33792942
19	33793062	33793182
19	33793216	33793332
19	36208920	36209283
19	36210370	36210443
19	36210685	36212706
19	36213260	36213374
19	36213469	36213620
19	36213896	36214176
19	36214348	36214404
19	36214632	36214908
19	36215537	36215632
19	36215889	36215988
19	36216120	36216234
19	36216379	36216526
19	36216623	36216719
19	36217136	36217254
19	36218056	36218170
19	36218338	36218523
19	36218598	36218688
19	36218781	36218886
19	36218998	36219072
19	36219674	36219790
19	36219885	36219977
19	36220059	36220197
19	36220867	36221026
19	36221242	36221363
19	36221438	36221517
19	36221607	36221768
19	36222808	36223036
19	36223115	36224409
19	36224497	36224587
19	36224663	36224773
19	36227590	36227728
19	36227812	36227887
19	36227986	36228164
19	36228536	36228644
19	36228759	36228843
19	36228962	36229092
19	36229182	36229458
19	42381353	42381473
19	42383029	42383389
19	42383603	42383723
19	42384710	42384830
19	42384930	42385050
19	42775884	42777559
19	42777575	42778771
19	42788857	42788923
19	42790877	42791117
19	42791154	42791394
19	42791416	42791656
19	42791667	42791907
19	42791924	42792164
19	42793020	42793260
19	42793325	42793565
19	42793991	42794111
19	42794341	42795661
19	42795683	42795923
19	42796178	42796654
19	42796685	42797045
19	42797091	42797451
19	42797685	42798510
19	42798701	42799136
19	42799247	42799363
19	45854872	45854992
19	45855418	45855658
19	45855715	45855955
19	45855978	45856098
19	45856316	45856436
19	45856485	45856605
19	45857928	45858168
19	45858894	45859014
19	45860518	45860638
19	45860706	45860826
19	45860862	45860982
19	45864780	45864900
19	45866964	45867430
19	45867480	45867600
19	45867623	45867863
19	45868093	45868213
19	45868297	45868417
19	45871884	45872004
19	45872158	45872278
19	45872306	45872426
19	45873380	45873500
19	45873735	45873855
19	47421912	47425632
19	47440472	47440712
19	47491224	47491344
19	47492746	47492986
19	47502553	47502673
19	47503586	47503946
19	52693328	52693448
19	52705181	52705301
19	52709205	52709325
19	52714508	52714748
19	52715898	52716134
19	52716165	52716405
19	52718949	52719064
19	52719086	52719202
19	52719231	52719351
19	52719728	52719968
19	52722910	52723150
19	52723411	52723531
19	52724188	52724428
19	52725302	52725542
19	52728955	52729075
19	52729165	52729285
2	16082257	16082377
2	20647227	20647817
2	25457098	25457338
2	25458574	25458694
2	25459779	25459899
2	25461981	25462101
2	25463124	25463364
2	25463493	25463613
2	25464383	25464623
2	25466748	25466868
2	25466995	25467235
2	25467404	25467524
2	25468101	25468221
2	25468850	25468970
2	25468983	25469223
2	25469446	25469686
2	25469913	25470033
2	25470418	25470658
2	25470893	25471133
2	25475129	25475330
2	25497762	25498002
2	25498330	25498450
2	25505264	25505621
2	25522999	25523119
2	25536757	25536877
2	25564703	25564816
2	25565408	25565609
2	26101030	26101150
2	28615676	28615703
2	28616587	28616689
2	28626973	28627225
2	28631625	28631733
2	28634745	28635315
2	29754896	29755016
2	43451402	43451637
2	43451786	43452026
2	43452278	43452994
2	43453368	43453488
2	43453697	43453898
2	61719412	61719532
2	70315114	70315234
2	85888566	85888686
2	85889131	85889251
2	85890421	85890661
2	85890758	85890998
2	85892396	85892516
2	85892702	85892942
2	85893682	85893922
2	85894204	85894324
2	85894745	85894985
2	85895230	85895350
2	111881322	111881716
2	111886203	111886328
2	111899889	111899968
2	111902064	111902078
2	111907620	111907724
2	111909398	111909428
2	111911356	111911385
2	111918995	111919016
2	111921709	111921808
2	136872433	136873513
2	136875616	136875630
2	148602688	148602808
2	148653853	148654093
2	148657021	148657141
2	148657269	148657509
2	148672711	148672951
2	148674803	148675043
2	148675968	148676208
2	148677795	148677915
2	148680456	148680691
2	148683544	148683784
2	148684625	148684865
2	158593989	158594229
2	158594896	158595136
2	158617370	158617610
2	158622390	158622750
2	158626832	158627072
2	158630589	158630709
2	158634628	158634868
2	158636800	158637160
2	158655911	158656031
2	178095464	178096784
2	178097095	178097335
2	178097962	178098082
2	178098687	178099045
2	178129221	178129341
2	198256985	198257225
2	198257683	198257923
2	198260735	198261095
2	198262684	198262920
2	198263124	198263364
2	198264774	198264894
2	198264928	198265163
2	198265429	198265669
2	198266066	198266306
2	198266382	198266617
2	198266661	198266901
2	198267257	198267613
2	198267655	198267775
2	198268278	198268518
2	198269790	198269910
2	198269977	198270217
2	198272662	198272902
2	198273078	198273318
2	198274492	198274732
2	198281429	198281669
2	198283212	198283332
2	198285148	198285268
2	198285744	198285864
2	198288494	198288734
2	198299649	198299965
2	202122955	202123105
[truncated: 1,939 more rows]
