# Supplementary material for: Somatic mutation and selection at population scale
Source: Nature. 2025 Oct 8;647(8089):411–20. doi: 10.1038/s41586-025-09584-w (PMC12611758; doi:10.1038/s41586-025-09584-w)
Supplement: Supplementary file 4 — Targeted methylation panel design: coordinates of CpGs and promoters. [file 41586_2025_9584_MOESM4_ESM.xlsx]

## Sheet: Methylation panel CpGs
Methylation panel in bed format (hg19)
chrom	start	end	comment
1	1168035	1168037	cg19945840_Horvath
1	2082314	2082316	cg26930596_centDHSbloodDMC
1	2162000	2162002	cg08884752_centDHSbloodDMC
1	3826642	3826644	cg26160564_centBloodSub;centDHSbloodDMC
1	6054866	6054868	cg00702417_centEpiFibFatIC;centEpiFibIC
1	6390472	6390474	cg18167466_centEpiFibFatIC;centEpiFibIC
1	6390792	6390794	cg00081799_centEpiFibFatIC;centEpiFibIC
1	7462175	7462177	cg08923594_centEpiFibIC
1	7692366	7692368	cg06800235_centEpiFibFatIC;centEpiFibIC
1	7991158	7991160	cg16117781_centEpiFibFatIC;centEpiFibIC
1	8703815	8703817	cg01024458_centBloodSub;centDHSbloodDMC
1	8931134	8931136	cg13785123_centBloodSub;centDHSbloodDMC
1	9031261	9031263	cg04785083_centEpiFibFatIC;centEpiFibIC
1	9504048	9504050	cg10992465_centEpiFibIC
1	10460204	10460206	cg06829969_centDHSbloodDMC
1	15392432	15392434	cg03538296_centBloodSub;centDHSbloodDMC
1	15734284	15734286	cg27582527_centBloodSub;centDHSbloodDMC
1	16466379	16466381	cg07959609_centEpiFibFatIC;centEpiFibIC
1	16473478	16473480	cg21647035_centEpiFibFatIC;centEpiFibIC
1	17508340	17508342	cg23013029_centEpiFibFatIC;centEpiFibIC
1	19746563	19746565	cg13319175_Horvath
1	23858034	23858036	cg21211748_Horvath
1	24743491	24743493	cg15697160_centEpiFibFatIC
1	25075132	25075134	cg24466100_centBloodSub;centDHSbloodDMC
1	25291904	25291906	cg09993145_centDHSbloodDMC
1	25655525	25655527	cg20017683_centEpiFibFatIC
1	25916754	25916756	cg10781087_centEpiFibFatIC
1	26217267	26217269	cg06631999_centEpiFibFatIC;centEpiFibIC
1	27849294	27849296	cg24527636_centDHSbloodDMC
1	27953335	27953337	cg12465678_centDHSbloodDMC
1	28213799	28213801	cg11176159_centEpiFibIC
1	28521539	28521541	cg20460771_centBloodSub;centDHSbloodDMC
1	31230845	31230847	cg24459792_centEpiFibFatIC;centEpiFibIC
1	32041051	32041053	cg09070415_centEpiFibIC
1	32041604	32041606	cg10530055_centEpiFibIC
1	32084963	32084965	cg19420968_Horvath
1	32135829	32135831	cg25621182_centEpiFibFatIC;centEpiFibIC
1	32355083	32355085	cg07222861_centEpiFibIC
1	32687566	32687568	cg14992253_Horvath
1	33899351	33899353	cg19082496_centDHSbloodDMC
1	36039158	36039160	cg26372517_Horvath
1	36565855	36565857	cg19046959_Horvath
1	36574794	36574796	cg03731202_centEpiFibFatIC
1	39491458	39491460	cg07388493_Horvath
1	39649936	39649938	cg18154117_centDHSbloodDMC
1	43232627	43232629	cg19044674_Horvath
1	44287963	44287965	cg23290313_centEpiFibIC
1	44793579	44793581	cg22709362_centEpiFibIC
1	45082703	45082705	cg24591770_centEpiFibIC
1	45082839	45082841	cg20820767_centEpiFibIC
1	45083123	45083125	cg13189207_centEpiFibIC
1	45083206	45083208	cg20944964_centEpiFibFatIC;centEpiFibIC
1	47133595	47133597	cg23786576_Horvath
1	47284626	47284628	cg19092343_centEpiFibFatIC;centEpiFibIC
1	47881255	47881257	cg18983672_Horvath
1	55013708	55013710	cg10266490_Horvath
1	57110402	57110404	cg06836772_Horvath
1	59314513	59314515	cg11586930_centEpiFibIC
1	59491889	59491891	cg08939052_centDHSbloodDMC
1	61298420	61298422	cg07813031_centEpiFibIC
1	68512776	68512778	cg22901840_Horvath
1	68512970	68512972	cg09118625_Horvath
1	68962939	68962941	cg08413469_Horvath
1	71632243	71632245	cg21474774_centEpiFibFatIC;centEpiFibIC
1	81872763	81872765	cg03113045_centEpiFibFatIC
1	84326665	84326667	cg18116902_centEpiFibIC
1	86047910	86047912	cg13206932_centEpiFibIC
1	88421824	88421826	cg23036668_centEpiFibIC
1	92946699	92946701	cg18146737_centEpiFibIC
1	94167630	94167632	cg04165508_centEpiFibIC
1	94245225	94245227	cg24937735_centEpiFibFatIC;centEpiFibIC
1	95119713	95119715	cg23080355_centEpiFibFatIC;centEpiFibIC
1	95583635	95583637	cg19514928_Horvath
1	110326284	110326286	cg22391718_centEpiFibFatIC;centEpiFibIC
1	110420043	110420045	cg08846079_centEpiFibFatIC;centEpiFibIC
1	110754256	110754258	cg05675373_Horvath
1	111770290	111770292	cg10045881_Horvath
1	114414311	114414313	cg00916635_centEpiFibFatIC
1	114414339	114414341	cg14385738_centEpiFibFatIC
1	114414407	114414409	cg00041401_centEpiFibFatIC
1	114504998	114505000	cg20144066_centEpiFibFatIC
1	116270625	116270627	cg14985891_centDHSbloodDMC
1	117058473	117058475	cg26118759_centEpiFibFatIC
1	149903314	149903316	cg13430807_centBloodSub;centDHSbloodDMC
1	149909079	149909081	cg16348820_centEpiFibIC
1	150266310	150266312	cg18031008_Horvath
1	150953942	150953944	cg07337598_Horvath
1	151129297	151129299	cg23612220_centEpiFibFatIC;centEpiFibIC
1	151129843	151129845	cg01903374_centEpiFibFatIC;centEpiFibIC
1	153518383	153518385	cg24691453_centEpiFibIC
1	156561946	156561948	cg16168311_Horvath
1	157989519	157989521	cg08640619_centEpiFibFatIC;centEpiFibIC
1	158391118	158391120	cg01733284_centEpiFibFatIC
1	158900643	158900645	cg15036529_centDHSbloodDMC
1	159001169	159001171	cg22335802_centEpiFibFatIC
1	160493088	160493090	cg21829783_centEpiFibIC
1	160708986	160708988	cg04244970_centDHSbloodDMC
1	160708989	160708991	cg07837085_centDHSbloodDMC
1	160738012	160738014	cg03742629_centEpiFibFatIC;centEpiFibIC
1	161008461	161008463	cg00329300_centEpiFibIC
1	161008704	161008706	cg13466383_centEpiFibIC
1	161008810	161008812	cg24161057_centEpiFibIC
1	161008823	161008825	cg13906823_centEpiFibIC
1	161008825	161008827	cg12426196_centEpiFibIC
1	161008976	161008978	cg07967677_centEpiFibIC
1	161183819	161183821	cg07356342_centBloodSub;centDHSbloodDMC
1	161677451	161677453	cg11193201_centBloodSub;centDHSbloodDMC
1	162106831	162106833	cg23920016_centEpiFibFatIC;centEpiFibIC
1	162500633	162500635	cg08538581_centBloodSub;centDHSbloodDMC
1	162532501	162532503	cg13178361_centDHSbloodDMC
1	162826114	162826116	cg04851348_centEpiFibIC
1	167486977	167486979	cg14278300_centBloodSub;centDHSbloodDMC
1	167487294	167487296	cg09032544_centBloodSub;centDHSbloodDMC
1	167601274	167601276	cg25765104_centEpiFibFatIC;centEpiFibIC
1	168698348	168698350	cg26220985_centEpiFibFatIC;centEpiFibIC
1	168698866	168698868	cg25746387_centEpiFibIC
1	169558924	169558926	cg01952742_centEpiFibFatIC;centEpiFibIC
1	169599211	169599213	cg01459453_Horvath
1	172113505	172113507	cg02633729_centEpiFibIC
1	172113755	172113757	cg25214966_centEpiFibIC
1	172291726	172291728	cg06267617_centEpiFibFatIC;centEpiFibIC
1	178056132	178056134	cg09264231_centEpiFibIC
1	178310649	178310651	cg22730327_centEpiFibIC
1	179262461	179262463	cg02275294_Horvath
1	179921041	179921043	cg24448340_centDHSbloodDMC
1	183133735	183133737	cg16724070_centEpiFibIC
1	192706598	192706600	cg06804334_centEpiFibFatIC;centEpiFibIC
1	200348657	200348659	cg22628512_centEpiFibIC
1	200842428	200842430	cg21870884_Horvath
1	201924571	201924573	cg15262928_Horvath
1	202129565	202129567	cg18384097_centEpiFibFatIC;centEpiFibIC
1	205263737	205263739	cg09030187_centEpiFibFatIC;centEpiFibIC
1	206681157	206681159	cg24450312_Horvath
1	209929511	209929513	cg05959508_centEpiFibIC
1	209929545	209929547	cg22436753_centEpiFibFatIC;centEpiFibIC
1	212588847	212588849	cg21400549_centDHSbloodDMC
1	214170240	214170242	cg25379954_centEpiFibIC
1	214755488	214755490	cg22159939_centEpiFibFatIC;centEpiFibIC
1	214776468	214776470	cg09885951_Horvath
1	218662475	218662477	cg09871265_centEpiFibIC
1	221050490	221050492	cg10386298_centEpiFibFatIC;centEpiFibIC
1	221050741	221050743	cg25140419_centEpiFibFatIC;centEpiFibIC
1	221066351	221066353	cg06225634_centEpiFibFatIC
1	221068934	221068936	cg25001102_centEpiFibFatIC;centEpiFibIC
1	221069135	221069137	cg26047066_centEpiFibFatIC;centEpiFibIC
1	221438145	221438147	cg12744447_centEpiFibFatIC
1	222135194	222135196	cg17113029_centEpiFibFatIC
1	222990920	222990922	cg02974085_centDHSbloodDMC
1	223566708	223566710	cg27202708_Horvath
1	224302173	224302175	cg26043391_Horvath
1	226036278	226036280	cg26341831_centDHSbloodDMC
1	226558495	226558497	cg18590995_centBloodSub;centDHSbloodDMC
1	228352411	228352413	cg01742370_centBloodSub;centDHSbloodDMC
1	231964047	231964049	cg22367981_centEpiFibIC
1	234700635	234700637	cg16365424_centEpiFibFatIC;centEpiFibIC
1	234843591	234843593	cg04605532_centBloodSub;centDHSbloodDMC
1	234908380	234908382	cg04786142_centEpiFibFatIC
1	235111327	235111329	cg23012855_centDHSbloodDMC
1	235147743	235147745	cg03518729_centEpiFibFatIC
1	236557681	236557683	cg09809672_Horvath
1	244006287	244006289	cg11314684_Horvath
1	244327250	244327252	cg15718528_centEpiFibFatIC;centEpiFibIC
1	244466427	244466429	cg09828411_centEpiFibIC
1	244613362	244613364	cg01012879_centBloodSub;centDHSbloodDMC
1	244829263	244829265	cg12101498_centDHSbloodDMC
1	246378509	246378511	cg25025181_centDHSbloodDMC
1	247712236	247712238	cg18908499_centEpiFibFatIC;centEpiFibIC
1	247712238	247712240	cg16555504_centEpiFibFatIC
10	3526722	3526724	cg03980424_centDHSbloodDMC
10	3797470	3797472	cg02272851_centEpiFibFatIC;centEpiFibIC
10	5882738	5882740	cg18184053_centDHSbloodDMC
10	5986487	5986489	cg14313184_centEpiFibFatIC;centEpiFibIC
10	6104311	6104313	cg11733245_centEpiFibFatIC;centEpiFibIC
10	6249747	6249749	cg27545615_centBloodSub;centDHSbloodDMC
10	8373415	8373417	cg27470208_centBloodSub;centDHSbloodDMC
10	8545002	8545004	cg17160666_centEpiFibFatIC;centEpiFibIC
10	10828104	10828106	cg15835339_centDHSbloodDMC
10	11206220	11206222	cg04221117_centEpiFibFatIC
10	12762777	12762779	cg26433640_centEpiFibIC
10	13380769	13380771	cg02257172_centEpiFibIC
10	13749009	13749011	cg05335944_centEpiFibIC
10	14701814	14701816	cg04441857_centEpiFibFatIC;centEpiFibIC
10	21605037	21605039	cg18918390_centEpiFibFatIC;centEpiFibIC
10	26855906	26855908	cg22842855_centEpiFibIC
10	26856104	26856106	cg16492341_centEpiFibIC
10	26856127	26856129	cg10331073_centEpiFibIC
10	29228915	29228917	cg08834350_centEpiFibIC
10	30724373	30724375	cg11230435_centDHSbloodDMC
10	30818478	30818480	cg27482619_centEpiFibFatIC;centEpiFibIC
10	30818640	30818642	cg25913612_centEpiFibFatIC;centEpiFibIC
10	31273709	31273711	cg01656216_Horvath
10	31604347	31604349	cg09968147_centEpiFibFatIC;centEpiFibIC
10	34476090	34476092	cg14740976_centEpiFibFatIC;centEpiFibIC
10	35621143	35621145	cg00869330_centEpiFibFatIC;centEpiFibIC
10	35894429	35894431	cg00168942_Horvath
10	44701884	44701886	cg25920191_centEpiFibFatIC;centEpiFibIC
10	45455499	45455501	cg17324128_Horvath
10	48562407	48562409	cg25942572_centEpiFibFatIC;centEpiFibIC
10	49674529	49674531	cg16775752_centEpiFibFatIC;centEpiFibIC
10	52834497	52834499	cg09019938_Horvath
10	60494184	60494186	cg19795556_centEpiFibFatIC;centEpiFibIC
10	65374704	65374706	cg24940096_centEpiFibFatIC;centEpiFibIC
10	71389695	71389697	cg13129046_Horvath
10	72545423	72545425	cg01560871_Horvath
10	73723220	73723222	cg04268405_Horvath
10	73869441	73869443	cg23723835_centBloodSub;centDHSbloodDMC
10	75402319	75402321	cg18180783_Horvath
10	75692226	75692228	cg19034132_centEpiFibFatIC;centEpiFibIC
10	76936084	76936086	cg14301562_centBloodSub;centDHSbloodDMC
10	85932762	85932764	cg04126866_Horvath
10	85933585	85933587	cg10737718_centEpiFibIC
10	86910485	86910487	cg19088503_centEpiFibFatIC;centEpiFibIC
10	87403706	87403708	cg23909079_centEpiFibIC
10	90147029	90147031	cg17766305_centDHSbloodDMC
10	92079599	92079601	cg12127811_centEpiFibIC
10	94549039	94549041	cg25131632_centDHSbloodDMC
10	95198373	95198375	cg20621765_centEpiFibIC
10	97036526	97036528	cg02338345_centDHSbloodDMC
10	104102348	104102350	cg02631092_centEpiFibIC
10	104364517	104364519	cg18580385_centEpiFibFatIC;centEpiFibIC
10	104991192	104991194	cg06984255_centEpiFibIC
10	105978815	105978817	cg00990350_centEpiFibIC
10	111686097	111686099	cg25667511_centEpiFibIC
10	111842680	111842682	cg14742187_centEpiFibIC
10	114571694	114571696	cg09958560_centEpiFibIC
10	116066520	116066522	cg13670531_centEpiFibIC
10	116264861	116264863	cg04055345_centEpiFibIC
10	118706937	118706939	cg08908131_centDHSbloodDMC
10	121031391	121031393	cg24902461_centDHSbloodDMC
10	122403902	122403904	cg13852116_centEpiFibFatIC
10	124228477	124228479	cg00701951_centDHSbloodDMC
10	125299244	125299246	cg10076958_centEpiFibFatIC;centEpiFibIC
10	126289970	126289972	cg17995557_centBloodSub;centDHSbloodDMC
10	126889814	126889816	cg00806644_centEpiFibIC
10	127513189	127513191	cg19346193_Horvath
10	128590996	128590998	cg22950831_centEpiFibFatIC;centEpiFibIC
10	131744459	131744461	cg15229245_centEpiFibIC
10	134400439	134400441	cg01040749_centBloodSub;centDHSbloodDMC
10	134400505	134400507	cg09163720_centBloodSub;centDHSbloodDMC
10	134420182	134420184	cg07249433_centEpiFibFatIC
10	134801677	134801679	cg10148419_centEpiFibFatIC;centEpiFibIC
10	134918670	134918672	cg27297441_centEpiFibIC
10	135340739	135340741	cg00436603_Horvath
11	857032	857034	cg22749642_centBloodSub;centDHSbloodDMC
11	1681592	1681594	cg09467675_centEpiFibFatIC;centEpiFibIC
11	2321769	2321771	cg05608541_centEpiFibFatIC;centEpiFibIC
11	2321799	2321801	cg26598899_centEpiFibFatIC
11	3022004	3022006	cg15569292_centEpiFibFatIC;centEpiFibIC
11	4597245	4597247	cg16497714_centEpiFibIC
11	5301843	5301845	cg09248694_centEpiFibFatIC
11	6678142	6678144	cg24126851_Horvath
11	8692820	8692822	cg08616663_centEpiFibFatIC;centEpiFibIC
11	10320160	10320162	cg24900563_centEpiFibFatIC
11	10476493	10476495	cg07268332_centDHSbloodDMC
11	12030642	12030644	cg13216057_Horvath
11	12824282	12824284	cg25037165_centEpiFibFatIC;centEpiFibIC
11	12935896	12935898	cg15805337_centEpiFibFatIC;centEpiFibIC
11	14037437	14037439	cg02635370_centEpiFibIC
11	14562954	14562956	cg26165081_centDHSbloodDMC
11	17034483	17034485	cg03198203_centEpiFibFatIC;centEpiFibIC
11	20043970	20043972	cg02404377_centEpiFibFatIC;centEpiFibIC
11	20044467	20044469	cg20949700_centEpiFibFatIC;centEpiFibIC
11	20044621	20044623	cg09571376_centEpiFibIC
11	20044638	20044640	cg26869615_centEpiFibFatIC;centEpiFibIC
11	22488444	22488446	cg17344099_centEpiFibFatIC
11	27490957	27490959	cg03763118_centEpiFibIC
11	32055232	32055234	cg01110616_centBloodSub;centDHSbloodDMC
11	32605183	32605185	cg25505610_Horvath
11	33754356	33754358	cg05344747_centBloodSub;centDHSbloodDMC
11	34126713	34126715	cg06513075_Horvath
11	34265360	34265362	cg02697979_centEpiFibFatIC;centEpiFibIC
11	34654232	34654234	cg18560551_centEpiFibIC
11	34702945	34702947	cg13714378_centEpiFibFatIC;centEpiFibIC
11	35167040	35167042	cg02663352_centBloodSub;centDHSbloodDMC
11	43852882	43852884	cg14753094_centEpiFibIC
11	43902406	43902408	cg22637507_Horvath
11	44087422	44087424	cg20240860_Horvath
11	44488491	44488493	cg15503018_centEpiFibFatIC;centEpiFibIC
11	46612743	46612745	cg19244380_centEpiFibFatIC
11	47374207	47374209	cg21370143_Horvath
11	47611779	47611781	cg18356785_centEpiFibIC
11	57103630	57103632	cg01511567_Horvath
11	58826413	58826415	cg26552743_centBloodSub;centDHSbloodDMC
11	58826474	58826476	cg16148346_centBloodSub;centDHSbloodDMC
11	60738970	60738972	cg13014558_centEpiFibIC
11	60739171	60739173	cg07380416_centEpiFibFatIC;centEpiFibIC
11	60739182	60739184	cg09153080_centEpiFibFatIC;centEpiFibIC
11	60833530	60833532	cg02661764_centBloodSub;centDHSbloodDMC
11	61124345	61124347	cg22907103_centBloodSub;centDHSbloodDMC
11	61648131	61648133	cg05579731_centBloodSub;centDHSbloodDMC
11	63974152	63974154	cg07682037_centEpiFibIC
11	64106531	64106533	cg24580001_Horvath
11	65175481	65175483	cg22212560_centBloodSub;centDHSbloodDMC
11	65325157	65325159	cg08965235_Horvath
11	65408495	65408497	cg24301930_centEpiFibFatIC
11	65661515	65661517	cg07420137_centEpiFibIC
11	65687876	65687878	cg13547237_Horvath
11	67777951	67777953	cg07730301_Horvath
11	70211407	70211409	cg14088196_centEpiFibIC
11	70211530	70211532	cg25574765_centEpiFibFatIC;centEpiFibIC
11	70563263	70563265	cg26645082_centEpiFibIC
11	71656424	71656426	cg06363692_centEpiFibIC
11	72295534	72295536	cg20935363_centEpiFibFatIC
11	72301557	72301559	cg16640865_centEpiFibFatIC
11	73661919	73661921	cg19692710_Horvath
11	75140680	75140682	cg16547529_Horvath
11	86224409	86224411	cg27309871_centBloodSub;centDHSbloodDMC
11	86304287	86304289	cg21067465_centEpiFibIC
11	86662967	86662969	cg06659209_centEpiFibFatIC
11	86663417	86663419	cg22319016_centEpiFibFatIC
11	87137048	87137050	cg11779299_centEpiFibFatIC;centEpiFibIC
11	88288529	88288531	cg22834542_centEpiFibIC
11	89224798	89224800	cg17063929_Horvath
11	89467676	89467678	cg24919476_centEpiFibFatIC;centEpiFibIC
11	95658468	95658470	cg08412316_centEpiFibIC
11	100433016	100433018	cg05494668_centEpiFibFatIC;centEpiFibIC
11	102218357	102218359	cg14727952_Horvath
11	104778373	104778375	cg20679448_centEpiFibFatIC;centEpiFibIC
11	110350573	110350575	cg10624395_centBloodSub;centDHSbloodDMC
11	112505688	112505690	cg24838237_centEpiFibFatIC;centEpiFibIC
11	113929163	113929165	cg25101936_Horvath
11	118175630	118175632	cg24612198_centBloodSub;centDHSbloodDMC
11	118175674	118175676	cg06164961_centBloodSub;centDHSbloodDMC
11	118210016	118210018	cg25643644_centDHSbloodDMC
11	118213329	118213331	cg24841244_centBloodSub;centDHSbloodDMC
11	118214844	118214846	cg13750061_centBloodSub;centDHSbloodDMC
11	118214926	118214928	cg07545925_centDHSbloodDMC
11	118869921	118869923	cg10090591_centEpiFibFatIC;centEpiFibIC
11	119188144	119188146	cg21096399_Horvath
11	119231740	119231742	cg19246197_centEpiFibIC
11	120256569	120256571	cg12819548_centEpiFibFatIC
11	121440879	121440881	cg17232476_centBloodSub;centDHSbloodDMC
11	122709470	122709472	cg10977115_centBloodSub;centDHSbloodDMC
11	122709550	122709552	cg22512531_centBloodSub;centDHSbloodDMC
11	122750020	122750022	cg03803474_centEpiFibIC
11	123775934	123775936	cg12387464_centEpiFibFatIC;centEpiFibIC
11	125616887	125616889	cg10377274_Horvath
11	126226006	126226008	cg01234063_Horvath
11	128050606	128050608	cg08079170_centEpiFibIC
11	128318548	128318550	cg21121082_centEpiFibFatIC;centEpiFibIC
11	128385879	128385881	cg11760500_centBloodSub;centDHSbloodDMC
11	128457399	128457401	cg10290679_centEpiFibFatIC;centEpiFibIC
11	128559243	128559245	cg13401014_centEpiFibIC
11	129731814	129731816	cg09449150_centEpiFibIC
11	134095651	134095653	cg26723847_Horvath
12	679899	679901	cg01657186_centEpiFibIC
12	6436675	6436677	cg14858786_centEpiFibFatIC
12	6677157	6677159	cg16579101_Horvath
12	6882082	6882084	cg01820374_Horvath
12	6896104	6896106	cg00366435_centBloodSub;centDHSbloodDMC
12	7055682	7055684	cg12690127_centEpiFibIC
12	9911288	9911290	cg07354583_centEpiFibFatIC;centEpiFibIC
12	10324917	10324919	cg21685770_centBloodSub;centDHSbloodDMC
12	10459911	10459913	cg15241779_centBloodSub;centDHSbloodDMC
12	10459922	10459924	cg09261289_centBloodSub;centDHSbloodDMC
12	10459971	10459973	cg13828440_centDHSbloodDMC
12	10460611	10460613	cg21474838_centBloodSub;centDHSbloodDMC
12	10460638	10460640	cg01940139_centBloodSub;centDHSbloodDMC
12	11093282	11093284	cg13005635_centEpiFibIC
12	15039024	15039026	cg00431549_Horvath
12	15039431	15039433	cg13302154_Horvath
12	15113092	15113094	cg22614759_centEpiFibIC
12	15114903	15114905	cg08251901_centEpiFibFatIC;centEpiFibIC
12	19557319	19557321	cg21330949_centBloodSub;centDHSbloodDMC
12	19557333	19557335	cg20894640_centBloodSub;centDHSbloodDMC
12	27396764	27396766	cg05171937_centBloodSub;centDHSbloodDMC
12	30849113	30849115	cg19722847_Horvath
12	31476478	31476480	cg14741228_centEpiFibIC
12	31476564	31476566	cg03935116_centEpiFibIC
12	44226392	44226394	cg02522196_centEpiFibFatIC
12	47610219	47610221	cg05596756_centEpiFibFatIC;centEpiFibIC
12	47610370	47610372	cg00037681_centEpiFibFatIC;centEpiFibIC
12	47665229	47665231	cg09853702_centEpiFibFatIC
12	48120415	48120417	cg09869858_Horvath
12	48402053	48402055	cg06585804_centEpiFibFatIC;centEpiFibIC
12	49883749	49883751	cg02964356_centEpiFibIC
12	50504813	50504815	cg26795340_centBloodSub;centDHSbloodDMC
12	51717673	51717675	cg10590292_centEpiFibFatIC;centEpiFibIC
12	51717977	51717979	cg06380123_centEpiFibFatIC;centEpiFibIC
12	51718087	51718089	cg14556909_centEpiFibFatIC;centEpiFibIC
12	51718107	51718109	cg24749672_centEpiFibFatIC;centEpiFibIC
12	51718111	51718113	cg08075204_centEpiFibFatIC;centEpiFibIC
12	53298382	53298384	cg07986666_centEpiFibIC
12	53298887	53298889	cg21340733_centEpiFibFatIC;centEpiFibIC
12	53320305	53320307	cg17781464_centEpiFibIC
12	54891490	54891492	cg17605084_centEpiFibIC
12	54891633	54891635	cg16509569_centEpiFibFatIC;centEpiFibIC
12	54891635	54891637	cg21376733_centEpiFibFatIC;centEpiFibIC
12	55375858	55375860	cg01874152_centBloodSub;centDHSbloodDMC
12	55378410	55378412	cg00240653_centEpiFibFatIC;centEpiFibIC
12	55613317	55613319	cg26442740_centEpiFibFatIC;centEpiFibIC
12	56111943	56111945	cg12926596_centEpiFibIC
12	56329614	56329616	cg25416125_centDHSbloodDMC
12	56329640	56329642	cg07679948_centDHSbloodDMC
12	56329730	56329732	cg10782923_centDHSbloodDMC
12	56329902	56329904	cg06915826_centDHSbloodDMC
12	57030112	57030114	cg25683012_Horvath
12	58005757	58005759	cg02364642_Horvath
12	58120236	58120238	cg14845962_centEpiFibFatIC;centEpiFibIC
12	58120634	58120636	cg24217894_centEpiFibIC
12	58130182	58130184	cg00769161_centEpiFibIC
12	58130409	58130411	cg12116027_centEpiFibFatIC;centEpiFibIC
12	64482596	64482598	cg01668352_centEpiFibIC
12	68553576	68553578	cg26227465_centDHSbloodDMC
12	68553818	68553820	cg05224770_centDHSbloodDMC
12	70999957	70999959	cg06227406_centEpiFibFatIC;centEpiFibIC
12	75603400	75603402	cg18573383_Horvath
12	76347936	76347938	cg12232146_centEpiFibIC
12	80084717	80084719	cg09418283_Horvath
12	80085267	80085269	cg00864867_Horvath
12	90150621	90150623	cg10255237_centEpiFibFatIC
12	92861061	92861063	cg03248292_centDHSbloodDMC
12	92976319	92976321	cg21472050_centEpiFibFatIC;centEpiFibIC
12	94071222	94071224	cg07498421_Horvath
12	95009857	95009859	cg19653282_centEpiFibFatIC;centEpiFibIC
12	96584671	96584673	cg12976793_centDHSbloodDMC
12	97700157	97700159	cg22807732_centEpiFibIC
12	103862779	103862781	cg18798446_centEpiFibFatIC;centEpiFibIC
12	104235478	104235480	cg06462291_Horvath
12	106066081	106066083	cg08879365_centEpiFibIC
12	107349092	107349094	cg26297688_Horvath
12	108525240	108525242	cg00211403_centEpiFibIC
12	109227236	109227238	cg19256314_centEpiFibIC
12	110435417	110435419	cg22742001_centDHSbloodDMC
12	111403979	111403981	cg13235891_centEpiFibIC
12	114846398	114846400	cg10281002_Horvath
12	120242089	120242091	cg26097051_centEpiFibIC
12	120242155	120242157	cg14312334_centEpiFibIC
12	120242393	120242395	cg20840795_centEpiFibIC
12	121714888	121714890	cg17541002_centBloodSub;centDHSbloodDMC
12	122711987	122711989	cg14506192_centBloodSub;centDHSbloodDMC
12	123336567	123336569	cg14277677_centEpiFibIC
12	125205033	125205035	cg18167946_centEpiFibIC
12	125249922	125249924	cg11118440_centDHSbloodDMC
12	129299461	129299463	cg13617280_centBloodSub;centDHSbloodDMC
12	131133810	131133812	cg20594841_centEpiFibFatIC
13	22546283	22546285	cg13625388_centEpiFibFatIC;centEpiFibIC
13	24825972	24825974	cg09088496_centBloodSub;centDHSbloodDMC
13	31017305	31017307	cg09469986_centBloodSub;centDHSbloodDMC
13	31407119	31407121	cg08003353_centEpiFibIC
13	33743646	33743648	cg13370010_centEpiFibFatIC;centEpiFibIC
13	34392868	34392870	cg24254120_Horvath
13	40743656	40743658	cg12190306_centEpiFibFatIC;centEpiFibIC
13	41860792	41860794	cg09909069_centBloodSub;centDHSbloodDMC
13	45288460	45288462	cg10564001_centEpiFibIC
13	46756208	46756210	cg17771150_centEpiFibIC
13	47378580	47378582	cg22770916_centEpiFibIC
13	49366202	49366204	cg23391288_centDHSbloodDMC
13	50570017	50570019	cg09145126_centDHSbloodDMC
13	70747672	70747674	cg19694453_centEpiFibIC
13	74805374	74805376	cg23318020_centBloodSub;centDHSbloodDMC
13	80510935	80510937	cg17687367_centEpiFibIC
13	92001763	92001765	cg17799287_centEpiFibFatIC
13	97928230	97928232	cg11662061_centEpiFibIC
13	99739381	99739383	cg04836038_Horvath
13	99934872	99934874	cg05257202_centEpiFibFatIC
13	106567329	106567331	cg08814536_centEpiFibFatIC;centEpiFibIC
13	106809124	106809126	cg08141959_centEpiFibIC
13	108921051	108921053	cg09646392_Horvath
13	109610255	109610257	cg04869379_centEpiFibFatIC;centEpiFibIC
13	110885344	110885346	cg02099572_centEpiFibIC
13	110885403	110885405	cg10908116_centEpiFibIC
13	111100753	111100755	cg09680131_centEpiFibFatIC;centEpiFibIC
13	111328782	111328784	cg04828493_centBloodSub;centDHSbloodDMC
13	112550453	112550455	cg26886708_centEpiFibIC
13	113365463	113365465	cg21786786_centEpiFibFatIC
13	113423267	113423269	cg18748064_centBloodSub;centDHSbloodDMC
13	113584081	113584083	cg00555816_centEpiFibIC
13	113584106	113584108	cg24028634_centEpiFibFatIC;centEpiFibIC
13	113584178	113584180	cg16959787_centEpiFibFatIC;centEpiFibIC
13	114814705	114814707	cg11166893_centEpiFibFatIC;centEpiFibIC
13	114833434	114833436	cg07244095_centEpiFibIC
13	115085338	115085340	cg23411036_centEpiFibFatIC;centEpiFibIC
14	21566862	21566864	cg01027805_Horvath
14	22983138	22983140	cg09401639_centEpiFibFatIC
14	23015656	23015658	cg09232358_centDHSbloodDMC
14	24978680	24978682	cg01201932_centEpiFibFatIC;centEpiFibIC
14	25079356	25079358	cg02150910_centDHSbloodDMC
14	25103729	25103731	cg16212145_centDHSbloodDMC
14	38401511	38401513	cg16703420_centEpiFibFatIC;centEpiFibIC
14	52780633	52780635	cg06738602_Horvath
14	52867869	52867871	cg11802899_centEpiFibFatIC;centEpiFibIC
14	53170146	53170148	cg21814550_centDHSbloodDMC
14	55594612	55594614	cg04306507_centDHSbloodDMC
14	57960975	57960977	cg15661409_Horvath
14	58063810	58063812	cg04913974_centEpiFibFatIC;centEpiFibIC
14	65187053	65187055	cg11820833_centEpiFibFatIC;centEpiFibIC
14	68604593	68604595	cg00715197_centEpiFibIC
14	70046846	70046848	cg04128967_centDHSbloodDMC
14	70124706	70124708	cg04158862_centEpiFibIC
14	70160159	70160161	cg15935770_centDHSbloodDMC
14	70368684	70368686	cg05415931_centEpiFibFatIC;centEpiFibIC
14	71609157	71609159	cg23052776_centEpiFibFatIC
14	75388104	75388106	cg09133026_Horvath
14	76334454	76334456	cg25588348_centEpiFibFatIC;centEpiFibIC
14	77492059	77492061	cg04848682_centEpiFibIC
14	77492787	77492789	cg13493526_centEpiFibFatIC;centEpiFibIC
14	79511906	79511908	cg07182163_centEpiFibIC
14	88459865	88459867	cg24058132_Horvath
14	88728866	88728868	cg08167560_centEpiFibFatIC;centEpiFibIC
14	89080249	89080251	cg00871207_centEpiFibIC
14	90798567	90798569	cg13682722_Horvath
14	91720172	91720174	cg03588357_Horvath
14	93154483	93154485	cg18630178_centEpiFibIC
14	93652953	93652955	cg01655008_centBloodSub;centDHSbloodDMC
14	93798308	93798310	cg16034652_Horvath
14	97924316	97924318	cg01736164_centEpiFibFatIC;centEpiFibIC
14	99183875	99183877	cg04914574_centEpiFibFatIC;centEpiFibIC
14	99655592	99655594	cg07015803_centDHSbloodDMC
14	99655675	99655677	cg16452866_centDHSbloodDMC
14	99655746	99655748	cg04712122_centDHSbloodDMC
14	99787558	99787560	cg05875239_centBloodSub;centDHSbloodDMC
14	100046493	100046495	cg23149072_centEpiFibIC
14	100531590	100531592	cg18621299_centEpiFibFatIC;centEpiFibIC
14	104800444	104800446	cg16340136_centEpiFibFatIC;centEpiFibIC
14	105439912	105439914	cg23385208_centEpiFibIC
14	105446697	105446699	cg12811617_centEpiFibIC
14	107259879	107259881	cg05205074_centBloodSub;centDHSbloodDMC
14	107260013	107260015	cg14936008_centBloodSub;centDHSbloodDMC
15	22892696	22892698	cg22432269_Horvath
15	26030546	26030548	cg15275965_centEpiFibFatIC;centEpiFibIC
15	29963222	29963224	cg21576187_centEpiFibFatIC;centEpiFibIC
15	30113722	30113724	cg13836627_Horvath
15	31523185	31523187	cg20666585_centBloodSub;centDHSbloodDMC
15	31523256	31523258	cg01869288_centDHSbloodDMC
15	39917401	39917403	cg07307830_centBloodSub;centDHSbloodDMC
15	40583240	40583242	cg09233429_centEpiFibIC
15	40600634	40600636	cg26232412_centEpiFibFatIC;centEpiFibIC
15	40846076	40846078	cg20602300_centBloodSub;centDHSbloodDMC
15	41185972	41185974	cg02071305_Horvath
15	41805867	41805869	cg27494383_Horvath
15	42261153	42261155	cg12655112_centBloodSub;centDHSbloodDMC
15	44580972	44580974	cg03286783_Horvath
15	44956097	44956099	cg06121469_Horvath
15	45544334	45544336	cg19305227_Horvath
15	50405519	50405521	cg23671196_centDHSbloodDMC
15	52861753	52861755	cg25003924_centBloodSub;centDHSbloodDMC
15	57579075	57579077	cg26810157_centBloodSub;centDHSbloodDMC
15	59815172	59815174	cg22687244_centEpiFibFatIC;centEpiFibIC
15	60331744	60331746	cg22538355_centEpiFibFatIC;centEpiFibIC
15	63548962	63548964	cg25447873_centEpiFibIC
15	65701864	65701866	cg26579713_centEpiFibFatIC
15	65810203	65810205	cg06993413_Horvath
15	66914174	66914176	cg08353973_centEpiFibIC
15	68913661	68913663	cg15174117_centEpiFibIC
15	70101301	70101303	cg16125725_centDHSbloodDMC
15	71147306	71147308	cg03578041_Horvath
15	72612124	72612126	cg21801378_Horvath
15	74495353	74495355	cg00075967_Horvath
15	74823580	74823582	cg09493621_centEpiFibFatIC;centEpiFibIC
15	74862661	74862663	cg02384859_centBloodSub;centDHSbloodDMC
15	75182129	75182131	cg13828047_Horvath
15	78423563	78423565	cg20761322_Horvath
15	80729092	80729094	cg08942191_centEpiFibFatIC;centEpiFibIC
15	81070850	81070852	cg20828084_Horvath
15	82425283	82425285	cg11401820_centEpiFibIC
15	83954228	83954230	cg27169020_Horvath
15	91426666	91426668	cg24888049_Horvath
15	92395835	92395837	cg17338403_Horvath
15	96874030	96874032	cg08370996_Horvath
15	98065821	98065823	cg25792999_centEpiFibIC
15	99443212	99443214	cg10342963_centBloodSub;centDHSbloodDMC
15	99443248	99443250	cg23990557_centBloodSub;centDHSbloodDMC
15	100890906	100890908	cg10933959_centDHSbloodDMC
16	433503	433505	cg00764796_centEpiFibFatIC;centEpiFibIC
16	776457	776459	cg16899442_Horvath
16	1665093	1665095	cg06810647_Horvath
16	2076596	2076598	cg08331960_Horvath
16	2391080	2391082	cg02331561_Horvath
16	2478780	2478782	cg06361108_Horvath
16	3493996	3493998	cg14654875_Horvath
16	3597150	3597152	cg16429499_centBloodSub;centDHSbloodDMC
16	4313627	4313629	cg05813417_centEpiFibIC
16	4424440	4424442	cg04185382_centEpiFibIC
16	4545327	4545329	cg05856951_centEpiFibFatIC
16	10971104	10971106	cg09015246_centEpiFibFatIC
16	11678784	11678786	cg08767044_centEpiFibFatIC;centEpiFibIC
16	11707684	11707686	cg09662852_centDHSbloodDMC
16	12069781	12069783	cg09581137_centEpiFibIC
16	14458470	14458472	cg07095737_centEpiFibIC
16	16156038	16156040	cg03653601_centEpiFibIC
16	17107609	17107611	cg08773462_centEpiFibIC
16	22012403	22012405	cg27015931_Horvath
16	22012564	22012566	cg15703512_Horvath
16	22252503	22252505	cg01382502_centEpiFibFatIC;centEpiFibIC
16	23689801	23689803	cg26003813_Horvath
16	23916465	23916467	cg00795205_centEpiFibIC
16	28943018	28943020	cg07597976_centDHSbloodDMC
16	28943197	28943199	cg27565966_centBloodSub;centDHSbloodDMC
16	29757317	29757319	cg09638208_centEpiFibFatIC;centEpiFibIC
16	29757322	29757324	cg23093496_centEpiFibIC
16	30133174	30133176	cg05902503_centEpiFibFatIC
16	30133246	30133248	cg02286008_centEpiFibFatIC
16	46920074	46920076	cg04839706_centEpiFibIC
16	49600701	49600703	cg03879386_centEpiFibFatIC;centEpiFibIC
16	50715259	50715261	cg01144086_centEpiFibIC
16	50977895	50977897	cg10293282_centEpiFibFatIC;centEpiFibIC
16	50978180	50978182	cg03661567_centEpiFibIC
16	56640567	56640569	cg10257110_centEpiFibFatIC;centEpiFibIC
16	57220096	57220098	cg06688848_Horvath
16	58163813	58163815	cg25771195_Horvath
16	66092409	66092411	cg08480996_centEpiFibFatIC;centEpiFibIC
16	66443286	66443288	cg04751032_centEpiFibFatIC
16	66864407	66864409	cg20100381_Horvath
16	67897345	67897347	cg09869811_centEpiFibFatIC
16	68269294	68269296	cg22190721_centEpiFibIC
16	68269482	68269484	cg00944421_centEpiFibFatIC;centEpiFibIC
16	68770943	68770945	cg17655614_Horvath
16	69107289	69107291	cg26874999_centEpiFibFatIC;centEpiFibIC
16	69951705	69951707	cg26736200_centEpiFibIC
16	70728000	70728002	cg27076536_centEpiFibIC
16	70749563	70749565	cg09615821_centEpiFibFatIC;centEpiFibIC
16	72041375	72041377	cg22381196_centBloodSub;centDHSbloodDMC
16	73322625	73322627	cg16363708_centEpiFibFatIC;centEpiFibIC
16	75353805	75353807	cg06633978_centEpiFibFatIC
16	80061356	80061358	cg03498081_centEpiFibIC
16	81272280	81272282	cg22947000_Horvath
16	82068701	82068703	cg26479028_centEpiFibFatIC;centEpiFibIC
16	84179330	84179332	cg19706682_Horvath
16	84224900	84224902	cg07595943_Horvath
16	84734013	84734015	cg20999813_Horvath
16	87384598	87384600	cg02312706_centEpiFibFatIC;centEpiFibIC
16	87384762	87384764	cg27322071_centEpiFibIC
16	87635472	87635474	cg10920957_Horvath
16	88168311	88168313	cg05415670_centEpiFibIC
16	88770557	88770559	cg09735908_centEpiFibFatIC;centEpiFibIC
16	89163577	89163579	cg07661835_centBloodSub;centDHSbloodDMC
16	89382890	89382892	cg08527124_centEpiFibIC
16	89387568	89387570	cg09420319_centEpiFibIC
16	89441653	89441655	cg02582213_centDHSbloodDMC
16	90092754	90092756	cg07860918_centEpiFibFatIC;centEpiFibIC
17	505018	505020	cg13396713_centBloodSub;centDHSbloodDMC
17	597583	597585	cg17731065_centEpiFibIC
17	1587887	1587889	cg05903609_Horvath
17	2262959	2262961	cg22235600_centEpiFibIC
17	2839186	2839188	cg11869193_centEpiFibIC
17	3100170	3100172	cg03271520_centEpiFibFatIC
17	4079651	4079653	cg00277591_centBloodSub;centDHSbloodDMC
17	4081427	4081429	cg13468144_centBloodSub;centDHSbloodDMC
17	4642646	4642648	cg19478743_Horvath
17	6460571	6460573	cg14723032_Horvath
17	6899296	6899298	cg03760483_Horvath
17	7792060	7792062	cg12353788_centBloodSub;centDHSbloodDMC
17	12921312	12921314	cg26162695_Horvath
17	14222234	14222236	cg20928777_centEpiFibIC
17	15366915	15366917	cg22980156_centEpiFibFatIC;centEpiFibIC
17	16472865	16472867	cg03565323_Horvath
17	17109569	17109571	cg05590257_Horvath
17	27369779	27369781	cg06144905_Horvath
17	29150099	29150101	cg00166343_centEpiFibFatIC;centEpiFibIC
17	29636862	29636864	cg07137244_centEpiFibFatIC;centEpiFibIC
17	32597713	32597715	cg08124722_Horvath
17	32907001	32907003	cg06557358_Horvath
17	33776682	33776684	cg02380585_centBloodSub;centDHSbloodDMC
17	36862198	36862200	cg01485645_Horvath
17	37914348	37914350	cg18207999_centEpiFibIC
17	38666815	38666817	cg06786600_centEpiFibIC
17	39041601	39041603	cg00091693_Horvath
17	39216676	39216678	cg02927821_centEpiFibIC
17	39216686	39216688	cg13375427_centEpiFibIC
17	39526725	39526727	cg02580606_Horvath
17	39646993	39646995	cg02780988_centBloodSub;centDHSbloodDMC
17	40833696	40833698	cg09509673_Horvath
17	42467727	42467729	cg25809905_Horvath
17	43318609	43318611	cg19735250_centEpiFibIC
17	45699259	45699261	cg21332304_centEpiFibFatIC;centEpiFibIC
17	45699321	45699323	cg19184885_centEpiFibIC
17	46656011	46656013	cg21460081_Horvath
17	46692533	46692535	cg25928579_Horvath
17	47286482	47286484	cg24456340_centBloodSub;centDHSbloodDMC
17	47355214	47355216	cg27059140_centBloodSub;centDHSbloodDMC
17	48857352	48857354	cg15046489_centBloodSub;centDHSbloodDMC
17	48971000	48971002	cg01135464_centEpiFibIC
17	52977768	52977770	cg17686885_Horvath
17	54987826	54987828	cg12379452_centEpiFibFatIC
17	56408196	56408198	cg03649649_centEpiFibIC
17	56409010	56409012	cg26112797_centEpiFibFatIC;centEpiFibIC
17	56409027	56409029	cg10530767_centEpiFibFatIC;centEpiFibIC
17	56409517	56409519	cg01951274_centEpiFibIC
17	62675920	62675922	cg02097616_centEpiFibIC
17	66303144	66303146	cg00374717_Horvath
17	66308576	66308578	cg13093111_centBloodSub;centDHSbloodDMC
17	66818269	66818271	cg08850641_centEpiFibIC
17	72110227	72110229	cg03249131_centEpiFibFatIC;centEpiFibIC
17	72110292	72110294	cg02294420_centEpiFibFatIC;centEpiFibIC
17	72620087	72620089	cg03533256_centDHSbloodDMC
17	72855942	72855944	cg09722397_Horvath
17	73511084	73511086	cg04121983_Horvath
17	73696508	73696510	cg18563987_centEpiFibFatIC;centEpiFibIC
17	73901338	73901340	cg11653266_Horvath
17	73976088	73976090	cg16419345_Horvath
17	74423977	74423979	cg11661493_centBloodSub;centDHSbloodDMC
17	74494285	74494287	cg24757533_centEpiFibIC
17	75251086	75251088	cg04734784_centEpiFibIC
17	75283799	75283801	cg16317901_centEpiFibIC
17	75283978	75283980	cg21733927_centEpiFibFatIC;centEpiFibIC
17	76975943	76975945	cg18749404_centEpiFibIC
17	77078174	77078176	cg25639095_centEpiFibFatIC
17	77864154	77864156	cg18935743_centEpiFibFatIC
17	78725469	78725471	cg21143224_centEpiFibFatIC;centEpiFibIC
17	79129050	79129052	cg23334433_centDHSbloodDMC
17	79129077	79129079	cg13618516_centBloodSub;centDHSbloodDMC
17	79391029	79391031	cg10294853_centEpiFibFatIC;centEpiFibIC
17	79391489	79391491	cg25378181_centEpiFibIC
17	79816677	79816679	cg27200257_centBloodSub;centDHSbloodDMC
17	80232095	80232097	cg19761273_Horvath
17	80407589	80407591	cg27215100_centEpiFibFatIC;centEpiFibIC
17	80415419	80415421	cg05655915_centDHSbloodDMC
17	80415468	80415470	cg11690666_centBloodSub;centDHSbloodDMC
17	80829027	80829029	cg22498365_centBloodSub;centDHSbloodDMC
17	80970433	80970435	cg24650913_centEpiFibFatIC;centEpiFibIC
18	3066821	3066823	cg05486872_centDHSbloodDMC
18	13136339	13136341	cg00430895_centEpiFibIC
18	13259087	13259089	cg21683390_centBloodSub;centDHSbloodDMC
18	13871594	13871596	cg14744743_centEpiFibFatIC;centEpiFibIC
18	19320537	19320539	cg12985418_Horvath
18	21270553	21270555	cg14894144_Horvath
18	24127236	24127238	cg00868875_centEpiFibIC
18	24445239	24445241	cg01292175_centEpiFibFatIC;centEpiFibIC
18	28957110	28957112	cg13445249_centEpiFibFatIC;centEpiFibIC
18	43304078	43304080	cg17589341_Horvath
18	55888789	55888791	cg02937491_centEpiFibIC
18	55888831	55888833	cg02870676_centEpiFibFatIC;centEpiFibIC
18	74114707	74114709	cg12019801_centDHSbloodDMC
18	74172097	74172099	cg15347788_centEpiFibIC
18	74961786	74961788	cg10486998_Horvath
18	75886609	75886611	cg16286755_centEpiFibIC
18	75886780	75886782	cg14635039_centEpiFibIC
18	77087899	77087901	cg02902412_centBloodSub;centDHSbloodDMC
18	77220711	77220713	cg15532942_centBloodSub;centDHSbloodDMC
18	77404906	77404908	cg25540854_centEpiFibFatIC;centEpiFibIC
18	77712292	77712294	cg09441152_Horvath
19	937629	937631	cg23966363_centEpiFibFatIC;centEpiFibIC
19	1070985	1070987	cg20584841_centEpiFibIC
19	1169137	1169139	cg27409514_centEpiFibIC
19	2082121	2082123	cg15159247_centEpiFibFatIC;centEpiFibIC
19	2540906	2540908	cg19853565_centEpiFibFatIC;centEpiFibIC
19	2541014	2541016	cg07843390_centEpiFibIC
19	2541103	2541105	cg08407014_centEpiFibIC
19	3178843	3178845	cg20695297_centEpiFibFatIC;centEpiFibIC
19	3178954	3178956	cg17518965_centEpiFibFatIC;centEpiFibIC
19	3573750	3573752	cg12946225_Horvath
19	4769652	4769654	cg02479575_Horvath
19	4769659	4769661	cg26005082_Horvath
19	5784183	5784185	cg14308452_Horvath
19	6475496	6475498	cg14798653_centEpiFibIC
19	6476950	6476952	cg03745491_centEpiFibIC
19	6477032	6477034	cg08379738_centEpiFibIC
19	6536041	6536043	cg22460173_centBloodSub;centDHSbloodDMC
19	6739191	6739193	cg02085507_Horvath
19	7446300	7446302	cg27377450_Horvath
19	9473564	9473566	cg05250458_Horvath
19	10308539	10308541	cg26538782_centBloodSub;centDHSbloodDMC
19	10444916	10444918	cg19645616_centEpiFibFatIC;centEpiFibIC
19	10978832	10978834	cg11354682_centDHSbloodDMC
19	12992236	12992238	cg15341340_Horvath
19	13054433	13054435	cg25605731_centDHSbloodDMC
19	13211260	13211262	cg24706505_centDHSbloodDMC
19	13262014	13262016	cg11025793_Horvath
19	15121530	15121532	cg02489552_Horvath
19	15564104	15564106	cg22216196_centEpiFibFatIC;centEpiFibIC
19	15568359	15568361	cg08846870_centEpiFibFatIC;centEpiFibIC
19	15568510	15568512	cg12360046_centEpiFibIC
19	15568573	15568575	cg24002183_centEpiFibFatIC;centEpiFibIC
19	15568934	15568936	cg01062942_centEpiFibFatIC;centEpiFibIC
19	15586844	15586846	cg26604359_centEpiFibIC
19	15590531	15590533	cg07408456_Horvath
19	16012048	16012050	cg23943495_centEpiFibFatIC
19	16436121	16436123	cg26842024_Horvath
19	17439207	17439209	cg12526923_centEpiFibIC
19	17439876	17439878	cg24192660_centEpiFibIC
19	18344321	18344323	cg13899108_Horvath
19	19327989	19327991	cg06952310_Horvath
19	19626813	19626815	cg21395782_Horvath
19	31848129	31848131	cg24436715_centEpiFibFatIC;centEpiFibIC
19	36233446	36233448	cg16911583_centEpiFibIC
19	38747795	38747797	cg12830694_Horvath
19	38827377	38827379	cg22006386_Horvath
19	39086922	39086924	cg05258935_centEpiFibFatIC;centEpiFibIC
19	39087134	39087136	cg02798280_centEpiFibIC
19	39798562	39798564	cg11199014_centEpiFibIC
19	40792612	40792614	cg26862316_centEpiFibIC
19	42380724	42380726	cg05921699_Horvath
19	42437244	42437246	cg00513941_centEpiFibIC
19	42618406	42618408	cg21596498_centBloodSub;centDHSbloodDMC
19	44324950	44324952	cg12768605_Horvath
19	47367461	47367463	cg01035931_centEpiFibFatIC;centEpiFibIC
19	48689917	48689919	cg16185947_centBloodSub;centDHSbloodDMC
19	48833409	48833411	cg10338830_centEpiFibIC
19	48949440	48949442	cg07291563_Horvath
19	49339788	49339790	cg15974053_Horvath
19	49545674	49545676	cg20698253_centEpiFibIC
19	49658912	49658914	cg27016307_Horvath
19	49838776	49838778	cg15046675_centEpiFibFatIC;centEpiFibIC
19	49926275	49926277	cg14060828_Horvath
19	51569105	51569107	cg05294243_Horvath
19	54605702	54605704	cg07455279_Horvath
19	54976210	54976212	cg12057190_centEpiFibFatIC
19	55629362	55629364	cg26456957_Horvath
19	55766852	55766854	cg14539363_centEpiFibIC
19	56459233	56459235	cg22190114_Horvath
19	58193230	58193232	cg01644850_Horvath
19	58864845	58864847	cg22568540_Horvath
2	50337	50339	cg01329509_centEpiFibFatIC;centEpiFibIC
2	193255	193257	cg18672716_centDHSbloodDMC
2	193392	193394	cg14384416_centDHSbloodDMC
2	193508	193510	cg18408209_centDHSbloodDMC
2	440147	440149	cg10012393_centEpiFibFatIC;centEpiFibIC
2	440187	440189	cg19007570_centEpiFibFatIC;centEpiFibIC
2	2650282	2650284	cg07930673_centDHSbloodDMC
2	8423154	8423156	cg26012482_centBloodSub;centDHSbloodDMC
2	8685620	8685622	cg15074524_centEpiFibIC
2	9705767	9705769	cg20899781_centEpiFibIC
2	11810364	11810366	cg25657834_Horvath
2	20714817	20714819	cg02153681_centEpiFibIC
2	20784405	20784407	cg23176316_centEpiFibIC
2	25391838	25391840	cg08030082_Horvath
2	25781495	25781497	cg23192403_centEpiFibIC
2	27274308	27274310	cg14424579_Horvath
2	27795984	27795986	cg03708221_centBloodSub;centDHSbloodDMC
2	27799410	27799412	cg10142452_centBloodSub;centDHSbloodDMC
2	28509569	28509571	cg20657709_centBloodSub;centDHSbloodDMC
2	36790184	36790186	cg22957691_centDHSbloodDMC
2	37903480	37903482	cg13909405_centEpiFibIC
2	37938639	37938641	cg16163382_centEpiFibFatIC
2	38961589	38961591	cg00238510_centEpiFibFatIC
2	45465394	45465396	cg13414270_centEpiFibFatIC
2	46049175	46049177	cg06398242_centEpiFibFatIC;centEpiFibIC
2	47270647	47270649	cg15659527_centEpiFibIC
2	47537238	47537240	cg20043649_centDHSbloodDMC
2	48982956	48982958	cg12351433_Horvath
2	54086853	54086855	cg19592277_centEpiFibIC
2	54087468	54087470	cg01400468_centEpiFibIC
2	54860602	54860604	cg25407528_centEpiFibFatIC;centEpiFibIC
2	55642893	55642895	cg01953317_centBloodSub;centDHSbloodDMC
2	60983416	60983418	cg19273182_Horvath
2	65866868	65866870	cg16986661_centEpiFibIC
2	67673816	67673818	cg16627836_centEpiFibIC
2	68348795	68348797	cg10099758_centDHSbloodDMC
2	68592736	68592738	cg13468685_centDHSbloodDMC
2	70699807	70699809	cg21346154_centDHSbloodDMC
2	74264706	74264708	cg01987702_centDHSbloodDMC
2	74756233	74756235	cg02154074_Horvath
2	74967689	74967691	cg10818657_centEpiFibIC
2	75767665	75767667	cg24405470_centEpiFibIC
2	85060010	85060012	cg05242065_centBloodSub;centDHSbloodDMC
2	85173359	85173361	cg12656085_centEpiFibFatIC
2	85281127	85281129	cg07002540_centDHSbloodDMC
2	85921282	85921284	cg10628126_centBloodSub;centDHSbloodDMC
2	85921528	85921530	cg18310515_centBloodSub;centDHSbloodDMC
2	86565037	86565039	cg01968178_Horvath
2	86668067	86668069	cg02972551_Horvath
2	87012809	87012811	cg00219921_centBloodSub;centDHSbloodDMC
2	87020936	87020938	cg25939861_centDHSbloodDMC
2	87052594	87052596	cg22999502_centDHSbloodDMC
2	95400763	95400765	cg00979178_centEpiFibFatIC;centEpiFibIC
2	97171217	97171219	cg14247287_centEpiFibFatIC;centEpiFibIC
2	101618260	101618262	cg22809047_Horvath
2	103033798	103033800	cg11335172_centBloodSub;centDHSbloodDMC
2	106371646	106371648	cg19828970_centDHSbloodDMC
2	106776912	106776914	cg23362669_centEpiFibIC
2	112456810	112456812	cg08443563_centEpiFibFatIC
2	113817042	113817044	cg21378206_Horvath
2	115822038	115822040	cg12448298_centEpiFibFatIC;centEpiFibIC
2	121549724	121549726	cg07528209_centEpiFibIC
2	121549865	121549867	cg17099569_Horvath
2	128173481	128173483	cg23217025_centEpiFibFatIC;centEpiFibIC
2	135008922	135008924	cg08251036_Horvath
2	138829972	138829974	cg22055891_centEpiFibFatIC;centEpiFibIC
2	144712818	144712820	cg11389618_centEpiFibFatIC;centEpiFibIC
2	145278807	145278809	cg17594003_centDHSbloodDMC
2	147632093	147632095	cg03373714_centEpiFibFatIC;centEpiFibIC
2	150983032	150983034	cg00927503_centEpiFibFatIC;centEpiFibIC
2	152214176	152214178	cg09727050_centDHSbloodDMC
2	152220528	152220530	cg03406844_centBloodSub;centDHSbloodDMC
2	161150007	161150009	cg14660163_centEpiFibFatIC;centEpiFibIC
2	161439540	161439542	cg22758493_centEpiFibIC
2	169887931	169887933	cg00295325_centEpiFibFatIC;centEpiFibIC
2	169888372	169888374	cg21346679_centEpiFibFatIC;centEpiFibIC
2	170336166	170336168	cg05847778_Horvath
2	175545837	175545839	cg00405190_centBloodSub;centDHSbloodDMC
2	177021701	177021703	cg14940165_centEpiFibFatIC
2	177023061	177023063	cg09784934_centEpiFibFatIC
2	177023182	177023184	cg26821745_centEpiFibFatIC
2	177023666	177023668	cg06390651_centEpiFibFatIC
2	177023715	177023717	cg18944451_centEpiFibFatIC
2	177023759	177023761	cg25916282_centEpiFibFatIC
2	177024293	177024295	cg13180315_centEpiFibFatIC
2	198017461	198017463	cg07065759_centDHSbloodDMC
2	200819112	200819114	cg13038560_Horvath
2	200820153	200820155	cg03947362_Horvath
2	201217490	201217492	cg17868893_centEpiFibFatIC;centEpiFibIC
2	201375097	201375099	cg11388238_Horvath
2	204570032	204570034	cg13651908_centBloodSub;centDHSbloodDMC
2	204570066	204570068	cg10240150_centBloodSub;centDHSbloodDMC
2	204732686	204732688	cg05074138_centBloodSub;centDHSbloodDMC
2	204824512	204824514	cg17751550_centEpiFibFatIC;centEpiFibIC
2	206613588	206613590	cg06285439_centEpiFibIC
2	208016922	208016924	cg10278149_centBloodSub;centDHSbloodDMC
2	208689902	208689904	cg01190109_centEpiFibFatIC
2	216546225	216546227	cg14640149_centEpiFibFatIC
2	216708369	216708371	cg12535109_centEpiFibIC
2	216708377	216708379	cg08729279_centEpiFibIC
2	216871233	216871235	cg10820936_centEpiFibIC
2	217357158	217357160	cg00760938_centBloodSub;centDHSbloodDMC
2	217724362	217724364	cg10376763_Horvath
2	218843228	218843230	cg01089914_centEpiFibFatIC;centEpiFibIC
2	224751988	224751990	cg23363263_centBloodSub;centDHSbloodDMC
2	224819306	224819308	cg25757820_centBloodSub;centDHSbloodDMC
2	225086506	225086508	cg01356872_centEpiFibIC
2	227700457	227700459	cg10523019_Horvath
2	228736134	228736136	cg14329157_Horvath
2	230385181	230385183	cg11518826_centEpiFibFatIC;centEpiFibIC
2	233896118	233896120	cg20795863_Horvath
2	233924851	233924853	cg16321975_centEpiFibIC
2	235578951	235578953	cg10005565_centEpiFibIC
2	235789475	235789477	cg09398856_centEpiFibFatIC;centEpiFibIC
2	235934944	235934946	cg16167060_centEpiFibFatIC;centEpiFibIC
2	238116755	238116757	cg18401108_centEpiFibIC
2	238187154	238187156	cg04256248_centEpiFibFatIC;centEpiFibIC
2	241290445	241290447	cg13921903_centEpiFibIC
2	242702880	242702882	cg13613174_centBloodSub;centDHSbloodDMC
20	137876	137878	cg24116886_Horvath
20	590242	590244	cg22449114_Horvath
20	1532542	1532544	cg03726785_centEpiFibFatIC;centEpiFibIC
20	1924564	1924566	cg19358608_centDHSbloodDMC
20	4795885	4795887	cg03519577_centEpiFibFatIC;centEpiFibIC
20	16710313	16710315	cg24899750_Horvath
20	24929694	24929696	cg27641239_centEpiFibFatIC;centEpiFibIC
20	24929715	24929717	cg11804789_centEpiFibFatIC;centEpiFibIC
20	25566381	25566383	cg17729667_Horvath
20	34605661	34605663	cg09760574_centEpiFibIC
20	35274569	35274571	cg15844596_centEpiFibIC
20	37434551	37434553	cg24834740_Horvath
20	44410113	44410115	cg07982740_centEpiFibIC
20	45985595	45985597	cg23662675_Horvath
20	48732666	48732668	cg06926735_Horvath
20	48922071	48922073	cg21451309_centEpiFibFatIC;centEpiFibIC
20	50158995	50158997	cg10226546_centEpiFibIC
20	52492247	52492249	cg11597277_centBloodSub;centDHSbloodDMC
20	57412944	57412946	cg04780380_centBloodSub;centDHSbloodDMC
20	57414959	57414961	cg14597908_Horvath
20	60760918	60760920	cg21341487_centDHSbloodDMC
20	62199155	62199157	cg11779113_centEpiFibIC
20	62199180	62199182	cg06064964_centEpiFibFatIC;centEpiFibIC
20	62587701	62587703	cg02047577_Horvath
21	18886092	18886094	cg03167275_Horvath
21	26946166	26946168	cg13309012_centEpiFibFatIC
21	28336180	28336182	cg05529278_centEpiFibIC
21	33785433	33785435	cg27544190_Horvath
21	36420163	36420165	cg05973398_centEpiFibFatIC
21	36421856	36421858	cg15242225_centEpiFibFatIC
21	37757524	37757526	cg13854874_Horvath
21	38379569	38379571	cg13460409_Horvath
21	38580485	38580487	cg01262913_Horvath
21	40033891	40033893	cg17274064_Horvath
21	40176949	40176951	cg06958537_centEpiFibFatIC;centEpiFibIC
21	42734265	42734267	cg21130374_centEpiFibFatIC;centEpiFibIC
21	43823748	43823750	cg27111890_centBloodSub;centDHSbloodDMC
21	43824261	43824263	cg09354050_centBloodSub;centDHSbloodDMC
21	43992655	43992657	cg00288945_centEpiFibIC
21	46340832	46340834	cg09829580_centEpiFibIC
21	46768123	46768125	cg22117968_centEpiFibFatIC
22	17601380	17601382	cg12373771_Horvath
22	18043042	18043044	cg02555579_centEpiFibFatIC
22	19108493	19108495	cg02771464_centEpiFibIC
22	19879319	19879321	cg11854392_centEpiFibFatIC
22	20009062	20009064	cg25166896_Horvath
22	20050297	20050299	cg03175417_centEpiFibIC
22	21369009	21369011	cg05442902_Horvath
22	22090485	22090487	cg20295671_Horvath
22	23519915	23519917	cg11229267_centEpiFibFatIC;centEpiFibIC
22	24093825	24093827	cg18440048_Horvath
22	24823518	24823520	cg02237342_centEpiFibFatIC;centEpiFibIC
22	28197795	28197797	cg07849904_Horvath
22	29168513	29168515	cg01407797_Horvath
22	30662986	30662988	cg02597698_centEpiFibFatIC;centEpiFibIC
22	30662993	30662995	cg25666403_centEpiFibFatIC;centEpiFibIC
22	30663006	30663008	cg02026204_centEpiFibFatIC;centEpiFibIC
22	31675143	31675145	cg07713946_centBloodSub;centDHSbloodDMC
22	38071676	38071678	cg19853760_Horvath
22	39548130	39548132	cg23124451_Horvath
22	39640834	39640836	cg19167673_Horvath
22	40297035	40297037	cg03840259_centEpiFibFatIC;centEpiFibIC
22	40297047	40297049	cg26203383_centEpiFibFatIC;centEpiFibIC
22	40720632	40720634	cg16093065_centBloodSub;centDHSbloodDMC
22	42322145	42322147	cg11932564_Horvath
22	43506020	43506022	cg26453588_Horvath
22	46449460	46449462	cg26394940_Horvath
22	46450106	46450108	cg13269407_Horvath
22	46767175	46767177	cg05653887_centBloodSub;centDHSbloodDMC
22	47082259	47082261	cg06766034_centDHSbloodDMC
22	49376627	49376629	cg11515115_centEpiFibFatIC
22	50968342	50968344	cg17285325_Horvath
22	51136324	51136326	cg18982286_centEpiFibFatIC;centEpiFibIC
22	51158719	51158721	cg13213810_centEpiFibIC
3	4873007	4873009	cg23662097_centEpiFibFatIC
3	5027596	5027598	cg01607932_centEpiFibFatIC;centEpiFibIC
3	5027615	5027617	cg14029912_centEpiFibFatIC;centEpiFibIC
3	5037344	5037346	cg03467706_centEpiFibFatIC;centEpiFibIC
3	8911423	8911425	cg14329285_centEpiFibIC
3	9404597	9404599	cg25781123_Horvath
3	11267019	11267021	cg17660833_centBloodSub;centDHSbloodDMC
3	14494725	14494727	cg13496041_centEpiFibFatIC;centEpiFibIC
3	15687270	15687272	cg21634628_centBloodSub;centDHSbloodDMC
3	16024539	16024541	cg20216309_centEpiFibIC
3	27575277	27575279	cg13332142_centEpiFibIC
3	32000666	32000668	cg22539670_centEpiFibFatIC
3	32022766	32022768	cg04005032_Horvath
3	33138626	33138628	cg23180365_Horvath
3	33839388	33839390	cg12941369_Horvath
3	38306671	38306673	cg25411725_Horvath
3	39235365	39235367	cg12413566_Horvath
3	42631488	42631490	cg15033269_centDHSbloodDMC
3	45067787	45067789	cg06117855_Horvath
3	45175420	45175422	cg09220326_centDHSbloodDMC
3	45883675	45883677	cg08186124_Horvath
3	45984941	45984943	cg25226014_centBloodSub;centDHSbloodDMC
3	46990142	46990144	cg18461635_centBloodSub;centDHSbloodDMC
3	47517818	47517820	cg26614073_Horvath
3	47555099	47555101	cg20524216_Horvath
3	47555475	47555477	cg18984151_Horvath
3	47621126	47621128	cg15988232_Horvath
3	48443866	48443868	cg25616869_centEpiFibIC
3	51704350	51704352	cg03019000_Horvath
3	52008486	52008488	cg04474832_Horvath
3	52008537	52008539	cg18328933_Horvath
3	52016837	52016839	cg03891319_Horvath
3	52032074	52032076	cg20685233_centEpiFibFatIC;centEpiFibIC
3	53080681	53080683	cg19008809_Horvath
3	57955819	57955821	cg11895596_centEpiFibIC
3	59752349	59752351	cg07351758_centEpiFibFatIC;centEpiFibIC
3	61649923	61649925	cg00974944_centEpiFibIC
3	66437455	66437457	cg15035590_centBloodSub;centDHSbloodDMC
3	67706046	67706048	cg01631215_centEpiFibFatIC;centEpiFibIC
3	85054781	85054783	cg18480946_centEpiFibFatIC;centEpiFibIC
3	87170331	87170333	cg17810360_centEpiFibFatIC;centEpiFibIC
3	89229762	89229764	cg01824625_centEpiFibIC
3	98681234	98681236	cg05416753_centEpiFibFatIC;centEpiFibIC
3	99903437	99903439	cg20843202_centEpiFibIC
3	99979424	99979426	cg16984944_Horvath
3	100755610	100755612	cg04906886_centEpiFibFatIC;centEpiFibIC
3	106447443	106447445	cg10902850_centEpiFibIC
3	107240474	107240476	cg11160673_centBloodSub;centDHSbloodDMC
3	107706244	107706246	cg06489037_centDHSbloodDMC
3	114958698	114958700	cg12431891_centEpiFibFatIC;centEpiFibIC
3	115342332	115342334	cg20914508_Horvath
3	119420207	119420209	cg25188166_centEpiFibFatIC
3	122234133	122234135	cg25564800_Horvath
3	124505037	124505039	cg18634175_centEpiFibFatIC
3	124776152	124776154	cg01311222_centEpiFibIC
3	124782068	124782070	cg27280037_centEpiFibIC
3	126577850	126577852	cg07373212_centEpiFibFatIC;centEpiFibIC
3	127392402	127392404	cg03330058_Horvath
3	128712174	128712176	cg02727530_centEpiFibIC
3	128744823	128744825	cg24176926_centEpiFibIC
3	129062936	129062938	cg13242558_centEpiFibFatIC
3	129277320	129277322	cg21333217_centBloodSub;centDHSbloodDMC
3	130745947	130745949	cg02335441_Horvath
3	133287772	133287774	cg02223135_centEpiFibFatIC;centEpiFibIC
3	133540806	133540808	cg27366882_centEpiFibIC
3	134077031	134077033	cg08133629_centEpiFibIC
3	138153762	138153764	cg12616277_Horvath
3	141122631	141122633	cg20959189_centDHSbloodDMC
3	149687001	149687003	cg01070987_centEpiFibIC
3	150996598	150996600	cg00290355_centBloodSub;centDHSbloodDMC
3	151048336	151048338	cg12207930_centBloodSub;centDHSbloodDMC
3	151048405	151048407	cg00091349_centBloodSub;centDHSbloodDMC
3	151985432	151985434	cg14423778_Horvath
3	156391693	156391695	cg24262469_Horvath
3	156530657	156530659	cg25738116_centDHSbloodDMC
3	157814980	157814982	cg00303223_centEpiFibIC
3	172467325	172467327	cg21643939_centEpiFibIC
3	177542098	177542100	cg25587431_centEpiFibFatIC;centEpiFibIC
3	177778300	177778302	cg19893473_centEpiFibIC
3	181409862	181409864	cg20573218_centEpiFibFatIC;centEpiFibIC
3	181911748	181911750	cg26010655_centEpiFibFatIC;centEpiFibIC
3	182929272	182929274	cg23819411_centBloodSub;centDHSbloodDMC
3	183273244	183273246	cg20425130_centEpiFibIC
3	183273441	183273443	cg19797087_centEpiFibFatIC;centEpiFibIC
3	183273556	183273558	cg09606470_centEpiFibIC
3	184079171	184079173	cg22613010_Horvath
3	184297379	184297381	cg18990407_centBloodSub;centDHSbloodDMC
3	184391020	184391022	cg22998873_centEpiFibFatIC;centEpiFibIC
3	186739598	186739600	cg15287850_centDHSbloodDMC
3	187121779	187121781	cg03901576_centEpiFibIC
3	189073673	189073675	cg10599446_centBloodSub;centDHSbloodDMC
3	193308168	193308170	cg17470397_centDHSbloodDMC
3	195164579	195164581	cg14163776_Horvath
4	2967105	2967107	cg02722672_centBloodSub;centDHSbloodDMC
4	3465003	3465005	cg17960516_Horvath
4	3640480	3640482	cg27073349_centEpiFibIC
4	5841629	5841631	cg05737153_centEpiFibFatIC
4	6271657	6271659	cg09785172_Horvath
4	7252586	7252588	cg19923393_centEpiFibFatIC;centEpiFibIC
4	19777807	19777809	cg24770408_centEpiFibFatIC;centEpiFibIC
4	24246785	24246787	cg05700616_centEpiFibFatIC;centEpiFibIC
4	26152722	26152724	cg03002688_centDHSbloodDMC
4	32932084	32932086	cg02060919_centEpiFibFatIC;centEpiFibIC
4	36068079	36068081	cg11661265_centEpiFibFatIC;centEpiFibIC
4	37731892	37731894	cg09153659_centEpiFibFatIC;centEpiFibIC
4	41162196	41162198	cg08670693_centEpiFibFatIC;centEpiFibIC
4	42895606	42895608	cg14184077_centEpiFibFatIC;centEpiFibIC
4	46996263	46996265	cg16358826_Horvath
4	47533904	47533906	cg10062193_centEpiFibIC
4	52917270	52917272	cg03103192_Horvath
4	54457927	54457929	cg24546446_centEpiFibIC
4	56376019	56376021	cg05960024_Horvath
4	56718319	56718321	cg18463607_centDHSbloodDMC
4	57514826	57514828	cg06202778_centBloodSub;centDHSbloodDMC
4	65778480	65778482	cg09006039_centEpiFibFatIC;centEpiFibIC
4	68156846	68156848	cg20390015_centEpiFibFatIC;centEpiFibIC
4	68424494	68424496	cg12879425_centEpiFibIC
4	77819687	77819689	cg18351406_centEpiFibFatIC;centEpiFibIC
4	78077150	78077152	cg21475610_centEpiFibFatIC;centEpiFibIC
4	82126024	82126026	cg16744741_Horvath
4	82813462	82813464	cg23831864_centEpiFibFatIC;centEpiFibIC
4	83720239	83720241	cg20947775_Horvath
4	83812147	83812149	cg27413543_Horvath
4	87738322	87738324	cg26308042_centEpiFibFatIC;centEpiFibIC
4	87927705	87927707	cg23092072_Horvath
4	90675035	90675037	cg08030922_centEpiFibIC
4	91137296	91137298	cg20565833_centEpiFibFatIC;centEpiFibIC
4	91760228	91760230	cg06044899_Horvath
4	95129402	95129404	cg02827112_Horvath
4	95373301	95373303	cg20305610_Horvath
4	96549941	96549943	cg17454283_centEpiFibFatIC;centEpiFibIC
4	100222469	100222471	cg11382687_centEpiFibFatIC;centEpiFibIC
4	102734751	102734753	cg23730277_centBloodSub;centDHSbloodDMC
4	104637627	104637629	cg02133070_centEpiFibFatIC;centEpiFibIC
4	115609342	115609344	cg07913430_centEpiFibIC
4	118954385	118954387	cg17853587_Horvath
4	122628019	122628021	cg10728351_centEpiFibFatIC
4	124534979	124534981	cg17764838_centEpiFibFatIC;centEpiFibIC
4	141218465	141218467	cg07444408_centEpiFibIC
4	142055318	142055320	cg22495037_centEpiFibIC
4	146656679	146656681	cg10744305_centEpiFibIC
4	147971311	147971313	cg27131703_centEpiFibFatIC;centEpiFibIC
4	152597658	152597660	cg17272838_centEpiFibFatIC;centEpiFibIC
4	153028109	153028111	cg06718369_centEpiFibFatIC
4	153602250	153602252	cg11844042_centEpiFibIC
4	153934954	153934956	cg10134425_centEpiFibFatIC;centEpiFibIC
4	156660067	156660069	cg18737349_centEpiFibFatIC;centEpiFibIC
4	158141935	158141937	cg25148589_Horvath
4	169525922	169525924	cg24784416_centEpiFibIC
4	169555698	169555700	cg27640794_centEpiFibFatIC
4	169717680	169717682	cg12523691_centEpiFibFatIC
4	184949986	184949988	cg00331101_centEpiFibIC
4	185189299	185189301	cg04960065_centEpiFibFatIC;centEpiFibIC
4	186227242	186227244	cg09373676_centEpiFibIC
4	186732123	186732125	cg02572796_centEpiFibIC
4	186732152	186732154	cg20761840_centEpiFibFatIC;centEpiFibIC
4	187650300	187650302	cg13427361_centEpiFibFatIC
5	368803	368805	cg23916896_centEpiFibIC
5	889693	889695	cg06636485_centEpiFibFatIC
5	978292	978294	cg18867781_centEpiFibFatIC;centEpiFibIC
5	978321	978323	cg16360831_centEpiFibFatIC;centEpiFibIC
5	1300308	1300310	cg14597862_centEpiFibFatIC
5	1504990	1504992	cg09885622_centDHSbloodDMC
5	1519264	1519266	cg26934362_centBloodSub;centDHSbloodDMC
5	2180251	2180253	cg27040696_centEpiFibFatIC;centEpiFibIC
5	17216433	17216435	cg08771731_Horvath
5	32171157	32171159	cg10938393_centEpiFibFatIC;centEpiFibIC
5	32391134	32391136	cg11814087_centBloodSub;centDHSbloodDMC
5	32711428	32711430	cg07663789_Horvath
5	38464318	38464320	cg25625968_centEpiFibIC
5	42175437	42175439	cg25311507_centEpiFibFatIC;centEpiFibIC
5	42812508	42812510	cg08626131_centEpiFibFatIC
5	54397591	54397593	cg26357596_centEpiFibFatIC
5	55290745	55290747	cg21950518_Horvath
5	56778650	56778652	cg20772593_centEpiFibFatIC;centEpiFibIC
5	57484207	57484209	cg25655489_centEpiFibFatIC;centEpiFibIC
5	57756801	57756803	cg25159610_Horvath
5	66564533	66564535	cg22961212_centEpiFibFatIC;centEpiFibIC
5	72934605	72934607	cg04480106_centEpiFibIC
5	75016954	75016956	cg11922563_centDHSbloodDMC
5	77814550	77814552	cg17462560_centEpiFibIC
5	81692894	81692896	cg02052531_centEpiFibIC
5	86707073	86707075	cg02021919_centDHSbloodDMC
5	98247403	98247405	cg18380211_centBloodSub;centDHSbloodDMC
5	101634494	101634496	cg17280723_centEpiFibFatIC;centEpiFibIC
5	106587005	106587007	cg01604468_centEpiFibFatIC;centEpiFibIC
5	106801944	106801946	cg08942527_centEpiFibFatIC;centEpiFibIC
5	112356288	112356290	cg10837404_centDHSbloodDMC
5	114880795	114880797	cg23941599_Horvath
5	121499497	121499499	cg14122403_centEpiFibIC
5	122435080	122435082	cg14071179_centEpiFibIC
5	126853023	126853025	cg04431054_Horvath
5	134209783	134209785	cg22197830_Horvath
5	134990561	134990563	cg06520081_centEpiFibFatIC;centEpiFibIC
5	135313252	135313254	cg07143623_centEpiFibIC
5	135342477	135342479	cg18914751_centEpiFibIC
5	137990242	137990244	cg25388800_centEpiFibFatIC
5	138126559	138126561	cg24854175_centDHSbloodDMC
5	138726418	138726420	cg19569684_Horvath
5	139040927	139040929	cg19628988_centBloodSub;centDHSbloodDMC
5	140098391	140098393	cg05174942_centEpiFibFatIC;centEpiFibIC
5	142286603	142286605	cg17262755_centEpiFibFatIC;centEpiFibIC
5	146020767	146020769	cg11662745_centEpiFibFatIC;centEpiFibIC
5	146080655	146080657	cg20945212_centEpiFibFatIC;centEpiFibIC
5	146184363	146184365	cg02154084_centEpiFibFatIC;centEpiFibIC
5	148292820	148292822	cg26523417_centEpiFibIC
5	148882840	148882842	cg12332558_centEpiFibFatIC
5	148961535	148961537	cg02637352_centEpiFibIC
5	149319111	149319113	cg09109411_centDHSbloodDMC
5	150020337	150020339	cg19984911_centEpiFibFatIC;centEpiFibIC
5	150727811	150727813	cg10345936_Horvath
5	151986803	151986805	cg17261096_centEpiFibFatIC;centEpiFibIC
5	155953893	155953895	cg18530920_centEpiFibFatIC;centEpiFibIC
5	156608117	156608119	cg09453312_centDHSbloodDMC
5	158522514	158522516	cg24903893_centEpiFibIC
5	158523506	158523508	cg01192077_centEpiFibIC
5	169724589	169724591	cg17127769_centEpiFibIC
5	169724655	169724657	cg04822621_centEpiFibIC
5	169724767	169724769	cg11528914_centEpiFibIC
5	170847250	170847252	cg16494477_Horvath
5	172227660	172227662	cg21237481_centBloodSub;centDHSbloodDMC
5	172753645	172753647	cg25592413_centEpiFibFatIC
5	175792879	175792881	cg27092035_Horvath
5	179486381	179486383	cg04003615_centBloodSub;centDHSbloodDMC
5	180111965	180111967	cg20661080_centDHSbloodDMC
6	1953085	1953087	cg08804626_centEpiFibFatIC;centEpiFibIC
6	2684489	2684491	cg16402006_centEpiFibFatIC;centEpiFibIC
6	2877902	2877904	cg18718469_centEpiFibFatIC;centEpiFibIC
6	2918415	2918417	cg10061722_centEpiFibIC
6	3228364	3228366	cg23517605_Horvath
6	3849271	3849273	cg01570885_Horvath
6	6614446	6614448	cg26166854_centBloodSub;centDHSbloodDMC
6	7167467	7167469	cg14919455_centDHSbloodDMC
6	10610690	10610692	cg13609089_centEpiFibIC
6	11382674	11382676	cg03190513_centEpiFibFatIC
6	14136627	14136629	cg25025545_centDHSbloodDMC
6	15288125	15288127	cg20487608_centDHSbloodDMC
6	18122718	18122720	cg22736354_Horvath
6	19180750	19180752	cg18747742_centEpiFibIC
6	20877339	20877341	cg23342625_centEpiFibFatIC;centEpiFibIC
6	22113515	22113517	cg02832512_centDHSbloodDMC
6	24313866	24313868	cg09302031_centEpiFibFatIC;centEpiFibIC
6	24936964	24936966	cg10699171_centDHSbloodDMC
6	25042089	25042091	cg14083015_centEpiFibFatIC
6	25652601	25652603	cg06493994_Horvath
6	28874546	28874548	cg14268557_centDHSbloodDMC
6	28875353	28875355	cg11389756_centDHSbloodDMC
6	28875355	28875357	cg14059339_centDHSbloodDMC
6	28875369	28875371	cg08279189_centDHSbloodDMC
6	29012858	29012860	cg01947943_centEpiFibFatIC;centEpiFibIC
6	29323329	29323331	cg14258236_Horvath
6	30297256	30297258	cg13079571_centBloodSub;centDHSbloodDMC
6	30580545	30580547	cg12069151_centEpiFibIC
6	30851637	30851639	cg03270204_Horvath
6	31080528	31080530	cg16150435_Horvath
6	31698225	31698227	cg18055007_Horvath
6	31760607	31760609	cg24771152_centEpiFibFatIC;centEpiFibIC
6	32116892	32116894	cg19192280_centEpiFibFatIC;centEpiFibIC
6	32116930	32116932	cg21035875_centEpiFibIC
6	32116932	32116934	cg14531663_centEpiFibFatIC;centEpiFibIC
6	32812932	32812934	cg05697726_centEpiFibIC
6	32812964	32812966	cg02657012_centEpiFibIC
6	32813083	32813085	cg16890093_centEpiFibFatIC;centEpiFibIC
6	32813447	32813449	cg12253437_centEpiFibIC
6	32813521	32813523	cg13165140_centEpiFibIC
6	32813530	32813532	cg09354037_centEpiFibFatIC;centEpiFibIC
6	32905084	32905086	cg20978247_centBloodSub;centDHSbloodDMC
6	33037639	33037641	cg23195763_centEpiFibFatIC
6	33749442	33749444	cg17800396_centEpiFibIC
6	36558153	36558155	cg14420953_centEpiFibFatIC;centEpiFibIC
6	36972026	36972028	cg00226923_centDHSbloodDMC
6	38670436	38670438	cg26824091_Horvath
6	39282531	39282533	cg02611419_centEpiFibIC
6	39903198	39903200	cg01535312_centEpiFibFatIC
6	41168184	41168186	cg11290720_centEpiFibIC
6	41254824	41254826	cg09310966_centBloodSub;centDHSbloodDMC
6	41934764	41934766	cg02524834_centEpiFibFatIC;centEpiFibIC
6	42194690	42194692	cg05264377_centEpiFibFatIC;centEpiFibIC
6	44039688	44039690	cg04384689_centEpiFibIC
6	44204008	44204010	cg04609694_centBloodSub;centDHSbloodDMC
6	45598732	45598734	cg04540711_centEpiFibFatIC;centEpiFibIC
6	53200696	53200698	cg11748354_centEpiFibFatIC;centEpiFibIC
6	55965976	55965978	cg13327911_centEpiFibFatIC
6	56707686	56707688	cg04452713_Horvath
6	62996696	62996698	cg02217159_Horvath
6	73092819	73092821	cg06963205_centBloodSub;centDHSbloodDMC
6	80838250	80838252	cg03354616_centEpiFibIC
6	106967719	106967721	cg22261694_centEpiFibFatIC
6	107114593	107114595	cg18067520_centBloodSub;centDHSbloodDMC
6	109288591	109288593	cg04642300_centDHSbloodDMC
6	109703937	109703939	cg10940099_Horvath
6	110059610	110059612	cg04940695_centEpiFibFatIC;centEpiFibIC
6	111132612	111132614	cg13915752_centBloodSub;centDHSbloodDMC
6	113682474	113682476	cg26552650_centEpiFibFatIC;centEpiFibIC
6	116879208	116879210	cg15314855_centEpiFibFatIC;centEpiFibIC
6	119031398	119031400	cg21308365_centEpiFibFatIC
6	119358123	119358125	cg24657419_centEpiFibFatIC;centEpiFibIC
6	127667690	127667692	cg06297318_centBloodSub;centDHSbloodDMC
6	128841971	128841973	cg15381769_Horvath
6	130182477	130182479	cg18084999_centEpiFibFatIC;centEpiFibIC
6	130182509	130182511	cg12845215_centEpiFibFatIC;centEpiFibIC
6	130182511	130182513	cg22102078_centEpiFibFatIC;centEpiFibIC
6	130537969	130537971	cg09345868_centBloodSub;centDHSbloodDMC
6	133035234	133035236	cg02184413_centEpiFibIC
6	135230547	135230549	cg10143751_centEpiFibIC
6	135644404	135644406	cg14564351_centDHSbloodDMC
6	136257947	136257949	cg22935422_centEpiFibIC
6	136724450	136724452	cg26814100_centDHSbloodDMC
6	137114512	137114514	cg15804973_Horvath
6	138814715	138814717	cg24601480_centEpiFibIC
6	143381674	143381676	cg15185286_Horvath
6	148834862	148834864	cg20677267_centEpiFibFatIC;centEpiFibIC
6	152702329	152702331	cg00041666_centEpiFibIC
6	152702443	152702445	cg20187047_centEpiFibIC
6	152702462	152702464	cg13806292_centEpiFibIC
6	152958488	152958490	cg26620959_Horvath
6	158243832	158243834	cg26845300_Horvath
6	159141721	159141723	cg03003434_centEpiFibFatIC
6	161796784	161796786	cg19301114_centDHSbloodDMC
6	161796849	161796851	cg23244761_centDHSbloodDMC
6	161796853	161796855	cg26872907_centDHSbloodDMC
6	167189271	167189273	cg03329755_centBloodSub;centDHSbloodDMC
6	168418370	168418372	cg03873264_centEpiFibFatIC;centEpiFibIC
6	170190111	170190113	cg10865119_Horvath
6	170340416	170340418	cg04398893_centEpiFibFatIC;centEpiFibIC
6	170405013	170405015	cg05935904_centEpiFibIC
6	170581084	170581086	cg09344348_centEpiFibIC
6	170581247	170581249	cg18555277_centEpiFibFatIC;centEpiFibIC
6	170684298	170684300	cg00439981_centBloodSub;centDHSbloodDMC
7	1043860	1043862	cg18664915_centDHSbloodDMC
7	1123507	1123509	cg13435834_centEpiFibFatIC
7	1577002	1577004	cg16622899_centEpiFibFatIC;centEpiFibIC
7	1577015	1577017	cg03331514_centEpiFibFatIC;centEpiFibIC
7	1959988	1959990	cg26811313_centEpiFibIC
7	2353401	2353403	cg22679120_Horvath
7	2445726	2445728	cg03573679_centEpiFibFatIC;centEpiFibIC
7	4049818	4049820	cg24851600_centEpiFibFatIC;centEpiFibIC
7	4049966	4049968	cg19230787_centEpiFibFatIC;centEpiFibIC
7	4050042	4050044	cg00136968_centEpiFibFatIC;centEpiFibIC
7	4747025	4747027	cg08368520_centEpiFibFatIC
7	5270983	5270985	cg02665297_centBloodSub;centDHSbloodDMC
7	5549569	5549571	cg18195165_centEpiFibFatIC;centEpiFibIC
7	5712268	5712270	cg07466560_centEpiFibFatIC;centEpiFibIC
7	6116867	6116869	cg12885484_centEpiFibFatIC;centEpiFibIC
7	12727780	12727782	cg21807944_centEpiFibFatIC;centEpiFibIC
7	13889870	13889872	cg06936290_centEpiFibFatIC
7	13960139	13960141	cg03985360_centEpiFibIC
7	16524512	16524514	cg20067765_centEpiFibIC
7	22935343	22935345	cg04313733_centEpiFibFatIC;centEpiFibIC
7	24474485	24474487	cg16717546_centEpiFibFatIC;centEpiFibIC
7	24612417	24612419	cg13931228_Horvath
7	27153654	27153656	cg08101036_centEpiFibFatIC;centEpiFibIC
7	27153662	27153664	cg00921266_centEpiFibFatIC;centEpiFibIC
7	27198024	27198026	cg06934774_centEpiFibIC
7	27199915	27199917	cg26611765_centEpiFibIC
7	31726911	31726913	cg01353448_Horvath
7	35043781	35043783	cg14116056_centEpiFibFatIC;centEpiFibIC
7	37392879	37392881	cg12192582_centEpiFibFatIC;centEpiFibIC
7	38226702	38226704	cg14266217_centEpiFibIC
7	38370873	38370875	cg01726890_centDHSbloodDMC
7	38370987	38370989	cg12996622_centDHSbloodDMC
7	41148056	41148058	cg14394171_centEpiFibFatIC;centEpiFibIC
7	41956426	41956428	cg14818277_centEpiFibFatIC;centEpiFibIC
7	43769048	43769050	cg17408647_Horvath
7	45018657	45018659	cg21188037_centEpiFibFatIC;centEpiFibIC
7	45018788	45018790	cg06787669_centEpiFibFatIC;centEpiFibIC
7	45018848	45018850	cg10673833_centEpiFibFatIC;centEpiFibIC
7	48129903	48129905	cg10317717_centEpiFibFatIC;centEpiFibIC
7	50348173	50348175	cg02852025_centEpiFibIC
7	50900555	50900557	cg03663556_centEpiFibFatIC
7	54827676	54827678	cg00945507_Horvath
7	66417817	66417819	cg18921475_centEpiFibIC
7	72848480	72848482	cg20692569_Horvath
7	76032543	76032545	cg00208012_centBloodSub;centDHSbloodDMC
7	77168112	77168114	cg04776231_centBloodSub;centDHSbloodDMC
7	88389002	88389004	cg27319898_Horvath
7	90339131	90339133	cg21743182_centBloodSub;centDHSbloodDMC
7	94286952	94286954	cg03682823_Horvath
7	94286954	94286956	cg18139769_Horvath
7	95225519	95225521	cg22171829_Horvath
7	95849191	95849193	cg04138378_centEpiFibFatIC;centEpiFibIC
7	100034409	100034411	cg15547534_Horvath
7	100663366	100663368	cg01584473_Horvath
7	100809048	100809050	cg04084157_Horvath
7	101499637	101499639	cg25711558_centDHSbloodDMC
7	102066851	102066853	cg07499032_centEpiFibIC
7	102067161	102067163	cg03436397_centEpiFibFatIC;centEpiFibIC
7	102080712	102080714	cg22402224_centEpiFibIC
7	104604510	104604512	cg25968394_centDHSbloodDMC
7	111382083	111382085	cg07996838_centEpiFibFatIC
7	120725045	120725047	cg02539809_centEpiFibIC
7	121036728	121036730	cg14175438_Horvath
7	124904980	124904982	cg09169764_centEpiFibFatIC
7	130080552	130080554	cg13975369_Horvath
7	130418314	130418316	cg04528819_Horvath
7	137531172	137531174	cg08434234_Horvath
7	139025152	139025154	cg22920873_Horvath
7	141811004	141811006	cg26445785_centEpiFibFatIC;centEpiFibIC
7	141957701	141957703	cg14153740_centEpiFibFatIC;centEpiFibIC
7	148131275	148131277	cg24727339_centEpiFibFatIC;centEpiFibIC
7	150027049	150027051	cg04999691_Horvath
7	150212706	150212708	cg08637514_centEpiFibIC
7	150383153	150383155	cg20663831_centEpiFibIC
7	150811344	150811346	cg12210457_centEpiFibIC
7	155744543	155744545	cg08656837_centEpiFibIC
8	1338106	1338108	cg19119942_centEpiFibFatIC;centEpiFibIC
8	1338462	1338464	cg24627789_centEpiFibFatIC;centEpiFibIC
8	1402184	1402186	cg15742515_centEpiFibFatIC;centEpiFibIC
8	1402315	1402317	cg05974733_centEpiFibIC
8	6616239	6616241	cg24485696_centEpiFibFatIC
8	8153649	8153651	cg01009920_centEpiFibFatIC;centEpiFibIC
8	9965553	9965555	cg01511457_centEpiFibIC
8	11350296	11350298	cg10147394_centBloodSub;centDHSbloodDMC
8	12809013	12809015	cg14501253_Horvath
8	17940227	17940229	cg23540819_centBloodSub;centDHSbloodDMC
8	19029019	19029021	cg05701478_centEpiFibFatIC;centEpiFibIC
8	21769113	21769115	cg00255726_centEpiFibIC
8	21987860	21987862	cg26045434_Horvath
8	22013998	22014000	cg25552492_Horvath
8	22558721	22558723	cg06889975_centBloodSub;centDHSbloodDMC
8	22922123	22922125	cg00264419_centEpiFibFatIC;centEpiFibIC
8	23107960	23107962	cg16193207_centBloodSub;centDHSbloodDMC
8	23262072	23262074	cg05365729_Horvath
8	23405295	23405297	cg02190353_centDHSbloodDMC
8	25316570	25316572	cg21305265_Horvath
8	27348939	27348941	cg24081819_Horvath
8	28919074	28919076	cg02324835_centBloodSub;centDHSbloodDMC
8	28919233	28919235	cg11531557_centBloodSub;centDHSbloodDMC
8	28961355	28961357	cg09322573_centBloodSub;centDHSbloodDMC
8	30241660	30241662	cg14658362_Horvath
8	30580803	30580805	cg08305799_centEpiFibIC
8	38411681	38411683	cg04458368_centEpiFibIC
8	41165698	41165700	cg02388150_Horvath
8	42396117	42396119	cg14408969_Horvath
8	42712311	42712313	cg23146741_centDHSbloodDMC
8	48265916	48265918	cg14195992_centEpiFibFatIC;centEpiFibIC
8	48344059	48344061	cg18066690_centDHSbloodDMC
8	48650510	48650512	cg16241714_Horvath
8	59714164	59714166	cg25766247_centEpiFibFatIC
8	61088341	61088343	cg27135989_centEpiFibFatIC;centEpiFibIC
8	67344639	67344641	cg08090772_Horvath
8	74268747	74268749	cg26049390_centEpiFibFatIC;centEpiFibIC
8	75735732	75735734	cg09304624_centEpiFibFatIC;centEpiFibIC
8	86254961	86254963	cg03225502_centEpiFibFatIC;centEpiFibIC
8	86350277	86350279	cg22289837_Horvath
8	91683242	91683244	cg20540235_centEpiFibIC
8	93037233	93037235	cg26683636_centEpiFibFatIC;centEpiFibIC
8	93091081	93091083	cg14552882_centEpiFibFatIC;centEpiFibIC
8	94592583	94592585	cg21044434_centEpiFibFatIC;centEpiFibIC
8	96975931	96975933	cg12994591_centEpiFibFatIC;centEpiFibIC
8	97505867	97505869	cg25070637_Horvath
8	99368947	99368949	cg11061774_centEpiFibFatIC;centEpiFibIC
8	103135207	103135209	cg27008565_centBloodSub;centDHSbloodDMC
8	120079624	120079626	cg05755779_Horvath
8	120499469	120499471	cg06224766_centEpiFibFatIC;centEpiFibIC
8	120651651	120651653	cg14409958_Horvath
8	124287110	124287112	cg18956095_Horvath
8	125617224	125617226	cg10351284_centEpiFibIC
8	127105722	127105724	cg06120359_centEpiFibFatIC;centEpiFibIC
8	128306947	128306949	cg13393327_centEpiFibFatIC;centEpiFibIC
8	128745036	128745038	cg19696012_centBloodSub;centDHSbloodDMC
8	129552913	129552915	cg17477578_centDHSbloodDMC
8	134072610	134072612	cg02794695_centEpiFibFatIC;centEpiFibIC
8	142179907	142179909	cg15891546_centDHSbloodDMC
8	142180108	142180110	cg09859659_centBloodSub;centDHSbloodDMC
8	142238690	142238692	cg15586392_centDHSbloodDMC
8	142238751	142238753	cg01081737_centDHSbloodDMC
8	142238769	142238771	cg07769015_centDHSbloodDMC
8	143429729	143429731	cg06795722_centEpiFibFatIC;centEpiFibIC
8	143926324	143926326	cg22689323_centBloodSub;centDHSbloodDMC
8	144120105	144120107	cg07770222_Horvath
8	144213765	144213767	cg04836151_centBloodSub;centDHSbloodDMC
8	144543485	144543487	cg11848483_centBloodSub;centDHSbloodDMC
9	273071	273073	cg19252956_centEpiFibFatIC;centEpiFibIC
9	2838507	2838509	cg24471894_Horvath
9	5450935	5450937	cg19724470_Horvath
9	5672069	5672071	cg13606287_centDHSbloodDMC
9	14312434	14312436	cg02976355_centEpiFibIC
9	16442830	16442832	cg13471735_centEpiFibFatIC;centEpiFibIC
9	34457439	34457441	cg08578641_centEpiFibIC
9	34662281	34662283	cg09722555_Horvath
9	35729778	35729780	cg13544946_centEpiFibFatIC
9	37141145	37141147	cg14060402_centBloodSub;centDHSbloodDMC
9	37465711	37465713	cg04094160_Horvath
9	71334424	71334426	cg13442709_centEpiFibFatIC;centEpiFibIC
9	71650236	71650238	cg07158339_Horvath
9	74526648	74526650	cg01873645_Horvath
9	80524370	80524372	cg14106719_centEpiFibFatIC;centEpiFibIC
9	84764155	84764157	cg13729285_centEpiFibFatIC;centEpiFibIC
9	86572013	86572015	cg02654291_Horvath
9	94060852	94060854	cg13932501_centDHSbloodDMC
9	98335073	98335075	cg14186944_centEpiFibFatIC;centEpiFibIC
9	111313995	111313997	cg21197796_centEpiFibIC
9	114706970	114706972	cg13633625_centBloodSub;centDHSbloodDMC
9	128022357	128022359	cg11557901_centBloodSub;centDHSbloodDMC
9	128469782	128469784	cg11299964_Horvath
9	128819968	128819970	cg13903282_centEpiFibFatIC;centEpiFibIC
9	130158143	130158145	cg00114012_centDHSbloodDMC
9	131842737	131842739	cg01027739_Horvath
9	132652888	132652890	cg13399952_centEpiFibFatIC;centEpiFibIC
9	133540107	133540109	cg09191327_Horvath
9	134151518	134151520	cg17936488_centEpiFibFatIC;centEpiFibIC
9	134613014	134613016	cg07285276_Horvath
9	137219074	137219076	cg16408394_Horvath
9	139840677	139840679	cg02332492_Horvath
X	20431165	20431167	cg26215003_centEpiFibFatIC;centEpiFibIC
X	20431328	20431330	cg03028216_centEpiFibFatIC;centEpiFibIC
X	70836821	70836823	cg05356800_centBloodSub;centDHSbloodDMC
X	77582912	77582914	cg26848126_centDHSbloodDMC
X	114794529	114794531	cg05052271_centEpiFibFatIC;centEpiFibIC
X	114794647	114794649	cg11824101_centEpiFibIC
X	123480593	123480595	cg00467547_centBloodSub;centDHSbloodDMC
X	128913785	128913787	cg10649042_centEpiFibIC
X	128913979	128913981	cg18091964_centEpiFibFatIC;centEpiFibIC
X	128980907	128980909	cg19994968_centBloodSub;centDHSbloodDMC
X	135730305	135730307	cg27207932_centDHSbloodDMC
X	135730412	135730414	cg11944101_centDHSbloodDMC
X	135730444	135730446	cg24462702_centBloodSub;centDHSbloodDMC

## Sheet: Methylation panel driver prom
Regions targeted related to promoters of 25 driver genes
Two CpGs chosen flanking CpG island, or one per CpG island for genes with two promoters (e.g. TP63)
AJUBA	cg00069242	cg14220764
ARID1A	cg25601319	cg20413923
ARID2	cg00509053	cg04929428
BCORL1	cg11330362	cg05785344
CASP8	cg02878216	cg09464206
CCND1	cg09177106	cg19964454
CDKN2A (p16)	cg04026675	cg13601799
CHEK2	cg05718343	cg11292385
CUL3	cg22455342	cg12726700
FAM135B	cg06010032	cg23294090
FAT1	cg03098643	cg01534608
FAT3	cg00564051	cg21796225
FBXW7	cg03371306	cg03698980
KMT2C	cg08064720	cg16880856
KMT2D	cg15151387	cg08171937
NFE2L2	cg09183072	cg15956152
NOTCH1	cg21296037	cg16829154
NOTCH2	cg01811378	cg21307775
NOTCH3	cg09544338	cg02584678
NSD1	cg10821304	cg03536787
PIK3CA	cg19522332	cg22384366
PPM1D	cg26619931	cg08380957
TP53	cg17461511	cg21050342
TP63	cg06720722	cg13518031
ZFP36L2	cg24304789	cg20660171
