# Supplementary material for: Somatic mutation and selection at population scale
Source: Nature. 2025 Oct 8;647(8089):411–20. doi: 10.1038/s41586-025-09584-w (PMC12611758; doi:10.1038/s41586-025-09584-w)
Supplement: Supplementary file 5 — Output of the dNdScv method showing genes under positive and negative selection in oral epithelium and blood. [file 41586_2025_9584_MOESM5_ESM.xlsx]

## Sheet: dNdScv_output_oral_epithelium
gene_name	n_syn	n_mis	n_non	n_spl	n_ind	wmis_cv	wnon_cv	wspl_cv	wind_cv	pmis_cv	ptrunc_cv	pallsubs_cv	psubpos_cv	psubneg_cv	pindpos_cv	pindneg_cv	qmis_cv	qtrunc_cv	qallsubs_cv	qsubpos_cv	qsubneg_cv	qindpos_cv	qindneg_cv	pglobalpos_cv	pglobalneg_cv	qglobalpos_cv	qglobalneg_cv
TP53	137	5562	740	419	1187	17.4953	35.7264	35.7264	63.307	0	0	0	0	1	8.58715e-107	1	0	0	0	0	1	1.02616e-104	1	0	1	0	1
CHEK2	66	1806	311	179	411	10.4194	23.1294	23.1294	18.7343	0	0	0	0	1	3.1374e-29	1	0	0	0	0	1	1.24973e-27	1	0	1	0	1
NOTCH1	549	10904	2993	1344	4933	10.1695	55.9515	55.9515	48.5119	0	0	0	0	1	1.39498e-88	1	0	0	0	0	1	1.11134e-86	1	0	1	0	1
NOTCH2	277	2871	580	268	1014	3.62518	13.1755	13.1755	8.24825	0	0	0	0	1	2.13315e-12	1	0	0	0	0	1	5.09823e-11	1	0	1	0	1
ATM	263	2791	363	201	584	3.43751	5.62267	5.62267	3.23623	0	0	0	0	1	0.000601547	0.99941	0	0	0	0	1	0.00495758	1	0	1	0	1
FAT1	939	3408	1575	186	2650	1.45218	11.3982	11.3982	7.94325	0	0	0	0	1	5.29009e-12	1	0	0	0	0	1	1.14939e-10	1	0	1	0	1
RHOA	27	252	22	11	42	3.68593	5.99081	5.99081	3.9774	0	9.71223e-13	0	0	1	0.000262148	0.999803	0	8.00422e-12	0	0	1	0.00250614	1	0	1	0	1
RAC1	18	1348	1	0	22	30.9085	0.200431	0.200431	2.87201	0	0.0362171	0	0	0.111534	0.00888999	0.993656	0	0.097031	0	0	0.826599	0.0590197	1	0	0.354621	0	1
DNMT3A	94	476	53	51	101	2.08795	4.40512	4.40512	2.80528	3.38618e-14	0	0	0	1	0.00368028	0.996632	8.09297e-13	0	0	0	1	0.0266541	1	0	0.999994	0	1
KDM5C	182	728	179	58	263	1.65868	5.29946	5.29946	4.07159	2.72097e-11	0	0	0	1	3.77378e-05	0.999964	5.00239e-10	0	0	0	1	0.000474701	1	0	1	0	1
TP63	99	453	15	106	93	1.85044	4.80962	4.80962	3.01989	2.50131e-10	0	0	0	1	0.00197461	0.998222	4.2701e-09	0	0	0	1	0.0152236	1	0	0.999998	0	1
TET2	275	1150	418	31	621	1.42858	6.48847	6.48847	3.90547	1.53379e-08	0	0	0	1	5.45821e-05	0.999947	2.44384e-07	0	0	0	1	0.000621196	1	0	1	0	1
ASXL1	357	621	789	86	1234	0.713957	12.3925	12.3925	13.7298	3.72752e-07	0	0	0	1	3.00278e-22	1	5.24046e-06	0	0	0	1	1.02523e-20	1	0	1	0	1
AJUBA	75	281	72	17	224	1.76327	6.9852	6.9852	10.6894	5.89428e-07	0	0	0	1	2.23283e-15	1	7.8263e-06	0	0	0	1	6.67058e-14	1	0	1	0	1
RBM10	165	546	148	67	167	1.49271	4.76781	4.76781	4.50258	1.16669e-06	0	0	0	1	1.08248e-05	0.99999	1.46757e-05	0	0	0	1	0.000161695	1	0	1	0	1
EPHA2	158	448	104	44	186	1.35321	5.04878	5.04878	4.57266	0.000486913	0	0	0	1	7.85166e-06	0.999993	0.00415615	0	0	0	1	0.000134039	1	0	1	0	1
KMT2C	511	1771	362	54	600	1.15694	2.72787	2.72787	2.05261	0.00282892	0	0	0	1	0.0295588	0.970747	0.0211285	0	0	0	1	0.15699	1	0	0.999568	0	1
ZFP36L2	265	502	69	6	1334	1.22496	5.16568	5.16568	81.1518	0.00576286	0	0	0	1	2.18813e-136	1	0.038259	0	0	0	1	5.22963e-134	1	0	1	0	1
SETD2	349	1230	205	38	356	1.16884	2.41674	2.41674	1.86844	0.00766779	0	0	0	1	0.051786	0.948995	0.0436447	0	0	0	1	0.252589	1	0	0.998677	0	1
ARID1B	279	714	104	23	212	1.19272	2.72468	2.72468	2.15956	0.00960255	0	0	0	1	0.0227015	0.977992	0.0533723	0	0	0	1	0.139119	1	0	0.999756	0	1
ARID2	248	871	337	76	462	1.18039	5.84738	5.84738	3.43182	0.0159376	0	0	0	1	0.000312392	0.999696	0.0810442	0	0	0	1	0.00287161	1	0	1	0	1
ZNF750	126	322	70	0	97	1.22521	4.38149	4.38149	2.42932	0.0391128	0	0	0	1	0.0115486	0.989305	0.149121	0	0	0	1	0.0745976	1	0	0.999943	0	1
MGA	421	1381	605	111	886	1.11598	6.77568	6.77568	4.06545	0.0427779	0	0	0	1	2.88075e-05	0.999972	0.157291	0	0	0	1	0.0003825	1	0	1	0	1
FUBP1	65	274	64	42	127	1.22153	3.72839	3.72839	3.51578	0.100278	0	0	0	1	0.000351299	0.99968	0.272345	0	0	0	1	0.00310965	1	0	1	0	1
ARID1A	312	786	420	55	643	1.10413	8.39575	8.39575	5.75086	0.127461	0	0	0	1	5.19188e-08	1	0.318137	0	0	0	1	9.54507e-07	1	0	1	0	1
PPM1D	53	191	1158	1	1087	1.21382	81.4535	81.4535	31.6506	0.152212	0	0	0	1	8.86431e-54	1	0.360185	0	0	0	1	5.29643e-52	1	0	1	0	1
NOTCH3	374	880	125	33	154	1.04511	2.65523	2.65523	1.68288	0.465232	0	0	0	1	0.0901594	0.912466	0.711066	0	0	0	1	0.359135	1	0	0.996052	0	1
BCORL1	341	771	474	38	631	1.03476	9.66597	9.66597	9.23658	0.591157	0	0	0	1	5.93438e-14	1	0.797452	0	0	0	1	1.57591e-12	1	0	1	0	1
CCND1	33	117	39	1	19	1.78446	7.34362	7.34362	2.13544	0.000297777	0	1.11022e-16	1.11022e-16	1	0.0489876	0.962599	0.00263588	0	8.84478e-16	9.14977e-16	1	0.243918	1	2.22045e-16	0.999292	1.76896e-15	1
EIF1AX	9	122	0	9	3	4.04875	1.79333	1.79333	0.577511	1.76525e-14	0.146452	9.74776e-14	9.74776e-14	1	0.782036	0.348671	4.68773e-13	0.286902	7.51521e-13	7.76571e-13	1	0.942448	1	2.37876e-12	0.71604	1.7228e-11	1
HLA-B	30	64	24	9	32	1.23628	6.27458	6.27458	5.59569	0.258073	2.23488e-13	1.07236e-12	1.07236e-12	1	9.64515e-06	0.999994	0.493436	1.90763e-12	8.00922e-12	8.26758e-12	1	0.000153679	1	4.44089e-16	1	3.42378e-15	1
SMARCB1	39	220	8	5	16	2.59225	1.34889	1.34889	1.20279	1.6569e-12	0.343954	6.04172e-12	6.04172e-12	1	0.326963	0.71651	3.59998e-11	0.513782	4.37567e-11	4.51241e-11	1	0.781441	1	5.52134e-11	0.955368	3.66556e-10	1
EP300	255	1182	73	54	191	1.55281	1.59617	1.59617	1.40208	6.2671e-12	2.41326e-05	2.22067e-11	2.22067e-11	1	0.183177	0.820091	1.2482e-10	0.000137326	1.561e-10	1.6083e-10	1	0.61661	1	1.10757e-10	0.982748	7.15427e-10	1
STAG2	162	582	95	48	129	1.15147	2.14271	2.14271	2.12376	0.0924181	3.01017e-11	5.00378e-11	5.00378e-11	1	0.0267415	0.974536	0.259858	2.3981e-10	3.41686e-10	3.51736e-10	1	0.148633	1	3.7921e-11	0.999673	2.58946e-10	1
PIK3R1	115	374	67	23	195	1.25176	2.32581	2.32581	4.40239	0.022735	2.5287e-09	1.79246e-08	1.79246e-08	1	1.37566e-05	0.999987	0.0987938	1.83139e-08	9.96275e-08	1.224e-07	1	0.000193401	1	7.40508e-12	1	5.20533e-11	1
KLF5	75	318	7	2	71	1.82976	0.681353	0.681353	3.27588	5.28034e-08	0.245827	8.14169e-09	4.19499e-07	0.509955	0.00106792	0.999079	7.8875e-07	0.413751	4.8015e-08	2.78501e-06	1	0.00850779	1	1.00916e-08	0.853059	6.18434e-08	1
FGFR3	165	327	39	23	109	1.05796	2.22093	2.22093	3.64489	0.538818	4.19572e-07	1.52762e-06	1.52762e-06	1	0.000253647	0.999774	0.753085	2.63888e-06	7.76812e-06	9.86761e-06	1	0.00250614	1	8.78464e-09	1	5.52507e-08	1
KDM6A	221	520	93	39	155	0.869652	1.78254	1.78254	1.86275	0.0754151	2.42196e-07	6.55417e-11	1.62244e-06	0.570164	0.0551602	0.946689	0.225303	1.56445e-06	4.23364e-10	1.02043e-05	1	0.258496	1	1.5419e-06	0.872598	8.98817e-06	1
PAX9	68	214	17	3	126	1.65146	2.39694	2.39694	8.16982	4.24891e-05	0.00132547	2.0799e-05	2.0799e-05	1	7.8009e-11	1	0.000423121	0.00621153	0.000103562	0.000127461	1	1.55368e-09	1	5.68434e-14	1	4.24549e-13	1
ETV6	67	209	29	12	40	1.2944	2.53414	2.53414	1.78042	0.0393082	4.37816e-06	2.43845e-05	2.43845e-05	1	0.0830599	0.925876	0.149121	2.55215e-05	0.000118937	0.000145697	1	0.347624	1	2.85776e-05	0.997182	0.00016262	1
RARG	53	198	14	10	74	1.6763	2.25861	2.25861	4.3117	8.86911e-05	0.00130189	5.59443e-05	5.59443e-05	1	4.55649e-05	0.999962	0.000847887	0.00621153	0.000252277	0.000326114	1	0.0005445	1	5.29894e-08	1	3.16612e-07	1
SF3B1	149	715	5	5	37	1.44986	0.189183	0.189183	0.441576	6.40777e-06	4.09023e-11	0	6.20121e-05	3.45823e-10	0.911322	0.0957285	7.65729e-05	3.15343e-10	0	0.000352878	8.26518e-08	0.963743	1	0.000609269	8.31976e-10	0.00297174	1.98842e-07
FOXP1	82	191	36	18	58	1.01744	2.04031	2.04031	1.83298	0.887569	4.99206e-05	7.11621e-05	7.11621e-05	1	0.0676135	0.937871	0.986647	0.000265134	0.000314958	0.000395529	1	0.299252	1	6.37262e-05	0.998029	0.000354199	1
EGFR	169	568	17	9	43	1.43869	0.638005	0.638005	0.790183	8.12937e-06	0.0229927	1.68146e-08	7.36308e-05	0.0754317	0.629034	0.387657	8.83145e-05	0.0742603	9.56833e-08	0.000399949	0.693392	0.911819	1	0.000508554	0.132528	0.00253217	1
ARID5B	181	429	53	8	93	1.01947	1.88427	1.88427	1.4514	0.821159	4.44748e-05	0.000113685	0.000113685	1	0.167088	0.839188	0.955753	0.000241579	0.000494014	0.000603794	1	0.57407	1	0.0002255	0.986315	0.00114669	1
SPOP	45	202	13	16	41	1.6543	2.16881	2.16881	1.93073	0.00022992	0.00105014	0.00014427	0.00014427	1	0.0571066	0.949574	0.00211349	0.00512213	0.000615724	0.000749576	1	0.262471	1	0.000104687	0.998707	0.000568642	1
CIC	234	506	45	18	131	0.984114	1.87864	1.87864	1.7649	0.835064	2.72146e-05	4.34274e-05	0.000150501	1	0.0731505	0.929513	0.95952	0.000151263	0.000199599	0.000765311	1	0.31736	1	0.000136699	0.997455	0.000710239	1
ZFP36L1	101	260	21	3	486	1.29166	2.66747	2.66747	30.4771	0.0181289	8.57361e-05	0.000160479	0.000160479	1	3.71136e-48	1	0.0884247	0.000445455	0.000672886	0.000799052	1	1.77403e-46	1	0	1	0	1
CUL3	85	326	35	19	65	1.23373	1.88016	1.88016	1.45867	0.0563343	0.000288577	0.00129732	0.00129732	1	0.168138	0.840743	0.184437	0.00143688	0.00516764	0.00632773	1	0.57407	1	0.00205704	0.986586	0.00945446	1
LATS2	138	413	15	0	55	1.45215	0.799859	0.799859	1.19897	4.19512e-05	0.393856	3.21981e-05	0.00246348	0.695237	0.302152	0.711505	0.000423121	0.573972	0.000153907	0.0117754	1	0.752233	1	0.00610586	0.842847	0.0260589	1
FOSL2	23	87	7	4	21	1.62273	2.76243	2.76243	2.16314	0.00763386	0.00678089	0.00327444	0.00327444	1	0.0435983	0.966157	0.0436447	0.0279419	0.0126224	0.0153449	1	0.226522	1	0.00140681	0.999421	0.00659268	1
PTEN	32	170	17	4	26	1.62032	1.82152	1.82152	1.33413	0.00146707	0.0267234	0.00356662	0.00356662	1	0.241431	0.783632	0.0120907	0.0818832	0.0135305	0.0163927	1	0.678846	1	0.00693808	0.974694	0.0290913	1
CDKN2C	27	86	6	3	18	1.66298	2.54116	2.54116	1.88705	0.00410447	0.0212363	0.00391536	0.00391536	1	0.0843607	0.933774	0.028852	0.0714854	0.0146214	0.0176561	1	0.347624	1	0.00297785	0.997757	0.0131797	1
SMARCA4	174	454	38	25	73	1.18389	1.60837	1.60837	1.22129	0.0464356	0.00168261	0.00470591	0.00470591	1	0.285227	0.724974	0.160842	0.00773351	0.0165399	0.020828	1	0.743021	1	0.0102191	0.95814	0.0413961	1
CASP8	54	168	25	6	31	1.20004	2.02442	2.02442	1.22235	0.18511	0.00178125	0.00747534	0.00747534	1	0.297308	0.725956	0.415155	0.00803241	0.024814	0.0324837	1	0.752233	1	0.0157999	0.958455	0.0619046	1
PAX5	68	204	5	7	12	1.4795	0.992668	0.992668	0.82151	0.00163001	0.980896	0.00452894	0.00811945	0.999713	0.604906	0.450999	0.0129858	0.993365	0.0164002	0.0346526	1	0.911819	1	0.0310219	0.810022	0.11099	1
HNF1B	87	239	25	5	24	1.36481	1.61616	1.61616	1.00402	0.00638245	0.0265319	0.00913612	0.00913612	1	0.450918	0.581193	0.0401422	0.0818832	0.0295072	0.0383076	1	0.911819	1	0.0267447	0.89659	0.0998746	1
MEN1	51	177	4	1	31	1.51067	0.481925	0.481925	1.49835	0.0024943	0.0787801	0.000314301	0.0108392	0.213324	0.166877	0.850747	0.0192303	0.179319	0.00129514	0.0446649	1	0.57407	1	0.0132316	0.491203	0.0527059	1
ESR1	80	239	18	7	10	1.32668	1.67902	1.67902	0.380756	0.0154659	0.0279822	0.0170488	0.0170488	1	0.933299	0.0860718	0.0803553	0.0825649	0.0515781	0.0690622	1	0.967468	1	0.081797	0.297169	0.253846	1
KMT2D	733	1991	102	33	233	1.13098	0.880465	0.880465	0.828958	0.0036845	0.16687	0.000614912	0.0180893	0.38465	0.5924	0.41092	0.0266847	0.322258	0.00249092	0.0720555	1	0.911819	1	0.0593243	0.449647	0.199697	1
ROBO2	205	680	64	28	71	1.14696	1.3986	1.3986	0.918441	0.0711354	0.00817338	0.0228207	0.0228207	1	0.512871	0.498446	0.219413	0.0320236	0.0641664	0.0894121	1	0.911819	1	0.0637616	0.845494	0.208754	1
STAT3	93	294	22	14	36	1.33567	1.15147	1.15147	1.03445	0.00752069	0.466429	0.0265005	0.0265005	1	0.422206	0.599756	0.0436447	0.64067	0.0728003	0.102155	1	0.909075	1	0.0614578	0.906371	0.204006	1
RAF1	62	232	20	11	46	1.33826	1.57945	1.57945	1.35041	0.0201259	0.0365389	0.0293266	0.0293266	1	0.220909	0.793296	0.0943153	0.097031	0.0787535	0.111255	1	0.64387	1	0.0391255	0.976991	0.137515	1
PBRM1	183	622	64	24	159	1.09429	1.4142	1.4142	1.69653	0.260857	0.00803811	0.0298052	0.0298052	1	0.0867688	0.915711	0.494801	0.0320185	0.0791493	0.111304	1	0.351487	1	0.0179934	0.996343	0.0693617	1
GNB1	30	126	2	5	14	1.577	0.814188	0.814188	1.04472	0.00484433	0.600913	0.00681081	0.0370828	0.872135	0.431916	0.619988	0.0330799	0.725344	0.0229265	0.136351	1	0.911819	1	0.0822317	0.87318	0.253846	1
NFE2L2	123	392	33	6	175	1.23343	1.45116	1.45116	3.57459	0.028928	0.0468255	0.0393226	0.0393226	1	0.000248105	0.999769	0.119203	0.120351	0.0999798	0.14027	1	0.00250614	1	0.000122319	1	0.000649648	1
CDKN2A.p16INK4a	29	48	7	2	5	0.843567	2.83329	2.83329	0.695476	0.400947	0.0109195	0.0143857	0.0391959	0.930059	0.704331	0.398654	0.647475	0.0401503	0.0440793	0.14027	1	0.919872	1	0.126707	0.738639	0.364856	1
TSC1	103	327	32	10	53	1.19373	1.5487	1.5487	0.928776	0.089382	0.0183908	0.0424104	0.0424104	1	0.50511	0.509954	0.254313	0.0637015	0.104496	0.14906	1	0.911819	1	0.103754	0.853375	0.313888	1
FGFR2	105	334	12	8	74	1.29397	0.760219	0.760219	2.18991	0.0121447	0.239295	0.00439298	0.0444316	0.500388	0.0246279	0.977405	0.0659679	0.408511	0.0161526	0.153901	1	0.142131	1	0.00855457	0.838886	0.0352507	1
GNA13	51	162	17	1	12	1.27563	1.84894	1.84894	0.566342	0.0817564	0.0287311	0.048796	0.048796	1	0.814308	0.222091	0.23829	0.0827318	0.111451	0.166391	1	0.942448	1	0.167901	0.556264	0.445871	1
SMAD2	37	168	20	5	24	1.3858	1.60351	1.60351	0.939278	0.0284607	0.0567498	0.04943	0.04943	1	0.502165	0.529707	0.119203	0.1384	0.111451	0.166391	1	0.911819	1	0.116565	0.866299	0.339744	1
CTNNB1	125	365	40	18	92	0.936145	1.47483	1.47483	1.68126	0.502916	0.0151534	0.00965217	0.0523777	0.99937	0.094103	0.910346	0.734911	0.0540545	0.0307582	0.173865	1	0.368699	1	0.0311143	0.995801	0.11099	1
GATA1	58	189	4	3	10	1.37803	0.780502	0.780502	0.612086	0.0147685	0.515386	0.0218628	0.0562605	0.809322	0.776071	0.27259	0.0784373	0.681175	0.0622047	0.184195	1	0.942448	1	0.18038	0.554036	0.473746	1
AMER1	155	541	34	1	41	1.22578	0.992829	0.992829	0.884197	0.0171497	0.968961	0.0379481	0.0585416	0.999243	0.545003	0.47388	0.0853913	0.989665	0.0996658	0.189074	1	0.911819	1	0.141819	0.827506	0.389594	1
TRAF3IP2	64	204	21	3	39	1.30289	1.48444	1.48444	1.36641	0.0374208	0.100132	0.0706582	0.0706582	1	0.216357	0.80005	0.146616	0.217525	0.149445	0.225164	1	0.64387	1	0.0791998	0.978526	0.253846	1
FBXW7	104	354	5	2	45	1.26632	0.201998	0.201998	1.042	0.0210066	1.34069e-07	8.56332e-11	0.0726773	9.15959e-07	0.414007	0.603746	0.0965494	9.15498e-07	5.38588e-10	0.228551	4.40962e-05	0.901135	1	0.135509	8.52066e-06	0.381018	0.000339406
SOX9	82	163	17	1	27	1.12291	1.8294	1.8294	1.43313	0.355698	0.0277498	0.082518	0.082518	1	0.195899	0.825923	0.586288	0.0825649	0.164348	0.256127	1	0.621365	1	0.082845	0.983884	0.253846	1
KMT2E	274	807	85	16	342	0.978616	1.28906	1.28906	2.77286	0.751237	0.0311385	0.0417395	0.098013	1	0.00309874	0.996984	0.902239	0.0865361	0.103914	0.293914	1	0.0231437	1	0.00276364	0.999995	0.0124625	1
ZFHX3	523	1293	69	3	174	1.12276	0.875831	0.875831	0.856679	0.0224532	0.282288	0.0138475	0.0980979	0.561008	0.566841	0.437696	0.0987938	0.458958	0.042981	0.293914	1	0.911819	1	0.216277	0.590366	0.544108	1
RB1	63	219	20	23	35	1.11449	1.51233	1.51233	0.81995	0.395472	0.0315574	0.0983813	0.0983813	1	0.60243	0.418514	0.642978	0.0866921	0.186612	0.293914	1	0.911819	1	0.22674	0.783058	0.564489	1
GPAM	68	251	24	11	24	1.26084	1.3987	1.3987	0.567879	0.0562775	0.10144	0.104588	0.104588	1	0.820206	0.198421	0.184437	0.217525	0.196823	0.3086	1	0.942448	1	0.296463	0.51934	0.708545	1
H3F3A	8	46	1	0	1	1.71389	0.604386	0.604386	0.258148	0.0216542	0.591648	0.047215	0.106125	0.865984	0.939979	0.18647	0.0976481	0.717786	0.110631	0.309317	1	0.967468	1	0.329696	0.455919	0.772522	1
CBFB	16	43	5	8	7	0.996127	2.05995	2.05995	1.11205	0.986236	0.035558	0.0850217	0.109801	1	0.414748	0.676726	0.995832	0.0965722	0.166559	0.316173	1	0.901135	1	0.186219	0.94098	0.483765	1
HIST1H2BD	29	65	2	0	5	1.46017	1.23989	1.23989	1.79395	0.0435238	0.772924	0.130317	0.130317	1	0.187193	0.892958	0.157609	0.875492	0.234178	0.370782	1	0.619865	1	0.11498	0.994055	0.339263	1
ALB	67	238	15	11	27	1.2781	1.15486	1.15486	0.79233	0.0456168	0.52464	0.134225	0.134225	1	0.627425	0.398611	0.160842	0.681175	0.239402	0.37741	1	0.911819	1	0.292599	0.765241	0.706374	1
MYOD1	43	124	2	0	7	1.38854	0.586414	0.586414	0.492091	0.0306534	0.417875	0.0482309	0.162681	0.720261	0.859623	0.188663	0.124172	0.59096	0.111451	0.452101	1	0.958396	1	0.414949	0.407107	0.918267	1
ACVR2A	52	177	16	11	44	1.11418	1.54289	1.54289	1.41572	0.434596	0.0633247	0.177994	0.177994	1	0.191925	0.821867	0.683345	0.148379	0.298065	0.484356	1	0.619865	1	0.149513	0.983098	0.406064	1
CBLB	9	70	4	3	10	1.46713	1.57356	1.57356	0.919646	0.0735803	0.303896	0.17834	0.17834	1	0.530176	0.538528	0.222604	0.481002	0.298065	0.484356	1	0.911819	1	0.317562	0.871831	0.751459	1
RPL5	27	121	0	2	5	1.5577	0.212337	0.212337	0.458808	0.00766979	0.00574408	3.65303e-05	0.189096	0.02205	0.874512	0.185068	0.0436447	0.0240848	0.000171191	0.507798	0.405381	0.958396	1	0.462959	0.0265309	0.975064	0.528406
CREBBP	351	811	69	31	173	0.974789	1.22191	1.22191	1.5205	0.684036	0.0810684	0.117161	0.218346	1	0.136868	0.866187	0.838382	0.182786	0.214378	0.579829	1	0.511116	1	0.134792	0.990619	0.381018	1
ACVR1	49	182	9	5	19	1.27465	0.977152	0.977152	0.637186	0.0798644	0.936947	0.166223	0.22164	0.996876	0.761774	0.266396	0.235649	0.974107	0.283766	0.58211	1	0.942448	1	0.469173	0.617675	0.975064	1
FAM58A	37	100	2	3	1	1.36669	0.641528	0.641528	0.133859	0.0559616	0.310725	0.0493485	0.23128	0.598221	0.988252	0.0452773	0.184437	0.482963	0.111451	0.594364	1	0.996592	1	0.565909	0.124832	1	1
CXCR4	87	246	9	0	15	1.28688	0.818832	0.818832	0.583032	0.0266976	0.553478	0.0438756	0.231052	0.838986	0.803897	0.226902	0.113941	0.690182	0.105952	0.594364	1	0.942448	1	0.49842	0.506149	1	1
PIK3R2	106	248	11	8	58	1.18938	1.03404	1.03404	2.17415	0.109216	0.892209	0.262113	0.262113	1	0.0274841	0.975298	0.286842	0.961007	0.3891	0.666437	1	0.149288	1	0.0427419	0.999692	0.148048	1
FOXP3	34	107	5	3	2	1.30406	0.97069	0.97069	0.188032	0.105885	0.937138	0.231044	0.284981	0.996895	0.983067	0.042242	0.281183	0.974107	0.37009	0.716952	1	0.995563	1	0.636628	0.175495	1	1
RASA1	113	363	28	17	103	1.13946	1.24303	1.24303	2.15995	0.192662	0.215342	0.315301	0.315301	1	0.0249771	0.976526	0.422443	0.378432	0.446385	0.769786	1	0.142131	1	0.0460234	0.999722	0.157137	1
SUFU	41	102	10	6	9	1.04433	1.55551	1.55551	0.515543	0.78777	0.132164	0.314232	0.314232	1	0.84779	0.193175	0.936701	0.268397	0.446385	0.769786	1	0.958396	1	0.618786	0.510785	1	1
FAS	15	65	5	4	14	1.33352	1.47618	1.47618	1.21568	0.162315	0.315833	0.315644	0.315644	1	0.324538	0.724099	0.376634	0.482963	0.446385	0.769786	1	0.781441	1	0.335844	0.957858	0.779288	1
CDKN1A	18	58	8	1	14	1.09186	1.80994	1.80994	1.66551	0.671466	0.132514	0.32258	0.32258	1	0.143578	0.888365	0.835292	0.268397	0.453509	0.778753	1	0.527927	1	0.18861	0.993523	0.484706	1
ZRSR2	38	145	10	10	21	1.25294	1.18754	1.18754	0.941656	0.139227	0.513007	0.33429	0.33429	1	0.501748	0.534286	0.336114	0.681175	0.467224	0.798953	1	0.911819	1	0.467194	0.869189	0.975064	1
ERBB4	286	820	71	33	46	1.00085	1.16596	1.16596	0.645594	0.989873	0.181639	0.343903	0.343903	1	0.759196	0.253012	0.995832	0.339155	0.475103	0.81379	1	0.942448	1	0.611705	0.600731	1	1
AXIN1	100	271	6	5	18	1.22548	0.57949	0.57949	0.506748	0.0600467	0.0615353	0.00760373	0.377775	0.174164	0.863376	0.156551	0.193935	0.145613	0.0248944	0.870456	0.968029	0.958396	1	0.691581	0.12548	1	1
NFKBIZ	115	318	17	8	82	1.15456	0.925311	0.925311	1.66325	0.157299	0.718984	0.249636	0.374872	0.937317	0.0996598	0.905501	0.368573	0.822188	0.377614	0.870456	1	0.384172	1	0.160167	0.987936	0.430112	1
NRAS	17	67	4	1	10	1.352	0.938595	0.938595	1.09433	0.134101	0.893245	0.27867	0.378776	0.991036	0.409856	0.65871	0.330413	0.961007	0.408602	0.870456	1	0.901135	1	0.444425	0.931211	0.96782	1
FGFR1	81	219	20	3	25	1.17042	1.21426	1.21426	0.720456	0.185864	0.410219	0.383449	0.383449	1	0.691147	0.334322	0.415155	0.583586	0.523681	0.872802	1	0.919872	1	0.616953	0.700622	1	1
PIK3CA	149	529	16	6	58	1.12353	0.371146	0.371146	0.902499	0.182568	7.39498e-07	8.23688e-09	0.423291	4.76278e-06	0.527567	0.486102	0.415155	4.53179e-06	4.8015e-08	0.935062	0.000162615	0.911819	1	0.558102	3.23572e-05	1	0.00110477
PREX2	205	642	29	28	64	1.11104	0.851197	0.851197	0.795177	0.170151	0.269563	0.0769186	0.423895	0.543631	0.6243	0.387128	0.39102	0.441271	0.158479	0.935062	1	0.911819	1	0.616445	0.538446	1	1
GTF2I	24	70	3	11	16	1.07414	1.51518	1.51518	1.33698	0.708294	0.191588	0.425078	0.425078	1	0.256547	0.782947	0.863685	0.349538	0.55695	0.935062	1	0.704232	1	0.350705	0.974527	0.805946	1
TG	315	836	63	23	84	1.0827	1.00954	1.00954	0.657683	0.216325	0.937425	0.426451	0.426451	1	0.750143	0.256803	0.461623	0.974107	0.55695	0.935062	1	0.942448	1	0.684504	0.605913	1	1
NF1	315	970	57	50	164	1.08139	1.09805	1.09805	1.06745	0.213787	0.403356	0.433352	0.433352	1	0.386581	0.618433	0.460316	0.580735	0.559039	0.941556	1	0.871632	1	0.46683	0.915631	0.975064	1
CDKN2A.p14arf	18	51	4	1	2	1.14676	1.85227	1.85227	0.389162	0.519904	0.230632	0.449804	0.449804	1	0.891534	0.222197	0.751878	0.396555	0.574883	0.968497	1	0.961193	1	0.767446	0.556424	1	1
KMT2B	290	727	5	9	54	1.02473	0.253163	0.253163	0.502889	0.71817	3.65607e-10	2.73691e-10	1	2.94193e-09	0.873422	0.133087	0.866882	2.73063e-09	1.67723e-09	1	3.51561e-07	0.958396	1	0.991628	8.87249e-09	1	1.06026e-06
CHD4	264	818	17	17	82	1.08103	0.39001	0.39001	0.717208	0.254656	4.6542e-09	5.89835e-11	1	3.51217e-08	0.696282	0.311743	0.493436	3.27163e-08	3.91585e-10	1	2.79803e-06	0.919872	1	0.948336	2.11643e-07	1	1.68609e-05
TERT	133	165	4	1	7	0.603562	0.266125	0.266125	0.263379	7.96437e-06	0.000279244	1.10702e-06	1	1.10702e-06	0.976335	0.0346378	8.83145e-05	0.00141998	5.75168e-06	1	4.40962e-05	0.992954	1	0.999718	6.93142e-07	1	4.14152e-05
MED12	479	1186	48	27	54	1.00164	0.546171	0.546171	0.496	0.975482	1.48522e-07	1.18628e-07	0.999997	1.01131e-06	0.878196	0.128116	0.995832	9.86021e-07	6.44368e-07	1	4.40962e-05	0.958396	1	0.992261	2.18435e-06	1	0.000104412
FAT2	756	1940	59	12	228	1.05346	0.578483	0.578483	0.799665	0.218356	1.88242e-06	2.8721e-07	0.485619	1.17023e-05	0.619823	0.383467	0.461833	1.12475e-05	1.5254e-06	1	0.000349605	0.911819	1	0.662391	5.97468e-05	1	0.00178493
HIST1H3B	34	75	5	0	27	0.980087	1.26133	1.26133	4.56921	0.910045	0.630361	0.869975	0.890666	0.993638	0.000150297	0.999905	0.995832	0.741873	0.924107	1	1	0.00163278	1	0.00132776	0.999979	0.0063467	1
HLA-A	27	39	0	0	11	1.1108	0	0	3.7241	0.627332	0.00706691	0.0187274	0.888831	0.0265708	0.00546053	0.99727	0.810445	0.028627	0.0552573	1	0.453602	0.0372876	1	0.0307131	0.122705	0.11099	1
SRSF2	35	111	3	0	35	1.08376	0.588663	0.588663	3.81412	0.622995	0.332306	0.482352	1	0.625037	0.000528417	0.999615	0.810445	0.499504	0.606748	1	1	0.00451042	1	0.00451566	0.918656	0.0196226	1
CDK4	62	107	5	3	15	0.667283	0.429123	0.429123	0.854853	0.00635254	0.0102634	0.00460065	1	0.00460065	0.575992	0.471003	0.0401422	0.0383274	0.0164113	1	0.122173	0.911819	1	0.893745	0.0154598	1	0.344297
CDK6	28	59	1	3	1	0.798964	0.541423	0.541423	0.0707061	0.248905	0.197869	0.303561	1	0.303561	0.998457	0.00691555	0.493436	0.351269	0.439704	1	1	1	1	0.999999	0.0150438	1	0.344297
NCOR1	257	789	39	18	79	1.04073	0.65825	0.65825	0.598193	0.566022	0.00263817	0.00169967	0.887415	0.010877	0.801279	0.205027	0.768632	0.0114641	0.00665935	1	0.236328	0.942448	1	0.953533	0.0158463	1	0.344297
MYC	66	125	1	0	26	1.1516	0.154365	0.154365	2.08555	0.310884	0.00866626	0.0110564	0.667896	0.0318993	0.0464754	0.962085	0.554487	0.033407	0.0347695	1	0.508262	0.236332	1	0.138828	0.137608	0.385813	1
CDKN1B	25	61	5	0	26	0.963721	1.00378	1.00378	3.16259	0.850445	0.993621	0.980917	0.999968	1	0.00381934	0.997252	0.9633	0.995418	0.986915	1	1	0.0268477	1	0.0250835	0.999996	0.095158	1
CALR	63	142	3	2	19	1.02098	0.312213	0.312213	0.906125	0.880206	0.0025245	0.00618397	0.992337	0.0104477	0.531688	0.507331	0.983034	0.0111732	0.0211138	1	0.236328	0.911819	1	0.864965	0.0330745	1	0.608062
NOTCH4	247	650	22	10	74	1.04705	0.609335	0.609335	0.770003	0.525415	0.00471999	0.004989	0.836509	0.0184653	0.647511	0.362109	0.751878	0.0201442	0.0172807	1	0.367768	0.911819	1	0.873754	0.0401701	1	0.685761
ERG	76	134	11	1	7	0.760563	0.739938	0.739938	0.341382	0.0421241	0.306224	0.114133	1	0.114133	0.947228	0.0748575	0.157291	0.481497	0.211455	1	0.826599	0.967468	1	0.998582	0.0492336	1	0.784455
MYD88	50	123	1	2	9	1.06978	0.289386	0.289386	0.604308	0.650528	0.0101881	0.0198544	1	0.0368518	0.780856	0.271838	0.822625	0.0383274	0.0574481	1	0.544063	0.942448	1	0.974012	0.0561332	1	0.83849
CTLA4	17	55	0	2	0	1.24196	0.554451	0.554451	0	0.303123	0.373596	0.313028	1	0.673118	1	0.0186877	0.548855	0.551169	0.446385	1	1	1	1	1	0.0676214	1	0.950677
BCOR	456	974	45	9	69	0.937797	0.708358	0.708358	0.7856	0.2524	0.0119392	0.038699	1	0.038699	0.633103	0.377401	0.493436	0.0432343	0.0999798	1	0.544063	0.911819	1	0.922508	0.0763316	1	1
SOCS1	36	78	1	0	20	0.972494	0.405718	0.405718	2.64966	0.873208	0.296763	0.58015	1	0.58015	0.0158223	0.98865	0.979796	0.476016	0.696763	1	1	0.0995137	1	0.0814267	0.892401	0.253846	1
FOXQ1	20	23	2	0	9	0.547899	1.69134	1.69134	1.75804	0.0186097	0.501779	0.0390097	0.798049	0.0627301	0.146254	0.899275	0.0889542	0.677543	0.0999798	1	0.693392	0.529618	1	0.367428	0.218599	0.836336	1
TNRC6B	277	695	33	20	80	0.967609	0.708526	0.708526	0.745692	0.63533	0.0162116	0.0509106	1	0.0509106	0.670022	0.33859	0.816364	0.056979	0.113716	1	0.661447	0.911819	1	0.938329	0.0872346	1	1
U2AF1	29	65	3	1	4	0.74857	0.449479	0.449479	0.381964	0.127706	0.084375	0.124437	1	0.124437	0.915557	0.137774	0.318137	0.188464	0.225307	1	0.849728	0.963957	1	0.99633	0.086854	1	1
PIGR	140	308	12	4	16	1.05312	0.6239	0.6239	0.444411	0.593918	0.0548925	0.0848954	0.884745	0.158393	0.903304	0.11364	0.797452	0.13666	0.166559	1	0.945049	0.963615	1	0.978335	0.0903121	1	1
PDGFRA	179	401	25	7	46	0.86757	0.665762	0.665762	0.761075	0.103878	0.0249372	0.0537204	1	0.0537204	0.655542	0.359546	0.278952	0.0794667	0.118881	1	0.661447	0.911819	1	0.932373	0.0955488	1	1
BAP1	149	274	14	6	53	0.821709	0.656938	0.656938	1.41253	0.0462744	0.0603848	0.0553512	1	0.0553512	0.190147	0.821376	0.160842	0.14432	0.121366	1	0.661447	0.619865	1	0.505784	0.185986	1	1
GCK	69	109	5	4	7	0.759351	0.714227	0.714227	0.445179	0.0550206	0.313554	0.137826	1	0.137826	0.890547	0.149462	0.184437	0.482963	0.244004	1	0.895673	0.961193	1	0.993779	0.100578	1	1
ERCC2	92	187	3	8	17	0.928864	0.531812	0.531812	0.602968	0.537484	0.0292256	0.0928063	1	0.0928063	0.789143	0.239678	0.753085	0.0831538	0.177446	1	0.715507	0.942448	1	0.976018	0.106896	1	1
PSIP1	48	169	10	4	53	1.14351	0.607895	0.607895	1.92738	0.344538	0.0735291	0.0403159	1	0.201652	0.0540065	0.95106	0.571838	0.170616	0.101426	1	1	0.258151	1	0.211633	0.508492	0.538087	1
H3F3B	45	84	7	1	18	0.922239	1.05374	1.05374	2.50945	0.62389	0.889597	0.855499	0.990412	1	0.0233393	0.983366	0.810445	0.961007	0.912787	1	1	0.139452	1	0.110197	0.999861	0.329215	1
FOXO1	101	250	5	0	29	1.11979	0.412532	0.412532	0.778466	0.303133	0.0253477	0.0246064	0.761041	0.082086	0.639725	0.384242	0.548855	0.0797118	0.0683829	1	0.700663	0.911819	1	0.83729	0.140561	1	1
HNRNPF	81	166	4	0	36	0.878734	0.3813	0.3813	1.39411	0.307469	0.0271052	0.0744566	1	0.0744566	0.205389	0.811824	0.552519	0.0820019	0.15474	1	0.693392	0.621365	1	0.530488	0.230057	1	1
BMPR2	126	383	15	6	54	1.00424	0.603288	0.603288	0.85624	0.96526	0.0211521	0.0465586	1	0.0701508	0.568915	0.445333	0.995832	0.0714854	0.110173	1	0.693392	0.911819	1	0.889797	0.139521	1	1
ERBB2	160	379	13	11	60	1.05404	0.625685	0.625685	1.07851	0.559333	0.0220049	0.0273831	0.870396	0.0726068	0.383757	0.629597	0.768279	0.0722957	0.07437	1	0.693392	0.871632	1	0.700292	0.186755	1	1
ATRX	401	1342	95	23	142	1.02982	0.791865	0.791865	0.93826	0.597734	0.022082	0.0176732	1	0.0728278	0.49365	0.512134	0.798091	0.0722957	0.0527987	1	0.693392	0.911819	1	0.842132	0.159963	1	1
HNF4A	104	166	6	3	14	0.870413	0.509666	0.509666	0.884946	0.243415	0.0311067	0.0791421	1	0.0791421	0.552141	0.498632	0.493436	0.0865361	0.161249	1	0.700554	0.911819	1	0.880086	0.167022	1	1
CIDEB	32	55	3	1	10	0.71659	0.442147	0.442147	0.85582	0.085147	0.0764185	0.0885108	1	0.0885108	0.579006	0.487896	0.245182	0.175616	0.170597	1	0.715507	0.911819	1	0.8954	0.178881	1	1
VHL	22	66	0	1	12	1.21158	0.206924	0.206924	1.49877	0.325921	0.0405204	0.0443669	1	0.122704	0.203627	0.840974	0.556394	0.106422	0.106037	1	0.849728	0.621365	1	0.527692	0.337556	1	1
UTY	7	23	0	0	3	1.06361	0	0	0.879495	0.827322	0.0286883	0.0796125	0.976489	0.0913452	0.587675	0.582934	0.955753	0.0827318	0.161249	1	0.715507	0.911819	1	0.892564	0.209414	1	1
FOXL2	18	27	0	0	9	0.759856	0	0	1.84656	0.270626	0.126266	0.192319	1	0.192319	0.127033	0.91439	0.50531	0.260152	0.316995	1	1	0.481921	1	0.389142	0.481507	0.869206	1
KRAS	21	67	0	2	7	1.10337	0.303752	0.303752	0.735198	0.617052	0.046831	0.0819266	1	0.138661	0.67528	0.406448	0.810445	0.120351	0.164348	1	0.895673	0.911819	1	0.940414	0.218446	1	1
CBL	126	342	18	5	39	1.04336	0.669276	0.669276	0.761429	0.666365	0.0602716	0.088438	1	0.171196	0.655128	0.362567	0.83507	0.14432	0.170597	1	0.968029	0.911819	1	0.932198	0.234593	1	1
PIK3CB	113	315	21	7	54	0.933069	0.678209	0.678209	0.862971	0.504291	0.051571	0.149585	1	0.149585	0.562876	0.45144	0.734911	0.129742	0.259064	1	0.916687	0.911819	1	0.886358	0.249532	1	1
TBL1XR1	10	23	0	0	6	0.980043	0	0	1.55512	0.941756	0.0515442	0.148567	1	0.148567	0.233407	0.847668	0.995832	0.129742	0.259064	1	0.916687	0.6641	1	0.573008	0.386872	1	1
KLF4	78	171	2	2	20	1.16127	0.427755	0.427755	0.929763	0.23416	0.0564469	0.0438883	0.763217	0.162121	0.511907	0.525642	0.482451	0.1384	0.105952	1	0.945049	0.911819	1	0.757882	0.295071	1	1
ELF3	58	109	9	4	28	0.86196	0.868914	0.868914	1.86832	0.317667	0.633231	0.597115	1	0.597115	0.0743605	0.937013	0.556394	0.741873	0.7072	1	1	0.31736	1	0.267611	0.884411	0.652643	1
CEBPA	32	59	2	0	15	0.996134	1.09959	1.09959	2.06472	0.983708	0.896672	0.990875	0.991603	0.999792	0.0648824	0.952452	0.995832	0.961007	0.990875	1	1	0.292583	1	0.240855	0.998842	0.593446	1
RIT1	28	70	6	3	6	0.781352	0.984721	0.984721	0.464205	0.190252	0.9661	0.393027	1	0.393027	0.875135	0.175549	0.42102	0.989665	0.527716	1	1	0.958396	1	0.991858	0.25347	1	1
CARD11	78	173	17	6	8	1.0033	1.19363	1.19363	0.348252	0.97917	0.453067	0.734047	0.734047	1	0.946004	0.0739189	0.995832	0.625914	0.817419	1	1	0.967468	1	0.947657	0.266462	1	1
CD79B	50	108	7	0	3	1.19275	0.679119	0.679119	0.329771	0.246908	0.303131	0.199126	1	0.588496	0.935924	0.118847	0.493436	0.481002	0.325967	1	1	0.967468	1	0.997902	0.255992	1	1
IDH1	41	158	4	4	14	1.24237	0.628112	0.628112	0.61016	0.142487	0.189179	0.0571832	0.51624	0.422316	0.781416	0.253911	0.340544	0.349538	0.124244	1	1	0.942448	1	0.769615	0.346652	1	1
PIK3C2A	161	534	30	16	86	1.06754	0.764968	0.764968	0.824464	0.44436	0.0957663	0.0694626	0.751276	0.24974	0.597138	0.411692	0.69413	0.209983	0.149445	1	1	0.911819	1	0.808221	0.336703	1	1
APC	415	1211	98	9	252	0.903502	0.898406	0.898406	1.089	0.0716076	0.315561	0.187637	1	0.187637	0.368996	0.63426	0.219413	0.482963	0.311426	1	1	0.853172	1	0.736873	0.37233	1	1
B2M	22	75	2	1	8	1.24226	0.424401	0.424401	0.978019	0.253976	0.103416	0.0706391	0.551009	0.265529	0.493796	0.589634	0.493436	0.218729	0.149445	1	1	0.911819	1	0.626243	0.446881	1	1
FAT4	981	2594	118	14	302	0.963974	0.867011	0.867011	0.776376	0.325319	0.116536	0.253227	1	0.253227	0.6417	0.360719	0.556394	0.242193	0.380638	1	1	0.911819	1	0.92638	0.309941	1	1
PHOX2B	34	54	1	0	4	0.872853	0.300984	0.300984	0.539049	0.478782	0.142661	0.301735	1	0.301735	0.814635	0.279598	0.71518	0.281784	0.439704	1	1	0.942448	1	0.981648	0.292964	1	1
IL7R	67	176	14	1	11	1.00893	0.853085	0.853085	0.406464	0.945747	0.562374	0.81476	1	0.845518	0.920903	0.0995237	0.995832	0.696411	0.884495	1	1	0.965332	1	0.996786	0.292432	1	1
RHOB	31	53	1	0	12	0.806841	0.327712	0.327712	1.51055	0.273221	0.180483	0.270757	1	0.270757	0.19946	0.844629	0.506199	0.339155	0.399451	1	1	0.621365	1	0.521018	0.566095	1	1
FOXA1	102	151	5	0	20	0.815623	0.675509	0.675509	0.93059	0.0951196	0.360515	0.202811	1	0.202811	0.511239	0.526318	0.261305	0.535174	0.329741	1	1	0.911819	1	0.854239	0.345563	1	1
AKT1	50	111	1	7	22	0.939391	0.555854	0.555854	1.3113	0.68204	0.0888526	0.233823	1	0.233823	0.257669	0.772304	0.838382	0.196628	0.37009	1	1	0.704232	1	0.607089	0.489661	1	1
PRSS1	66	135	3	7	3	1.02262	0.80829	0.80829	0.316493	0.870839	0.512191	0.758689	1	0.806708	0.942397	0.107871	0.979796	0.681175	0.835607	1	1	0.967468	1	0.998308	0.29949	1	1
HNF1A	116	222	10	3	34	1.02419	0.650076	0.650076	1.40457	0.825882	0.115267	0.232751	1	0.289314	0.202071	0.815919	0.955753	0.241656	0.37009	1	1	0.621365	1	0.52521	0.576848	1	1
GATA2	86	148	5	0	15	0.913533	0.509902	0.509902	0.797727	0.477718	0.101936	0.243801	1	0.243801	0.623743	0.421214	0.71518	0.217525	0.376738	1	1	0.911819	1	0.91816	0.336422	1	1
KIT	107	333	10	14	29	1.1649	0.872198	0.872198	0.519326	0.138314	0.532533	0.159768	0.529513	0.823017	0.858416	0.154582	0.336114	0.681175	0.274709	1	1	0.958396	1	0.812933	0.389534	1	1
CRLF2	23	43	2	4	6	0.69767	0.768647	0.768647	0.751165	0.0947426	0.532234	0.244328	1	0.244328	0.663037	0.431355	0.261305	0.681175	0.376738	1	1	0.911819	1	0.935495	0.342532	1	1
KEAP1	106	200	10	1	26	0.8809	0.64269	0.64269	0.887664	0.26664	0.134393	0.246139	1	0.246139	0.54447	0.484562	0.501786	0.269915	0.377097	1	1	0.911819	1	0.875477	0.372881	1	1
PPP6C	55	112	6	5	20	0.795019	0.696474	0.696474	1.171	0.126527	0.241181	0.238792	1	0.238792	0.339026	0.697105	0.318137	0.408811	0.373014	1	1	0.802249	1	0.705743	0.464928	1	1
PDX1	43	61	2	0	11	0.81258	0.422698	0.422698	1.28381	0.246981	0.167196	0.2482	1	0.2482	0.29938	0.75834	0.493436	0.322258	0.377614	1	1	0.752233	1	0.660445	0.502574	1	1
AXIN2	167	344	17	4	26	0.981876	0.752079	0.752079	0.624828	0.840442	0.198416	0.431535	1	0.431535	0.77429	0.245941	0.959626	0.351269	0.559039	1	1	0.942448	1	0.97236	0.344194	1	1
MET	195	569	32	8	67	1.08604	0.798181	0.798181	0.695421	0.299109	0.179194	0.108592	1	0.405697	0.715862	0.293539	0.548855	0.339155	0.202762	1	1	0.929842	1	0.955152	0.372494	1	1
FGB	92	206	18	14	22	0.805121	1.12722	1.12722	0.704988	0.0674926	0.554456	0.0725855	0.839711	0.404043	0.704337	0.323685	0.212246	0.690182	0.152175	1	1	0.919872	1	0.902061	0.396823	1	1
MAP2K2	50	82	3	4	4	0.90285	0.790476	0.790476	0.403429	0.529706	0.540033	0.732992	1	0.732992	0.90325	0.156018	0.751878	0.682899	0.817419	1	1	0.963615	1	0.995161	0.362338	1	1
CD274	20	45	4	2	5	0.810483	1.05539	1.05539	0.457075	0.333095	0.902561	0.579571	0.992534	0.631227	0.875635	0.183549	0.55988	0.963	0.696763	1	1	0.958396	1	0.991032	0.365583	1	1
MAP2K4	38	117	3	6	8	1.07512	0.798755	0.798755	0.445549	0.649631	0.518934	0.638747	1	0.812202	0.892823	0.142095	0.822625	0.681175	0.73749	1	1	0.961193	1	0.99404	0.36461	1	1
TNFRSF14	25	58	3	0	5	0.957813	0.500564	0.500564	0.558571	0.827786	0.197992	0.435068	1	0.435068	0.8055	0.275366	0.955753	0.351269	0.559039	1	1	0.942448	1	0.979723	0.374014	1	1
STK11	61	121	1	5	19	1.04517	0.559957	0.559957	1.31778	0.757483	0.135675	0.258864	1	0.328516	0.259299	0.774905	0.905192	0.270219	0.386679	1	1	0.704232	1	0.609294	0.602866	1	1
GNA11	39	89	5	4	15	1.1606	1.34795	1.34795	1.42793	0.371494	0.420975	0.560659	0.560659	1	0.21944	0.819206	0.608131	0.591842	0.682656	1	1	0.64387	1	0.380821	0.982572	0.858643	1
CTCF	78	232	14	2	24	0.957178	0.741235	0.741235	0.61892	0.71666	0.249623	0.515164	1	0.515164	0.778729	0.242809	0.866882	0.417202	0.637949	1	1	0.942448	1	0.973483	0.38511	1	1
FGA	212	586	35	4	41	0.995219	0.802363	0.802363	0.7546	0.950709	0.191544	0.391998	1	0.391998	0.661356	0.355353	0.995832	0.349538	0.527716	1	1	0.911819	1	0.934802	0.413873	1	1
PIK3R3	30	121	14	4	11	1.10961	1.3164	1.3164	0.488308	0.531663	0.327521	0.599021	0.599021	1	0.87005	0.160284	0.751878	0.495427	0.7072	1	1	0.958396	1	0.860811	0.453733	1	1
JAK1	117	293	13	12	44	0.953843	0.754283	0.754283	0.797705	0.648453	0.180455	0.407761	1	0.407761	0.622189	0.394273	0.822625	0.339155	0.541416	1	1	0.911819	1	0.917425	0.454621	1	1
RNF43	93	235	13	5	21	0.988188	0.824746	0.824746	0.56668	0.917249	0.436965	0.730515	1	0.730515	0.820054	0.201101	0.995832	0.607178	0.817419	1	1	0.942448	1	0.98274	0.428668	1	1
NF2	48	137	10	9	23	1.19297	1.18336	1.18336	1.15903	0.22866	0.522836	0.472443	0.472443	1	0.342897	0.689078	0.475216	0.681175	0.597428	1	1	0.803456	1	0.456865	0.945691	0.975064	1
HOXB3	63	126	5	0	28	1.08424	0.958394	0.958394	1.5377	0.565435	0.925994	0.830522	1	0.995695	0.155789	0.862767	0.768632	0.974107	0.894121	1	1	0.555725	1	0.44544	0.989564	0.96782	1
MTOR	285	753	42	35	73	1.04419	0.912872	0.912872	0.599014	0.522574	0.470684	0.469908	1	0.770909	0.800386	0.20645	0.751878	0.642819	0.597383	1	1	0.942448	1	0.978601	0.451661	1	1
KLHL6	72	138	5	3	14	0.899737	0.654032	0.654032	0.791528	0.433327	0.221162	0.419481	1	0.419481	0.629142	0.4184	0.683345	0.385824	0.5539	1	1	0.911819	1	0.920685	0.48091	1	1
FOXA2	74	153	4	0	25	1.08089	0.570835	0.570835	1.23785	0.550925	0.230239	0.342735	1	0.486902	0.293363	0.734814	0.765529	0.396555	0.475103	1	1	0.752233	1	0.653128	0.725522	1	1
DDX3X	87	321	9	14	32	1.11353	0.779326	0.779326	0.754852	0.330169	0.2651	0.169023	1	0.537426	0.660918	0.360273	0.559649	0.436958	0.286499	1	1	0.911819	1	0.934621	0.511517	1	1
PKD1	481	951	55	9	138	1.03771	1.09648	1.09648	1.22711	0.501537	0.492894	0.694358	0.694358	1	0.276953	0.728479	0.734911	0.669328	0.794027	1	1	0.735463	1	0.509352	0.959259	1	1
NPM1	16	54	0	4	10	1.01392	0.534317	0.534317	1.12325	0.94852	0.195619	0.38861	1	0.432838	0.392049	0.675925	0.995832	0.351269	0.527715	1	1	0.875699	1	0.759152	0.652149	1	1
MAPK1	38	100	3	3	11	1.00035	0.650826	0.650826	0.705338	0.998305	0.288073	0.542498	1	0.568757	0.700932	0.352162	0.998305	0.465199	0.668335	1	1	0.919872	1	0.950004	0.522362	1	1
SMAD4	72	210	8	12	18	0.991261	0.948362	0.948362	0.554619	0.943946	0.8288	0.976865	1	0.976865	0.827983	0.195693	0.995832	0.921317	0.986915	1	1	0.946832	1	0.984275	0.50747	1	1
AR	212	446	25	6	47	1.04025	0.892203	0.892203	1.33596	0.624922	0.544991	0.655745	0.929263	0.832615	0.227634	0.786487	0.810445	0.685542	0.753477	1	1	0.655476	1	0.540121	0.932076	1	1
BCL2L11	17	44	2	2	2	1.09767	1.05182	1.05182	0.361905	0.674525	0.923993	0.915595	0.915595	1	0.907169	0.194487	0.835292	0.974107	0.951423	1	1	0.963615	1	0.984765	0.512938	1	1
TGFBR2	74	207	13	3	23	1.14952	1.16957	1.16957	0.755292	0.25762	0.569519	0.511478	0.511478	1	0.660213	0.36875	0.493436	0.701624	0.636684	1	1	0.911819	1	0.704289	0.736628	1	1
PALB2	134	422	27	3	62	1.09666	0.82264	0.82264	0.786088	0.323005	0.31726	0.212757	1	0.606468	0.632669	0.378994	0.556394	0.482963	0.343574	1	1	0.911819	1	0.92231	0.567802	1	1
PHF6	54	160	15	7	13	1.01275	0.888541	0.888541	0.588278	0.927965	0.622546	0.842358	0.995956	0.885899	0.798143	0.237695	0.995832	0.740173	0.902796	1	1	0.942448	1	0.977364	0.538631	1	1
MAP2K1	53	81	4	13	14	0.712599	1.37115	1.37115	0.932139	0.0363305	0.256653	0.0199506	0.525523	1	0.514868	0.536771	0.144716	0.425972	0.0574481	1	1	0.911819	1	0.624272	0.870741	1	1
ERBB3	152	472	21	20	56	1.14902	0.91798	0.91798	0.763831	0.114566	0.619265	0.14304	0.691241	0.883865	0.653113	0.359405	0.297623	0.740022	0.251373	1	1	0.911819	1	0.810491	0.68195	1	1
KAT6B	308	771	62	11	155	0.936908	1.00557	1.00557	1.16096	0.324717	0.965768	0.562691	0.999079	0.673725	0.319018	0.686062	0.556394	0.989665	0.682656	1	1	0.781441	1	0.683163	0.81892	1	1
PPP2R1A	76	184	9	8	20	1.13189	1.03667	1.03667	0.760534	0.321189	0.891532	0.602061	0.602061	1	0.655498	0.37771	0.556394	0.961007	0.7072	1	1	0.911819	1	0.761578	0.74546	1	1
PIGA	41	122	12	1	11	1.11964	1.30797	1.30797	0.702386	0.467102	0.3931	0.617388	0.617388	1	0.703377	0.349484	0.711066	0.573972	0.71629	1	1	0.919872	1	0.796478	0.716895	1	1
GPS2	38	100	9	7	24	0.967928	1.10814	1.10814	1.29401	0.843186	0.718531	0.881168	0.937112	1	0.263909	0.764112	0.959626	0.822188	0.92775	1	1	0.7087	1	0.592834	0.969689	1	1
IDH2	39	86	4	3	15	0.873285	0.740521	0.740521	0.847706	0.423593	0.434121	0.61259	1	0.61259	0.581898	0.464884	0.679455	0.606754	0.71419	1	1	0.911819	1	0.896972	0.642478	1	1
BRCA2	389	1364	87	14	281	1.10827	0.982955	0.982955	0.998312	0.0656036	0.876813	0.117504	0.671559	0.988058	0.44098	0.561992	0.209057	0.961007	0.214378	1	1	0.911819	1	0.656524	0.881942	1	1
ZC3H12A	80	173	12	0	34	0.93876	0.858529	0.858529	1.23843	0.615297	0.61038	0.81788	1	0.81788	0.286016	0.735043	0.810445	0.733069	0.884495	1	1	0.743021	1	0.644025	0.907096	1	1
RUNX1	77	131	6	1	16	0.906308	0.733041	0.733041	0.949768	0.463108	0.406296	0.603635	1	0.603635	0.499087	0.547002	0.711066	0.581465	0.7072	1	1	0.911819	1	0.84594	0.696069	1	1
PTCH1	215	450	23	8	51	0.979713	0.853706	0.853706	0.839104	0.799049	0.398248	0.699874	1	0.699874	0.584477	0.43038	0.945409	0.576856	0.796524	1	1	0.911819	1	0.898363	0.662648	1	1
RASA2	67	202	20	10	27	1.00647	1.10973	1.10973	0.670518	0.959757	0.625586	0.875829	0.875829	1	0.735316	0.286315	0.995832	0.740173	0.926209	1	1	0.942448	1	0.927401	0.644398	1	1
CD79A	23	49	3	2	4	0.974253	0.839628	0.839628	0.556174	0.900343	0.704791	0.930251	1	0.930251	0.802606	0.295477	0.991622	0.813745	0.958319	1	1	0.942448	1	0.979092	0.62985	1	1
JAK2	106	385	33	13	58	1.07626	1.09908	1.09908	0.834433	0.47048	0.585971	0.745816	0.745816	1	0.588482	0.424589	0.711675	0.717786	0.825231	1	1	0.911819	1	0.800327	0.788306	1	1
GNAQ	37	118	6	5	12	1.22385	0.998113	0.998113	0.657354	0.204002	0.995418	0.405733	0.950839	0.999984	0.741267	0.303956	0.443241	0.995418	0.541416	1	1	0.942448	1	0.951377	0.665923	1	1
CYLD	94	291	17	6	39	1.08005	0.871177	0.871177	0.792116	0.482672	0.54	0.509708	1	0.828806	0.627334	0.391034	0.716513	0.682899	0.636684	1	1	0.911819	1	0.919845	0.689255	1	1
BRAF	90	222	19	13	45	0.933299	1.05139	1.05139	1.16763	0.554717	0.803744	0.735335	0.969594	1	0.324817	0.69209	0.766343	0.901853	0.817419	1	1	0.781441	1	0.678814	0.946806	1	1
LTB	27	39	1	2	4	0.842535	0.973807	0.973807	0.736447	0.426654	0.964297	0.726033	1	0.726033	0.674516	0.453732	0.679802	0.989665	0.817419	1	1	0.911819	1	0.940113	0.69522	1	1
PRKAR1A	44	129	10	4	19	0.987258	0.83399	0.83399	0.842119	0.933009	0.530193	0.811491	1	0.811491	0.585133	0.452535	0.995832	0.681175	0.884495	1	1	0.911819	1	0.898715	0.735107	1	1
GNAS	43	128	5	8	16	1.1581	0.994634	0.994634	0.89173	0.334991	0.985888	0.589346	0.763175	0.999844	0.545214	0.500039	0.55988	0.994208	0.704268	1	1	0.911819	1	0.780943	0.846546	1	1
TRAF3	69	170	13	3	28	1.03241	1.00706	1.00706	1.1098	0.806676	0.979346	0.969114	0.969114	1	0.371255	0.655989	0.949732	0.993365	0.98561	1	1	0.853172	1	0.727578	0.932561	1	1
GATA3	75	143	4	3	16	1.00317	0.789843	0.789843	0.889231	0.980885	0.532969	0.812408	1	0.823359	0.547245	0.497957	0.995832	0.681175	0.884495	1	1	0.911819	1	0.877156	0.775552	1	1
MAX	21	46	3	3	3	1.09628	0.956972	0.956972	0.585765	0.667357	0.919344	0.89017	0.919672	0.994886	0.77643	0.356182	0.83507	0.974107	0.933116	1	1	0.942448	1	0.954547	0.721988	1	1
SFTPB	49	114	4	6	15	1.11954	0.836271	0.836271	0.918249	0.456043	0.588788	0.554004	1	0.864054	0.524737	0.523669	0.707755	0.717786	0.67901	1	1	0.911819	1	0.863118	0.811301	1	1
NSD1	342	980	74	11	144	0.994828	0.977923	0.977923	0.848672	0.932797	0.852698	0.982785	1	0.982785	0.574374	0.431062	0.995832	0.943495	0.986915	1	1	0.911819	1	0.89285	0.787493	1	1
ARHGAP35	222	637	39	1	101	1.12069	0.963551	0.963551	0.972809	0.127787	0.827006	0.237556	1	0.976402	0.464839	0.5433	0.318137	0.921317	0.373014	1	1	0.911819	1	0.820935	0.86679	1	1
BRCA1	204	682	48	9	121	1.09798	0.975795	0.975795	0.893759	0.220802	0.868463	0.370409	1	0.98638	0.533476	0.473172	0.462908	0.95651	0.508781	1	1	0.911819	1	0.868681	0.822378	1	1
TCF7L2	62	118	10	5	17	1.00238	1.09572	1.09572	0.999815	0.986763	0.74725	0.946256	0.946256	1	0.459914	0.583964	0.995832	0.850442	0.970623	1	1	0.911819	1	0.797262	0.898087	1	1
HRAS	31	56	3	1	5	0.974527	0.820127	0.820127	0.73705	0.893664	0.694262	0.924328	1	0.924328	0.673719	0.434096	0.988823	0.805479	0.956339	1	1	0.911819	1	0.939799	0.767657	1	1
PDCD1	37	66	6	1	4	0.998118	1.11996	1.11996	0.670262	0.991666	0.78034	0.958977	0.961861	1	0.721212	0.398196	0.995832	0.879723	0.979468	1	1	0.931728	1	0.947399	0.764859	1	1
INS	16	31	4	0	3	0.982142	1.27127	1.27127	0.822435	0.941151	0.658919	0.894937	0.907175	1	0.62169	0.545531	0.995832	0.768204	0.934018	1	1	0.911819	1	0.886993	0.87612	1	1

## Sheet: dNdScv_output_oral_epithelium_e
gene_name	n_syn	n_mis	n_non	n_spl	n_ind	wmis_cv	wnon_cv	wspl_cv	wind_cv	pmis_cv	ptrunc_cv	pallsubs_cv	psubpos_cv	psubneg_cv	pindpos_cv	pindneg_cv	qmis_cv	qtrunc_cv	qallsubs_cv	qsubpos_cv	qsubneg_cv	qindpos_cv	qindneg_cv	pglobalpos_cv	pglobalneg_cv	qglobalpos_cv	qglobalneg_cv
NOTCH1	1	29	10	4	10	17.5241	121.242	121.242	32.6946	8.88178e-16	0	0	0	1	2.75041e-09	1	1.6712e-11	0	0	0	1	5.17516e-05	1	0	1	0	1
PPM1D	0	0	7	0	4	0	202.113	202.113	61.6444	0.408816	1.43441e-13	6.64135e-13	1.35225e-12	1	2.96935e-06	1	0.807011	1.34949e-09	6.24819e-09	1.2722e-08	1	0.0139678	1	1.11022e-16	1	1.0445e-12	1
RAC1	0	7	0	0	0	102.548	0	0	0	1.69099e-11	0.898023	1.43207e-10	1.45665e-10	0.991821	1	0.981867	1.59089e-07	0.962124	8.98192e-07	9.13613e-07	1	1	1	3.44494e-09	0.999655	2.16067e-05	1
TP53	2	6	0	0	2	19.9827	0	0	105.346	3.68068e-06	0.807113	2.11997e-05	2.22722e-05	0.970635	0.000236308	0.999998	0.0230852	0.962124	0.0997232	0.104768	1	0.635196	1	1.05591e-07	0.999564	0.0004967	1
ZFP36L2	0	1	0	0	4	3.88663	0	0	134.938	0.283625	0.893409	0.557218	0.562806	0.991063	1.38066e-07	1	0.807011	0.962124	0.986991	1	1	0.00129892	1	1.34975e-06	0.99996	0.00507939	1
KRT15	0	1	0	0	4	3.1922	0	0	117.879	0.348229	0.794961	0.620531	0.644069	0.966797	2.35178e-07	1	0.807011	0.962124	0.986991	1	1	0.00147504	1	2.53e-06	0.999443	0.00793409	1
TANC1	0	1	2	2	2	1.01215	43.2553	43.2553	13.0713	0.991055	6.50118e-06	3.44258e-05	3.44258e-05	1	0.0132763	0.998928	0.992637	0.0407754	0.129551	0.129551	1	1	1	7.12925e-06	0.999999	0.0191634	1
TET2	0	5	2	0	4	3.38432	14.8723	14.8723	15.0216	0.0523967	0.010323	0.010037	0.010037	1	0.000588462	0.999933	0.807011	0.962124	0.986991	1	1	1	1	7.70166e-05	1	0.181143	1
KANSL1	1	0	1	0	5	0	8.3665	8.3665	19.6644	0.127546	0.12226	0.0826813	0.302988	0.417783	5.48094e-05	0.999994	0.807011	0.962124	0.986991	1	1	0.206259	1	0.000199374	0.782419	0.416824	1
PLK2	0	1	0	1	3	2.3389	20.7937	20.7937	27.0272	0.476135	0.0446649	0.110572	0.110572	1	0.000434667	0.999977	0.807011	0.962124	0.986991	1	1	1	1	0.000525942	1	0.989613	1
FAT1	5	5	3	0	6	0.770171	6.6919	6.6919	8.30786	0.6209	0.0161377	0.0366151	0.0553598	1	0.00106551	0.999734	0.807011	0.962124	0.986991	1	1	1	1	0.00063341	1	0.996495	1
KRT13	0	3	0	0	2	6.85579	0	0	51.777	0.0183117	0.79841	0.0591369	0.0618502	0.96791	0.000957205	0.99998	0.807011	0.962124	0.986991	1	1	1	1	0.00063552	0.999479	0.996495	1
ASXL1	0	0	0	0	4	0	0	0	24.0623	0.20442	0.706758	0.419922	1	0.419922	0.000106467	0.999992	0.807011	0.962124	0.986991	1	1	0.33388	1	0.00108039	0.784279	1	1
NOTCH2	1	10	0	0	1	7.10558	0	0	3.8268	8.17201e-05	0.625674	0.000337307	0.000426867	0.88782	0.221489	0.965379	0.307529	0.962124	0.833447	1	1	1	1	0.000970653	0.989263	1	1
KRT4	0	2	0	0	2	5.08399	0	0	70.106	0.0865355	0.765767	0.217898	0.230194	0.956593	0.000527974	0.999992	0.807011	0.962124	0.986991	1	1	1	1	0.00121722	0.999044	1	1
MMS19	0	5	0	0	1	11.5694	0	0	12.6415	0.000345112	0.740693	0.0015102	0.0016548	0.946713	0.0750926	0.996159	0.807011	0.962124	0.986991	1	1	1	1	0.00124177	0.998348	1	1
IFI44	0	3	1	0	1	10.2825	29.2521	29.2521	22.2537	0.00586035	0.0304822	0.00292716	0.00292716	1	0.0436174	0.998714	0.807011	0.962124	0.986991	1	1	1	1	0.00127241	0.999999	1	1
CHEK2	0	2	0	1	1	10.3196	41.9704	41.9704	34.6048	0.0217162	0.0203682	0.00606415	0.00606415	1	0.0283474	0.999458	0.807011	0.962124	0.986991	1	1	1	1	0.00166206	1	1	1
SSNA1	0	0	1	0	1	0	191.653	191.653	64.6841	0.730158	0.00380509	0.0141787	0.0151875	1	0.0153011	0.999843	0.812029	0.962124	0.986991	1	1	1	1	0.00217678	1	1	1
ZNF800	0	5	1	0	0	12.0335	23.4656	23.4656	0	0.000288171	0.0390099	0.000261729	0.000261729	1	1	0.883191	0.807011	0.962124	0.820783	0.820783	1	1	1	0.00242053	0.992895	1	1
RPS15	0	3	0	0	0	45.5588	0	0	0	6.75508e-05	0.927117	0.000354357	0.00035652	0.995825	1	0.987833	0.307529	0.962124	0.833447	0.958325	1	1	1	0.00318697	0.999867	1	1
PTPN12	0	0	1	1	1	0	41.2699	41.2699	11.4774	0.393366	0.00123438	0.00336674	0.0054123	0.761815	0.0822818	0.995381	0.807011	0.962124	0.986991	1	1	1	1	0.00388184	0.968102	1	1
NBPF1	0	4	0	0	1	9.46068	0	0	16.5047	0.00241018	0.715476	0.00904883	0.0100139	0.935724	0.0582114	0.997701	0.807011	0.962124	0.986991	1	1	1	1	0.00492422	0.997743	1	1
AP2A2	0	3	0	0	2	5.18945	0	0	21.5681	0.0386128	0.742918	0.109546	0.117783	0.947632	0.00520028	0.99974	0.807011	0.962124	0.986991	1	1	1	1	0.00514379	0.998591	1	1
ATM	2	5	1	0	3	2.67382	4.02897	4.02897	11.3544	0.100042	0.269394	0.167421	0.167421	1	0.00472	0.999428	0.807011	0.962124	0.986991	1	1	1	1	0.00643498	1	1	1
ARID1A	0	2	1	0	3	1.74026	11.0129	11.0129	12.1196	0.515896	0.0909315	0.210496	0.210496	1	0.00397167	0.999546	0.807011	0.962124	0.986991	1	1	1	1	0.00676078	1	1	1
KRT14	1	0	0	0	2	0	0	0	51.9594	0.394563	0.809374	0.676973	1	0.676973	0.000950639	0.99998	0.807011	0.962124	0.986991	1	1	1	1	0.00756555	0.941071	1	1
GGNBP2	0	0	1	0	2	0	16.7995	16.7995	20.686	0.349979	0.0567173	0.0986651	0.162767	0.871901	0.00562919	0.999707	0.807011	0.962124	0.986991	1	1	1	1	0.00732561	0.991386	1	1
ZNF460	0	4	0	0	1	8.33886	0	0	15.3223	0.00381346	0.785611	0.0143897	0.0152179	0.96368	0.0625126	0.997346	0.807011	0.962124	0.986991	1	1	1	1	0.00757021	0.999234	1	1
KCNK18	0	4	1	0	0	9.61522	32.9266	32.9266	0	0.00227106	0.0267052	0.00119021	0.00119021	1	1	0.976128	0.807011	0.962124	0.986991	1	1	1	1	0.00920461	0.999713	1	1
LGR4	0	0	1	0	2	0	19.9484	19.9484	15.8971	0.324821	0.0467901	0.0794357	0.138559	0.976161	0.00923853	0.999381	0.807011	0.962124	0.986991	1	1	1	1	0.00980649	0.999699	1	1
SNRNP70	0	0	1	0	1	0	46.4805	46.4805	39.6469	0.489003	0.0181784	0.0466384	0.0614559	1	0.0248026	0.999586	0.807011	0.962124	0.986991	1	1	1	1	0.011411	1	1	1
KDM5C	2	1	3	0	0	0.883987	25.9173	25.9173	0	0.9057	0.000332457	0.00146175	0.00159796	1	1	0.909977	0.921606	0.962124	0.986991	1	1	1	1	0.0118873	0.995821	1	1
TXK	0	4	0	0	0	15.1491	0	0	0	0.000410449	0.777768	0.00182862	0.00194595	0.960956	1	0.960321	0.807011	0.962124	0.986991	1	1	1	1	0.0140926	0.996942	1	1
HOXC11	0	3	0	0	0	25.0559	0	0	0	0.000418672	0.903677	0.0019615	0.00198233	0.992704	1	0.96239	0.807011	0.962124	0.986991	1	1	1	1	0.0143193	0.998989	1	1
ANKRD12	0	0	0	0	3	0	0	0	13.3871	0.154152	0.630991	0.328282	1	0.328282	0.00304462	0.999682	0.807011	0.962124	0.986991	1	1	1	1	0.0206863	0.693833	1	1
FOXP1	0	1	0	0	2	3.09977	0	0	27.258	0.358907	0.760797	0.623827	0.656484	0.954717	0.00332484	0.999867	0.807011	0.962124	0.986991	1	1	1	1	0.0155565	0.998953	1	1
CHL1	0	0	0	0	2	0	0	0	25.7051	0.146774	0.607374	0.311964	1	0.311964	0.00372072	0.999843	0.807011	0.962124	0.986991	1	1	1	1	0.0245338	0.675304	1	1
TP53BP1	0	3	2	0	1	2.83712	17.1088	17.1088	6.04794	0.167626	0.0077368	0.0158296	0.0158296	1	0.1486	0.984696	0.807011	0.962124	0.986991	1	1	1	1	0.0165892	0.999882	1	1
WDR60	1	0	0	0	2	0	0	0	29.4417	0.273622	0.686268	0.509408	1	0.509408	0.00286685	0.999894	0.807011	0.962124	0.986991	1	1	1	1	0.0196509	0.85297	1	1
MS4A6E	0	2	1	0	0	12.8217	73.1099	73.1099	0	0.0139847	0.0109917	0.00241482	0.00241482	1	1	0.990491	0.807011	0.962124	0.986991	1	1	1	1	0.0169669	0.999955	1	1
RSC1A1	0	0	2	0	0	0	58.7962	58.7962	0	0.345889	0.000587159	0.001521	0.00271727	0.641311	1	0.952995	0.807011	0.962124	0.986991	1	1	1	1	0.0187713	0.912096	1	1
CCL17	0	0	0	0	1	0	0	0	391.644	0.828028	0.940569	0.973981	1	0.973981	0.00254898	0.999996	0.860736	0.962425	0.988587	1	1	1	1	0.0177716	0.999658	1	1
RARS	0	0	1	1	0	0	59.7999	59.7999	0	0.464307	0.000566648	0.00185297	0.00262878	0.823908	1	0.958863	0.807011	0.962124	0.986991	1	1	1	1	0.018247	0.976224	1	1
SRPK2	0	0	0	0	2	0	0	0	29.9344	0.391013	0.752752	0.660508	1	0.660508	0.00277663	0.999899	0.807011	0.962124	0.986991	1	1	1	1	0.0191213	0.934423	1	1
ZNF280D	1	2	0	0	2	3.23323	0	0	19.6777	0.191574	0.696471	0.389856	0.426247	0.926738	0.00618773	0.999662	0.807011	0.962124	0.986991	1	1	1	1	0.0182988	0.997224	1	1
DOCK1	0	6	0	0	1	5.29267	0	0	7.50519	0.00572395	0.574725	0.0169532	0.0219803	0.854345	0.122183	0.989719	0.807011	0.962124	0.986991	1	1	1	1	0.018584	0.987408	1	1
EXOC5	0	0	0	0	2	0	0	0	29.77	0.43107	0.777088	0.705989	1	0.705989	0.00280625	0.999897	0.807011	0.962124	0.986991	1	1	1	1	0.0192955	0.951758	1	1
LOXL3	0	0	0	0	2	0	0	0	28.7583	0.327443	0.739228	0.588071	1	0.588071	0.00299944	0.999886	0.807011	0.962124	0.986991	1	1	1	1	0.0204242	0.900247	1	1
PACSIN3	0	0	1	0	1	0	29.6457	29.6457	34.7378	0.416453	0.0300299	0.0649825	0.0950085	1	0.028241	0.999463	0.807011	0.962124	0.986991	1	1	1	1	0.0185693	1	1	1
MAPK8	0	2	0	0	1	9.49386	0	0	29.3437	0.0256765	0.809592	0.0799994	0.0830064	0.971388	0.0333157	0.999251	0.807011	0.962124	0.986991	1	1	1	1	0.0190553	0.999565	1	1
NKX2-1	0	2	0	0	1	11.3032	0	0	21.0075	0.0180684	0.890943	0.0604004	0.0611301	0.990644	0.0461241	0.998561	0.807011	0.962124	0.986991	1	1	1	1	0.0193738	0.999942	1	1
OLIG1	0	1	0	0	1	17.9568	0	0	52.7677	0.0526399	0.954774	0.152666	0.152948	0.998393	0.018713	0.999765	0.807011	0.966205	0.986991	1	1	1	1	0.0196232	0.999998	1	1
FUBP1	0	0	0	0	2	0	0	0	28.4796	0.421893	0.76991	0.69545	1	0.69545	0.00305617	0.999883	0.807011	0.962124	0.986991	1	1	1	1	0.0207532	0.948005	1	1
FCHO1	2	0	0	0	2	0	0	0	26.5643	0.271008	0.71824	0.513557	1	0.513557	0.00349345	0.999857	0.807011	0.962124	0.986991	1	1	1	1	0.0232554	0.85574	1	1
DHX16	0	4	1	0	1	4.81223	9.60079	9.60079	9.22055	0.0252102	0.105939	0.0296214	0.0296214	1	0.10103	0.993006	0.807011	0.962124	0.986991	1	1	1	1	0.0203847	0.999975	1	1
SMC5	0	4	1	0	0	8.82007	15.8171	15.8171	0	0.00311289	0.0606758	0.00311422	0.00311422	1	1	0.908025	0.807011	0.962124	0.986991	1	1	1	1	0.0210888	0.995634	1	1
TP63	1	4	1	0	0	8.0114	18.8984	18.8984	0	0.00400461	0.0492061	0.00317343	0.00317343	1	1	0.953246	0.807011	0.962124	0.986991	1	1	1	1	0.02143	0.99889	1	1
CEP68	0	0	0	0	2	0	0	0	26.4467	0.379935	0.818034	0.6634	1	0.6634	0.00352332	0.999855	0.807011	0.962124	0.986991	1	1	1	1	0.0234243	0.935605	1	1
C19orf73	0	1	0	0	1	13.18	0	0	60.533	0.0744088	0.946796	0.203104	0.203622	0.997776	0.0163388	0.999821	0.807011	0.96378	0.986991	1	1	1	1	0.0223095	0.999997	1	1
CAPN12	0	0	0	0	2	0	0	0	26.5132	0.436423	0.813941	0.719463	1	0.719463	0.00350638	0.999856	0.807011	0.962124	0.986991	1	1	1	1	0.0233286	0.956312	1	1
SLC22A10	1	2	2	0	0	3.3873	35.4718	35.4718	0	0.17665	0.00163523	0.0036759	0.0036759	1	1	0.964649	0.807011	0.962124	0.986991	1	1	1	1	0.0242828	0.999368	1	1
SPRR3	0	1	0	0	1	5.4775	0	0	116.383	0.196425	0.864176	0.42706	0.434144	0.985476	0.00854315	0.999951	0.807011	0.962124	0.986991	1	1	1	1	0.024468	0.999893	1	1
TBX22	0	4	0	0	1	4.59571	0	0	24.2033	0.0292393	0.673764	0.0817865	0.0928533	0.915197	0.0401994	0.998908	0.807011	0.962124	0.986991	1	1	1	1	0.0246005	0.996209	1	1
COLEC12	1	4	0	0	1	5.25717	0	0	14.8791	0.0174103	0.711837	0.0537915	0.0591743	0.934051	0.0642935	0.997192	0.807011	0.962124	0.986991	1	1	1	1	0.0250017	0.997593	1	1
OR8K3	0	0	2	0	0	0	44.8098	44.8098	0	0.29253	0.00103866	0.00224029	0.00461392	0.574664	1	0.973224	0.807011	0.962124	0.986991	1	1	1	1	0.0294307	0.884278	1	1
COPS2	0	0	1	0	1	0	34.2184	34.2184	19.9171	0.568372	0.0255814	0.0686068	0.0827404	1	0.0485663	0.998403	0.807011	0.962124	0.986991	1	1	1	1	0.0261874	0.999999	1	1
OR2AE1	1	2	0	0	1	5.33017	0	0	50.4296	0.0770718	0.83088	0.203849	0.209549	0.977451	0.0195692	0.999742	0.807011	0.962124	0.986991	1	1	1	1	0.0266407	0.999738	1	1
MUC20	0	3	0	0	0	19.1331	0	0	0	0.000943421	0.909675	0.00418207	0.00422085	0.993585	1	0.978912	0.807011	0.962124	0.986991	1	1	1	1	0.0272992	0.999622	1	1
MBD1	0	1	2	0	0	2.36357	43.7081	43.7081	0	0.471264	0.00109435	0.00422857	0.00422857	1	1	0.950624	0.807011	0.962124	0.986991	1	1	1	1	0.0273415	0.99876	1	1
TMEM184C	0	0	0	1	1	0	35.437	35.437	18.2448	0.515376	0.0246009	0.0626938	0.0799876	1	0.0528583	0.998107	0.807011	0.962124	0.986991	1	1	1	1	0.0273384	0.999998	1	1
IGIP	1	0	0	0	1	0	0	0	234.6	0.748179	0.939608	0.947069	1	0.947069	0.00425043	0.999988	0.817903	0.962124	0.986991	1	1	1	1	0.0274609	0.998573	1	1
PTGER4	0	4	0	0	0	12.1357	0	0	0	0.000954707	0.845091	0.00414349	0.0042676	0.981093	1	0.93102	0.807011	0.962124	0.986991	1	1	1	1	0.0275546	0.996139	1	1
EP400	3	0	0	0	2	0	0	0	10.6843	0.0328575	0.473513	0.0838461	1	0.0838461	0.0191716	0.998131	0.807011	0.962124	0.986991	1	1	1	1	0.0949823	0.291293	1	1
LRP6	0	2	2	0	1	1.98486	16.228	16.228	5.73239	0.427379	0.00862757	0.0276803	0.0276803	1	0.155896	0.983127	0.807011	0.962124	0.986991	1	1	1	1	0.0278144	0.999857	1	1
OSBP	1	3	0	0	1	6.18448	0	0	16.5763	0.0229346	0.735384	0.069802	0.0752659	0.944488	0.0579699	0.99772	0.807011	0.962124	0.986991	1	1	1	1	0.028075	0.998304	1	1
NFE2L3	0	0	0	0	2	0	0	0	22.4045	0.341768	0.804586	0.618525	1	0.618525	0.00483732	0.999767	0.807011	0.962124	0.986991	1	1	1	1	0.030627	0.915606	1	1
SERHL2	0	0	0	0	1	0	0	0	227.44	0.833442	0.939773	0.975354	1	0.975354	0.00438385	0.999987	0.864883	0.962124	0.98936	1	1	1	1	0.0281874	0.999693	1	1
PTPRE	0	4	0	0	0	11.8753	0	0	0	0.00103591	0.74858	0.00425156	0.00460263	0.949933	1	0.952416	0.807011	0.962124	0.986991	1	1	1	1	0.02937	0.995311	1	1
COL3A1	0	1	2	1	0	0.78616	18.2129	18.2129	0	0.817837	0.00109336	0.00399629	0.00483829	1	1	0.845675	0.85349	0.962124	0.986991	1	1	1	1	0.0306321	0.987427	1	1
INTS5	0	2	0	0	2	2.75581	0	0	15.6597	0.255917	0.763252	0.497151	0.524476	0.955649	0.00950141	0.999354	0.807011	0.962124	0.986991	1	1	1	1	0.0314029	0.998973	1	1
SMIM4	0	0	0	0	1	0	0	0	200.027	0.807025	0.934848	0.967385	1	0.967385	0.00498264	0.999983	0.846701	0.962124	0.987103	1	1	1	1	0.0313996	0.999462	1	1
DPP9	0	0	0	1	1	0	30.8012	30.8012	17.4598	0.416714	0.0287731	0.062658	0.0915777	1	0.0551461	0.997938	0.807011	0.962124	0.986991	1	1	1	1	0.031757	0.999998	1	1
IL12RB1	0	2	0	0	1	6.44148	0	0	30.3788	0.0551355	0.770552	0.150732	0.158978	0.958361	0.0322052	0.9993	0.807011	0.962124	0.986991	1	1	1	1	0.0321255	0.999092	1	1
RIPK4	0	0	0	0	2	0	0	0	20.4835	0.369185	0.816545	0.651505	1	0.651505	0.00573511	0.999698	0.807011	0.962124	0.986991	1	1	1	1	0.0353349	0.930571	1	1
CARS2	1	2	0	0	1	6.45324	0	0	28.5797	0.0533859	0.804475	0.149081	0.154757	0.969822	0.0341857	0.999211	0.807011	0.962124	0.986991	1	1	1	1	0.0330224	0.999516	1	1
F13A1	1	6	0	0	0	7.01217	0	0	0	0.00126783	0.675361	0.00481088	0.0055476	0.916038	1	0.955843	0.807011	0.962124	0.986991	1	1	1	1	0.034364	0.991918	1	1
AFF3	0	4	0	0	1	4.89118	0	0	13.3622	0.023913	0.691462	0.069665	0.0780454	0.924268	0.071239	0.996547	0.807011	0.962124	0.986991	1	1	1	1	0.0344277	0.9968	1	1
DACH2	1	1	1	1	0	1.68295	38.8093	38.8093	0	0.647389	0.00135422	0.00569442	0.00569442	1	1	0.948677	0.807011	0.962124	0.986991	1	1	1	1	0.0351247	0.99866	1	1
C1QC	0	1	0	0	1	5.84391	0	0	69.5358	0.183073	0.890907	0.407855	0.412199	0.990638	0.0142437	0.999864	0.807011	0.962124	0.986991	1	1	1	1	0.0360358	0.999955	1	1
SLC39A2	0	3	0	0	0	16.7838	0	0	0	0.00139511	0.850877	0.00590836	0.00605951	0.982483	1	0.978282	0.807011	0.962124	0.986991	1	1	1	1	0.0370001	0.999235	1	1
NUFIP2	1	0	0	0	2	0	0	0	19.0794	0.387983	0.79704	0.667594	1	0.667594	0.00655939	0.999631	0.807011	0.962124	0.986991	1	1	1	1	0.0395325	0.937252	1	1
PRMT3	1	3	1	0	0	8.37455	21.0212	21.0212	0	0.00988813	0.0436729	0.00607998	0.00607998	1	1	0.956179	0.807011	0.962124	0.986991	1	1	1	1	0.0371046	0.999026	1	1
ZNF835	0	2	0	0	1	4.13739	0	0	50.4527	0.126519	0.818831	0.301382	0.311189	0.974109	0.0195604	0.999743	0.807011	0.962124	0.986991	1	1	1	1	0.0371403	0.999655	1	1
COX10	0	2	0	0	1	7.02798	0	0	21.9032	0.0465511	0.836113	0.134302	0.137963	0.97883	0.0442944	0.998673	0.807011	0.962124	0.986991	1	1	1	1	0.0372628	0.999746	1	1
TCTN3	0	2	0	0	1	7.22324	0	0	20.8885	0.0441242	0.801909	0.126754	0.131875	0.96902	0.0463787	0.998545	0.807011	0.962124	0.986991	1	1	1	1	0.0372893	0.99947	1	1
TSPAN15	0	1	0	0	1	7.59503	0	0	53.5062	0.137337	0.873631	0.326898	0.331617	0.987432	0.0184579	0.999771	0.807011	0.962124	0.986991	1	1	1	1	0.0373136	0.999918	1	1
GPBP1	0	0	1	0	1	0	24.5845	24.5845	17.686	0.418648	0.0370276	0.0780457	0.113657	1	0.0544668	0.997989	0.807011	0.962124	0.986991	1	1	1	1	0.0376677	0.999998	1	1
TMEM78	0	0	1	0	0	0	466.481	466.481	0	0.76407	0.00144574	0.00594425	0.00626197	0.955957	1	0.99461	0.82406	0.962124	0.986991	1	1	1	1	0.0380306	0.99877	1	1
M1AP	0	1	0	1	0	11.2997	121.114	121.114	0	0.0883619	0.00629562	0.00632644	0.00632644	1	1	0.990118	0.807011	0.962124	0.986991	1	1	1	1	0.0383573	0.999951	1	1

## Sheet: dNdScv_output_blood
gene_name	n_syn	n_mis	n_non	n_spl	n_ind	wmis_cv	wnon_cv	wspl_cv	wind_cv	pmis_cv	ptrunc_cv	pallsubs_cv	psubpos_cv	psubneg_cv	pindpos_cv	pindneg_cv	qmis_cv	qtrunc_cv	qallsubs_cv	qsubpos_cv	qsubneg_cv	qindpos_cv	qindneg_cv	pglobalpos_cv	pglobalneg_cv	qglobalpos_cv	qglobalneg_cv
DNMT3A	23	492	85	86	137	10.3711	40.198	40.198	24.3716	0	0	0	0	1	1.49224e-21	1	0	0	0	0	1	3.56646e-19	1	0	1	0	1
CHEK2	8	148	20	12	11	5.51684	10.6811	10.6811	2.68434	1.44329e-15	3.33067e-15	0	0	1	0.0451484	0.969457	1.72473e-13	1.59206e-13	0	0	1	0.513831	1	0	0.999529	0	1
TET2	74	418	249	19	418	2.03916	17.6698	17.6698	13.7529	2.13174e-10	0	0	0	1	8.01902e-14	1	1.69828e-08	0	0	0	1	9.58273e-12	1	0	1	0	1
PPM1D	12	54	62	0	59	1.59958	20.6455	20.6455	9.9534	0.0657266	0	0	0	1	2.2452e-08	1	0.377945	0	0	0	1	1.3415e-06	1	0	1	0	1
ASXL1	39	115	48	1	83	1.18133	7.05384	7.05384	4.77035	0.331933	0	0	0	1	0.000276643	0.999756	0.642653	0	0	0	1	0.00944537	1	0	1	0	1
ARID2	67	200	43	9	86	1.08261	3.24068	3.24068	3.49554	0.556238	8.29611e-10	5.57332e-10	5.57332e-10	1	0.00379365	0.996523	0.820623	3.30462e-08	2.22004e-08	2.22004e-08	1	0.100131	1	5.89521e-11	0.999994	2.01279e-09	1
CBL	27	172	15	8	14	2.64447	3.30528	3.30528	1.72422	8.35406e-09	3.05197e-05	8.50328e-09	8.50328e-09	1	0.157362	0.871125	4.99155e-07	0.000663109	2.90326e-07	2.90326e-07	1	0.982738	1	2.8678e-08	0.991314	7.61561e-07	1
FOXP1	8	38	12	9	16	1.78481	7.20522	7.20522	3.66524	0.0462603	9.07312e-09	6.08651e-08	6.08651e-08	1	0.00839882	0.994351	0.335037	3.09782e-07	1.81834e-06	1.81834e-06	1	0.14338	1	1.14478e-08	0.999984	3.42004e-07	1
TP53	13	110	8	6	11	3.03969	4.20275	4.20275	3.26354	2.02079e-07	0.000127279	1.92616e-07	1.92616e-07	1	0.0213112	0.986691	9.65939e-06	0.00233998	5.11502e-06	5.11502e-06	1	0.268072	1	8.33744e-08	0.999911	1.99265e-06	1
CDKN1B	4	16	9	0	24	1.60992	15.4013	15.4013	18.7003	0.213657	1.51536e-07	1.01938e-06	1.01938e-06	1	1.21719e-10	1	0.545833	4.52712e-06	2.43633e-05	2.43633e-05	1	9.69691e-09	1	4.66294e-15	1	1.8574e-13	1
KDM6A	37	114	20	16	43	1.20905	2.9098	2.9098	3.10514	0.276218	4.66671e-06	1.56799e-05	1.56799e-05	1	0.0105313	0.990892	0.63464	0.000123927	0.00034068	0.00034068	1	0.167799	1	2.74388e-06	0.999958	5.46489e-05	1
KMT2E	43	148	22	9	57	1.22028	2.9153	2.9153	2.72815	0.214411	1.01976e-05	4.82121e-05	4.82121e-05	1	0.0196828	0.982134	0.545833	0.000243722	0.000960225	0.000960225	1	0.261343	1	1.41089e-05	0.999839	0.000259386	1
ATM	57	269	20	19	49	1.61769	1.94576	1.94576	1.80951	0.00027548	0.00152655	0.000320744	0.000320744	1	0.111985	0.895379	0.0109733	0.024323	0.00547555	0.00589675	1	0.836385	1	0.000403516	0.994326	0.00602752	1
NF1	63	215	21	21	37	1.24381	2.24717	2.24717	1.58498	0.105504	7.13556e-05	0.000372833	0.000372833	1	0.169703	0.842538	0.455673	0.00142117	0.00594047	0.00636479	1	0.982738	1	0.000674979	0.986896	0.00948941	1
CDKN2C	9	27	2	1	0	2.68379	5.19235	5.19235	0	0.00125613	0.0299649	0.00140782	0.00140782	1	1	0.300326	0.0300214	0.223801	0.0185242	0.0219975	1	1	1	0.0106512	0.661585	0.11068	1
CD79B	4	24	2	3	1	2.6946	5.81991	5.81991	0.670315	0.00398625	0.00447057	0.00147264	0.00147264	1	0.695611	0.597684	0.0732857	0.0667791	0.0185242	0.0219975	1	1	1	0.00807589	0.905308	0.0877335	1
CUL3	13	64	8	7	23	1.5657	3.59337	3.59337	3.64477	0.0668409	0.000395468	0.00172858	0.00172858	1	0.00607209	0.995482	0.377945	0.00675121	0.0187786	0.0243018	1	0.120936	1	0.000130828	0.99999	0.00223343	1
B2M	4	28	0	0	2	3.1247	0	0	1.43656	0.000571062	0.139917	0.000310445	0.00264785	0.336405	0.37593	0.812485	0.0194977	0.481656	0.00547555	0.0351575	1	0.987975	1	0.00787601	0.627852	0.0877335	1
STAT3	18	74	2	1	8	2.08547	0.640376	0.640376	1.57367	0.000744801	0.438714	0.000598412	0.00427629	0.74095	0.22129	0.833681	0.0221668	0.741389	0.00893878	0.0537913	1	0.987975	1	0.00753536	0.915286	0.0877335	1
CTCF	8	62	5	2	6	2.04843	3.04195	3.04195	0.949932	0.00691436	0.0248125	0.0101752	0.0101752	1	0.489998	0.597647	0.0918074	0.206059	0.0838574	0.121593	1	0.999837	1	0.0314164	0.905289	0.288789	1
ARID1B	48	155	4	0	17	1.65534	0.632213	0.632213	1.04117	0.000834733	0.343556	0.000715489	0.0146627	0.638549	0.412841	0.62193	0.0221668	0.653624	0.0100589	0.163739	1	0.987975	1	0.0369688	0.763879	0.304674	1
KMT2C	105	407	31	5	57	1.34891	1.24659	1.24659	1.11134	0.00387468	0.258925	0.0154302	0.0154302	1	0.35932	0.651457	0.0732857	0.578411	0.121484	0.163739	1	0.987975	1	0.0343474	0.930635	0.304038	1
ZC3H12A	12	45	7	0	6	1.59067	3.81407	3.81407	1.19496	0.0783463	0.00706982	0.0157573	0.0157573	1	0.369986	0.71525	0.408548	0.0844844	0.121484	0.163739	1	0.987975	1	0.0358238	0.954947	0.304674	1
GNB1	6	32	0	0	2	2.40586	0	0	1.1848	0.00457452	0.0966782	0.00162935	0.0179493	0.251641	0.450916	0.748643	0.0769264	0.378788	0.0187786	0.177112	1	0.988706	1	0.047078	0.502857	0.362956	1
HNF1B	22	72	5	2	4	1.80299	1.71858	1.71858	1.15065	0.00518724	0.22384	0.0185264	0.0185264	1	0.411604	0.708527	0.0769264	0.569125	0.124668	0.177112	1	0.987975	1	0.0448096	0.952662	0.356983	1
PAX9	14	59	2	0	2	1.95292	1.26593	1.26593	0.756618	0.00540937	0.757447	0.0199798	0.0199798	1	0.630812	0.563059	0.0769264	0.945101	0.125663	0.183661	1	1	1	0.0677285	0.886464	0.462489	1
FAT4	461	1360	72	4	73	1.12483	1.28619	1.28619	1.01557	0.0266516	0.0483391	0.0331296	0.0331296	1	0.413962	0.59462	0.24499	0.311179	0.189929	0.291677	1	0.987975	1	0.0725397	0.903723	0.481583	1
ROBO2	155	522	46	16	14	1.23247	1.34964	1.34964	1.34776	0.017843	0.0497622	0.0341713	0.0341713	1	0.271969	0.765429	0.20307	0.311179	0.189929	0.291677	1	0.987975	1	0.0527728	0.970043	0.394147	1
CXCR4	21	69	4	0	26	1.69383	1.96109	1.96109	5.49559	0.0144869	0.246264	0.041591	0.041591	1	0.000276269	0.999814	0.173119	0.578411	0.216092	0.342767	1	0.00944537	1	0.000142181	1	0.00226542	1
LTB	7	18	1	2	1	1.67869	5.46277	5.46277	0.933267	0.140268	0.0267274	0.0472467	0.0472467	1	0.594829	0.716655	0.477319	0.206059	0.240255	0.376399	1	1	1	0.128486	0.955416	0.731147	1
JAK1	15	73	1	3	0	1.83655	0.981851	0.981851	0	0.00807432	0.973012	0.0193	0.0500915	0.999428	1	0.0251737	0.101567	0.978441	0.124668	0.386189	1	1	1	0.200061	0.117809	0.880764	1
PIGA	9	32	5	1	4	1.59773	3.259	3.259	1.54439	0.114038	0.0256015	0.0517722	0.0517722	1	0.278029	0.826412	0.461572	0.206059	0.252521	0.386673	1	0.987975	1	0.0754389	0.983977	0.482266	1
NRAS	2	15	2	1	0	2.10257	3.99718	3.99718	0	0.0679985	0.0669656	0.0672354	0.0672354	1	1	0.352651	0.377945	0.340527	0.303194	0.486948	1	1	1	0.248741	0.720211	0.974576	1
SPOP	7	36	0	0	3	1.98267	0	0	0.964995	0.0217469	0.0641267	0.00466276	0.0718654	0.180207	0.510712	0.641217	0.21695	0.339141	0.041274	0.491501	1	0.999837	1	0.158001	0.364916	0.801336	1
KRAS	2	19	0	0	3	2.40994	0	0	2.26662	0.0217858	0.204658	0.0188068	0.0719771	0.447353	0.172699	0.922249	0.21695	0.555833	0.124668	0.491501	1	0.982738	1	0.06697	0.777839	0.462489	1
PIK3R1	16	60	6	5	8	1.53427	2.06411	2.06411	1.14535	0.0701496	0.0593725	0.0846045	0.0846045	1	0.379351	0.68809	0.38104	0.330001	0.34272	0.56168	1	0.987975	1	0.142471	0.945323	0.773875	1
STAG2	36	142	10	7	7	1.43736	1.25977	1.25977	0.812028	0.0308212	0.427532	0.0962684	0.0962684	1	0.568524	0.505489	0.272592	0.741389	0.377183	0.621842	1	1	1	0.213742	0.850349	0.880764	1
ACVR2A	5	42	3	1	19	1.91062	1.56463	1.56463	4.00945	0.0338429	0.454043	0.105243	0.105243	1	0.00418958	0.997129	0.272592	0.741389	0.386971	0.650944	1	0.100131	1	0.00384779	0.999996	0.0484012	1
HIST1H2BD	5	14	0	0	1	2.28995	0	0	3.16153	0.0342042	0.61037	0.0882834	0.106221	0.878255	0.25861	0.951472	0.272592	0.840756	0.351662	0.650944	1	0.987975	1	0.126215	0.985684	0.731147	1
NFE2L2	18	71	0	0	12	1.59902	0	0	1.34517	0.0353571	0.0155704	0.00166216	0.109271	0.0536446	0.2782	0.765043	0.272592	0.155055	0.0187786	0.652894	1	0.987975	1	0.136594	0.172091	0.759207	1
KLF5	7	41	3	0	4	1.82873	1.67385	1.67385	1.07069	0.0390093	0.443112	0.116915	0.116915	1	0.446449	0.675166	0.291351	0.741389	0.404841	0.681531	1	0.987975	1	0.20632	0.940369	0.880764	1
GNAS	6	39	0	1	1	1.95506	0.480936	0.480936	0.28045	0.025783	0.431704	0.0296522	0.127412	0.734095	0.897579	0.260487	0.24499	0.741389	0.177172	0.709953	1	1	1	0.362344	0.507564	1	1
FAM58A	8	26	0	1	1	2.08393	0.86577	0.86577	0.999516	0.0194378	0.886516	0.055056	0.127732	0.989868	0.573443	0.73859	0.211165	0.963078	0.258007	0.709953	1	1	1	0.264709	0.960086	1	1
FAS	5	18	2	1	3	1.8724	2.64855	2.64855	1.7671	0.0847143	0.171981	0.13877	0.13877	1	0.253417	0.86737	0.408548	0.520298	0.438154	0.753773	1	0.987975	1	0.152893	0.990788	0.801336	1
RUNX1	5	27	1	0	4	1.8905	1.18016	1.18016	1.66389	0.0543553	0.876242	0.153086	0.153086	1	0.247764	0.850743	0.369892	0.963078	0.456104	0.80314	1	0.987975	1	0.162035	0.988261	0.801336	1
HRAS	8	11	2	1	0	1.05451	4.16149	4.16149	0	0.893001	0.0546795	0.154579	0.154579	1	1	0.387073	0.958321	0.318741	0.456104	0.80314	1	1	1	0.443186	0.754461	1	1
PALB2	19	85	6	2	9	1.48205	1.6351	1.6351	0.668357	0.0675532	0.24437	0.161809	0.161809	1	0.663604	0.389381	0.377945	0.578411	0.465932	0.822817	1	1	1	0.34698	0.756644	1	1
ERBB4	104	324	30	14	12	1.12025	1.40351	1.40351	1.17668	0.29655	0.0635676	0.171286	0.171286	1	0.350523	0.696007	0.63464	0.339141	0.476971	0.850805	1	0.987975	1	0.228916	0.948237	0.927303	1
CD79A	3	11	1	2	0	1.57568	3.57473	3.57473	0	0.292605	0.0866392	0.181843	0.181843	1	1	0.392195	0.63464	0.376946	0.492571	0.850805	1	1	1	0.491815	0.759288	1	1
SF3B1	30	129	2	2	11	1.40794	0.397346	0.397346	0.79239	0.0572636	0.0470934	0.00287905	0.182647	0.139314	0.575486	0.473551	0.369892	0.311179	0.0275237	0.850805	1	1	1	0.341899	0.245319	1	1
ZFP36L2	60	104	2	0	28	1.32914	1.09431	1.09431	9.79984	0.0663044	0.901432	0.184255	0.184255	1	4.83761e-07	1	0.377945	0.966938	0.492571	0.850805	1	2.31238e-05	1	1.53608e-06	1	3.33748e-05	1
FOSL2	4	13	2	0	0	1.58863	4.24433	4.24433	0	0.252225	0.111123	0.19069	0.19069	1	1	0.33351	0.602817	0.408589	0.492571	0.850805	1	1	1	0.506684	0.699732	1	1
GNA11	7	26	0	2	1	1.74423	2.07486	2.07486	0.607115	0.0829013	0.377222	0.192883	0.192883	1	0.724164	0.558853	0.408548	0.683001	0.492571	0.850805	1	1	1	0.414623	0.884032	1	1
FGFR2	38	85	9	5	4	1.02777	1.75829	1.75829	0.923147	0.881273	0.0797878	0.19306	0.19306	1	0.518744	0.602707	0.958321	0.376946	0.492571	0.850805	1	0.999837	1	0.330601	0.907872	1	1
RAC1	5	15	1	1	1	1.91041	2.20797	2.20797	0.82902	0.0903033	0.344589	0.195792	0.195792	1	0.631546	0.676389	0.423186	0.653624	0.492571	0.850805	1	1	1	0.382119	0.940848	1	1
GNAQ	5	25	1	3	1	1.6501	2.30029	2.30029	0.41497	0.138417	0.179479	0.215039	0.215039	1	0.821975	0.405538	0.477319	0.525981	0.51807	0.902157	1	1	1	0.483073	0.771552	1	1
MGA	87	274	23	6	57	1.12391	1.45491	1.45491	1.43062	0.322891	0.0879333	0.217313	0.217313	1	0.214271	0.794812	0.642653	0.376946	0.51807	0.902157	1	0.987975	1	0.189372	0.97734	0.880764	1
STK11	9	26	1	2	4	1.59655	2.28298	2.28298	1.70329	0.13173	0.232295	0.218934	0.218934	1	0.238633	0.857895	0.477319	0.572356	0.51807	0.902157	1	0.987975	1	0.206462	0.989388	0.880764	1
FOXP3	14	26	2	4	4	0.965247	2.35062	2.35062	2.18268	0.903408	0.0891234	0.194707	0.23573	1	0.154039	0.91959	0.958321	0.376946	0.492571	0.943965	1	0.982738	1	0.156707	0.996677	0.801336	1
EPHA2	44	113	7	4	4	1.25463	1.59743	1.59743	0.605509	0.171404	0.180462	0.243663	0.243663	1	0.709491	0.3909	0.51647	0.525981	0.531709	0.943965	1	1	1	0.476306	0.758074	1	1
SFTPB	4	24	4	0	3	1.59743	2.37731	2.37731	1.12636	0.180525	0.167073	0.24472	0.24472	1	0.440358	0.710178	0.51647	0.511929	0.531709	0.943965	1	0.987975	1	0.347843	0.953229	1	1
FOXA2	33	59	4	1	9	1.05861	2.42726	2.42726	2.09805	0.779691	0.0949034	0.247633	0.247633	1	0.108838	0.923695	0.913461	0.378032	0.533192	0.943965	1	0.836385	1	0.124348	0.997012	0.731147	1
RIT1	5	26	1	0	0	1.88713	0.712426	0.712426	0	0.057003	0.731911	0.118573	0.248827	0.943007	1	0.219405	0.369892	0.936865	0.404841	0.943965	1	1	1	0.594945	0.532876	1	1
MYC	8	19	2	0	2	1.41347	3.60251	3.60251	0.938423	0.30994	0.146244	0.255513	0.255513	1	0.545106	0.657283	0.63464	0.481656	0.539944	0.949274	1	1	1	0.413842	0.933106	1	1
SUFU	3	21	2	0	1	1.81079	1.80472	1.80472	0.415476	0.106194	0.47448	0.258171	0.258171	1	0.821698	0.406022	0.455673	0.746058	0.539944	0.949274	1	1	1	0.541063	0.771989	1	1
ALB	21	73	2	3	8	1.41325	0.756551	0.756551	1.68574	0.108675	0.552273	0.131654	0.276339	0.838089	0.192126	0.858836	0.455673	0.79917	0.438154	1	1	0.987975	1	0.208955	0.956451	0.880764	1
VHL	6	21	0	0	0	1.71677	0	0	0	0.115876	0.218524	0.103942	0.290516	0.469063	1	0.358778	0.461572	0.568424	0.386971	1	1	1	1	0.649621	0.468193	1	1
BCORL1	91	227	10	3	13	1.2049	1.09262	1.09262	1.04539	0.117968	0.766602	0.291999	0.291999	1	0.415848	0.628653	0.462201	0.945101	0.56738	1	1	0.987975	1	0.377449	0.920458	1	1
AMER1	46	169	8	0	11	1.30755	0.944035	0.944035	1.19319	0.0803568	0.87838	0.165389	0.296229	0.98836	0.345535	0.704548	0.408548	0.963078	0.47057	1	1	0.987975	1	0.335659	0.94836	1	1
PIK3C2A	27	109	7	8	9	1.30441	1.47842	1.47842	0.535665	0.164024	0.218808	0.296514	0.296514	1	0.759652	0.283541	0.513738	0.568424	0.57113	1	1	1	1	0.560992	0.640915	1	1
FOXO1	26	72	1	0	3	1.38181	0.449607	0.449607	0.429938	0.115251	0.36895	0.141029	0.308567	0.667911	0.824402	0.268991	0.461572	0.678299	0.438154	1	1	1	1	0.602612	0.488084	1	1
TGFBR2	16	47	4	1	5	1.2688	2.1257	2.1257	1.02739	0.339768	0.159022	0.310483	0.310483	1	0.456169	0.645898	0.642653	0.500081	0.575236	1	1	0.991131	1	0.418456	0.928229	1	1
CARD11	9	38	1	2	2	1.546	1.34429	1.34429	0.638774	0.129155	0.648725	0.316139	0.316139	1	0.694326	0.486049	0.477319	0.866175	0.575902	1	1	1	1	0.552356	0.836707	1	1
GPAM	15	45	6	4	7	1.07711	1.79848	1.79848	1.23516	0.772524	0.138683	0.318071	0.318071	1	0.345307	0.72842	0.909523	0.481656	0.575902	1	1	0.987975	1	0.35243	0.95924	1	1
FOXL2	2	5	1	0	1	0.759488	7.20605	7.20605	1.19274	0.613599	0.142287	0.271102	0.340778	0.880308	0.518497	0.790108	0.842628	0.481656	0.539944	1	1	0.999837	1	0.482961	0.948067	1	1
PTEN	6	25	0	3	2	1.58775	1.62557	1.62557	0.716347	0.162497	0.470118	0.355586	0.355586	1	0.651819	0.538287	0.513738	0.744093	0.620329	1	1	1	1	0.570631	0.871682	1	1
CHD4	46	181	2	5	9	1.37598	0.506707	0.506707	0.446628	0.0349041	0.065274	0.00225996	0.369107	0.182863	0.823318	0.211348	0.272592	0.339141	0.0225054	1	1	1	1	0.665853	0.164379	1	1
CDK4	3	30	1	0	5	1.74914	0.491178	0.491178	1.5445	0.103901	0.453343	0.114785	0.396988	0.754922	0.260019	0.825929	0.455673	0.741389	0.404841	1	1	0.987975	1	0.337632	0.918051	1	1
MET	83	242	12	11	10	1.17501	1.1965	1.1965	0.679682	0.185237	0.450502	0.397836	0.397836	1	0.655111	0.393622	0.51647	0.741389	0.667436	1	1	1	1	0.611082	0.760621	1	1
GPS2	7	27	1	3	2	1.47838	1.74781	1.74781	0.584165	0.221531	0.349361	0.398193	0.398193	1	0.725771	0.44552	0.545833	0.654205	0.667436	1	1	1	1	0.64774	0.805728	1	1
FOXA1	28	65	2	0	9	1.3136	1.39678	1.39678	2.20338	0.185703	0.661485	0.405962	0.405962	1	0.0951334	0.934513	0.51647	0.878305	0.667436	1	1	0.836385	1	0.164291	0.997807	0.801336	1
ARID1A	56	143	9	1	31	1.21783	1.2286	1.2286	1.54529	0.185843	0.555072	0.406385	0.406385	1	0.184245	0.830855	0.51647	0.79917	0.667436	1	1	0.987975	1	0.268945	0.984812	1	1
CCND1	5	20	0	0	1	1.60869	0	0	0.7373	0.180732	0.231158	0.158339	0.408282	0.488283	0.667285	0.633866	0.51647	0.572356	0.461499	1	1	1	1	0.626704	0.672488	1	1
TSC1	20	69	1	1	5	1.34424	0.447244	0.447244	0.589602	0.180565	0.216235	0.100597	0.41848	0.465524	0.72	0.36104	0.51647	0.568424	0.386971	1	1	1	1	0.662761	0.467807	1	1
KEAP1	17	53	1	0	7	1.41372	0.411622	0.411622	1.36556	0.148276	0.315758	0.142996	0.424847	0.604582	0.294797	0.775039	0.478891	0.638949	0.438154	1	1	0.987975	1	0.385436	0.823782	1	1
ARHGAP35	54	156	8	0	12	1.20375	1.06697	1.06697	0.618481	0.212018	0.864183	0.451487	0.451487	1	0.699381	0.338695	0.545833	0.963078	0.709816	1	1	1	1	0.679761	0.705384	1	1
HOXB3	14	34	0	0	13	1.40996	0	0	4.09583	0.207302	0.212172	0.173625	0.451544	0.459198	0.00606687	0.996366	0.545833	0.568424	0.476971	1	1	0.120936	1	0.0189022	0.815278	0.188235	1
SRSF2	6	30	0	0	2	1.49695	0	0	1.20379	0.20734	0.177265	0.135511	0.451603	0.402443	0.444579	0.754343	0.545833	0.525981	0.438154	1	1	0.987975	1	0.52313	0.665481	1	1
SMAD2	7	33	4	1	1	1.41547	1.6534	1.6534	0.269259	0.259709	0.353106	0.451971	0.451971	1	0.903871	0.247092	0.614559	0.654205	0.709816	1	1	1	1	0.774236	0.592526	1	1
PDCD1	5	17	1	1	1	1.49035	1.96998	1.96998	0.976942	0.280355	0.412085	0.466563	0.466563	1	0.58057	0.7314	0.63464	0.734987	0.724081	1	1	1	1	0.624661	0.960178	1	1
NOTCH4	71	196	8	5	22	1.1645	1.00094	1.00094	1.25098	0.249107	0.997504	0.479362	0.479362	1	0.301017	0.724638	0.60138	0.997504	0.739146	1	1	0.987975	1	0.423637	0.958032	1	1
MYD88	12	29	3	1	0	1.20019	1.95992	1.95992	0	0.530721	0.255595	0.493687	0.493687	1	1	0.162292	0.806347	0.578411	0.749431	1	1	1	1	0.842157	0.457396	1	1
SOX9	35	62	3	2	0	1.08994	1.81112	1.81112	0	0.664487	0.244926	0.498895	0.498895	1	1	0.103448	0.869632	0.578411	0.749431	1	1	1	1	0.845807	0.338139	1	1
ERBB3	58	164	13	8	8	1.12061	1.3244	1.3244	0.641449	0.432165	0.274437	0.508638	0.508638	1	0.683136	0.373979	0.722289	0.591203	0.749431	1	1	1	1	0.714772	0.741808	1	1
SOCS1	10	29	1	0	11	1.33049	2.43396	2.43396	6.97773	0.340147	0.445672	0.517045	0.517045	1	0.000385597	0.999839	0.642653	0.741389	0.749431	1	1	0.0115197	1	0.00189808	1	0.0252023	1
FUBP1	13	44	2	6	12	1.14933	1.63073	1.63073	2.04678	0.599453	0.258954	0.526044	0.526044	1	0.103434	0.921484	0.842628	0.578411	0.749431	1	1	0.836385	1	0.212811	0.996834	0.880764	1
TRAF3	14	38	4	0	7	1.27371	1.67563	1.67563	1.92057	0.364784	0.371827	0.527345	0.527345	1	0.151198	0.897835	0.66048	0.678371	0.749431	1	1	0.982738	1	0.281384	0.994594	1	1
GNA13	6	25	2	0	0	1.40832	1.7334	1.7334	0	0.302916	0.497544	0.532015	0.532015	1	1	0.123149	0.63464	0.752615	0.749431	1	1	1	1	0.867761	0.381067	1	1
SMAD4	9	37	2	2	6	1.34461	1.48448	1.48448	1.25746	0.308214	0.496221	0.554548	0.554548	1	0.344162	0.739374	0.63464	0.752615	0.757536	1	1	0.987975	1	0.506957	0.962629	1	1
CTLA4	7	15	1	0	3	1.47332	1.30419	1.30419	3.39795	0.293264	0.804684	0.573556	0.573556	1	0.0827632	0.971762	0.63464	0.954379	0.757536	1	1	0.824183	1	0.19214	0.999597	0.880764	1
ZFP36L1	18	44	2	0	12	1.25897	1.66372	1.66372	4.00445	0.350057	0.51848	0.57396	0.57396	1	0.0076077	0.99553	0.642653	0.769669	0.757536	1	1	0.139865	1	0.0280933	0.99999	0.268572	1
RASA2	12	42	1	4	11	1.32386	1.11845	1.11845	1.98777	0.297859	0.825173	0.574841	0.574841	1	0.116025	0.912873	0.63464	0.954379	0.757536	1	1	0.840303	1	0.247283	0.996089	0.974576	1
CYLD	19	59	0	0	3	1.2733	0	0	0.410419	0.294258	0.00503242	0.00457347	0.57694	0.0195677	0.837083	0.25148	0.63464	0.0668194	0.041274	1	1	1	1	0.834459	0.0310718	1	1
KDM5C	29	87	3	4	3	1.22237	1.09911	1.09911	0.283795	0.302048	0.820729	0.583538	0.583538	1	0.914991	0.138522	0.63464	0.954379	0.757536	1	1	1	1	0.868967	0.412341	1	1
FGFR1	25	63	5	3	0	1.15302	1.48611	1.48611	0	0.506408	0.335263	0.585509	0.585509	1	1	0.0482134	0.794638	0.651446	0.757536	1	1	1	1	0.898917	0.194402	1	1
BAP1	12	42	0	3	4	1.32019	1.24603	1.24603	0.633757	0.302745	0.729862	0.58673	0.58673	1	0.690869	0.412912	0.63464	0.936865	0.757536	1	1	1	1	0.771387	0.778142	1	1
PKD1	108	221	8	6	19	1.04318	1.34955	1.34955	0.824074	0.712079	0.308325	0.590489	0.590489	1	0.548832	0.481266	0.893274	0.635255	0.757536	1	1	1	1	0.689241	0.833233	1	1
PBRM1	29	103	7	5	14	1.1935	1.28859	1.28859	1.00856	0.351656	0.456001	0.595383	0.595383	1	0.435143	0.606532	0.642653	0.741389	0.757536	1	1	0.987975	1	0.608994	0.909797	1	1
NOTCH2	48	163	3	4	14	1.24998	0.700571	0.700571	0.711238	0.143795	0.352906	0.117539	0.596306	0.64954	0.630968	0.405909	0.477319	0.654205	0.404841	1	1	1	1	0.744035	0.615136	1	1
ZRSR2	10	41	3	0	7	1.67282	0.834354	0.834354	1.93412	0.0630837	0.767153	0.114771	0.604085	0.957109	0.148797	0.899741	0.377945	0.945101	0.404841	1	1	0.982738	1	0.306441	0.98988	1	1
IDH2	3	23	1	0	0	1.85811	0.920829	0.920829	0	0.0854704	0.936449	0.201946	0.607967	0.996826	1	0.134282	0.408548	0.969493	0.498055	1	1	1	1	0.910512	0.403038	1	1
GATA3	15	29	1	2	10	0.996344	1.93996	1.93996	3.2187	0.989591	0.321486	0.595886	0.611741	1	0.0247932	0.984929	0.991655	0.638949	0.757536	1	1	0.296279	1	0.0786961	0.999886	0.482266	1
EP300	57	200	12	2	20	1.27793	0.872169	0.872169	0.829849	0.0804387	0.637846	0.104271	0.621201	0.895131	0.544442	0.484321	0.408548	0.861273	0.386971	1	1	1	1	0.704857	0.795872	1	1
APC	103	347	19	3	34	1.10983	0.822206	0.822206	0.785424	0.335715	0.391531	0.267404	0.635495	0.692746	0.573313	0.44355	0.642653	0.703578	0.539944	1	1	1	1	0.7322	0.669854	1	1
CBFB	2	9	0	1	1	1.54533	1.27955	1.27955	1.23732	0.351679	0.820506	0.647067	0.647067	1	0.507202	0.799871	0.642653	0.954379	0.797159	1	1	0.999837	1	0.693851	0.978486	1	1
AKT1	6	24	0	2	1	1.34514	1.04871	1.04871	0.356174	0.377079	0.950225	0.665517	0.665517	1	0.854709	0.346055	0.662661	0.969493	0.811523	1	1	1	1	0.889745	0.713274	1	1
BRCA2	119	384	17	7	45	1.09922	0.959166	0.959166	0.886998	0.352249	0.850761	0.559099	0.69918	0.982456	0.500112	0.513418	0.642653	0.963078	0.757536	1	1	0.999837	1	0.717089	0.849611	1	1
NF2	3	16	1	1	4	1.37184	1.4051	1.4051	1.60661	0.421189	0.671469	0.706983	0.706983	1	0.26177	0.839601	0.720744	0.881764	0.837813	1	1	0.987975	1	0.497282	0.986387	1	1
GATA2	22	46	0	0	2	1.21221	0	0	0.603631	0.411389	0.0488711	0.0781712	0.71363	0.14372	0.714427	0.460331	0.717679	0.311179	0.328718	1	1	1	1	0.853296	0.245826	1	1
PIK3R3	5	27	2	1	4	1.30723	1.10829	1.10829	1.25203	0.425893	0.874219	0.722971	0.722971	1	0.3715	0.745625	0.721904	0.963078	0.84701	1	1	0.987975	1	0.621662	0.96449	1	1
HNRNPF	19	45	2	0	5	1.20575	1.26148	1.26148	1.09645	0.441132	0.759221	0.733528	0.733528	1	0.423062	0.678304	0.727107	0.945101	0.852392	1	1	0.987975	1	0.673451	0.941594	1	1
RBM10	54	121	5	5	2	1.13009	0.827312	0.827312	0.288361	0.431772	0.569525	0.506147	0.7365	0.850663	0.905892	0.177295	0.722289	0.806588	0.749431	1	1	1	1	0.937188	0.436118	1	1
CDKN1A	8	19	1	0	0	1.45489	0.932278	0.932278	0	0.271265	0.945246	0.527022	0.757426	0.997644	1	0.332971	0.63464	0.969493	0.749431	1	1	1	1	0.967861	0.698275	1	1
TRAF3IP2	13	34	0	0	3	1.22404	0	0	0.677866	0.465993	0.024412	0.0397106	0.766646	0.0794554	0.66571	0.470993	0.752517	0.206059	0.210907	1	1	1	1	0.85365	0.160375	1	1
CASP8	7	21	3	0	7	1.12698	1.58966	1.58966	1.71946	0.725084	0.487588	0.774983	0.774983	1	0.192134	0.864502	0.893274	0.752615	0.886225	1	1	0.987975	1	0.432479	0.990375	1	1
NFKBIZ	30	55	6	1	15	0.912975	1.34324	1.34324	1.77698	0.668058	0.488443	0.635495	0.786646	1	0.143199	0.882173	0.869632	0.752615	0.797159	1	1	0.982738	1	0.358611	0.992768	1	1
BRCA1	68	210	7	4	13	1.0951	0.709495	0.709495	0.538094	0.495273	0.267215	0.28894	0.798945	0.540375	0.759081	0.271532	0.789135	0.588182	0.566039	1	1	1	1	0.909763	0.428326	1	1
INS	10	12	2	0	2	1.01154	1.63741	1.63741	3.75492	0.975577	0.535734	0.822901	0.822901	1	0.111329	0.972081	0.991655	0.790374	0.91476	1	1	0.836385	1	0.310585	0.999607	1	1
HLA-A	10	10	1	0	1	1.23315	1.36129	1.36129	1.61001	0.600604	0.7743	0.850166	0.850166	1	0.428476	0.860534	0.842628	0.945669	0.932063	1	1	0.987975	1	0.732138	0.989788	1	1
TNFRSF14	12	15	1	1	0	0.970102	1.56429	1.56429	0	0.929482	0.570349	0.835724	0.85125	1	1	0.324751	0.970071	0.806588	0.920682	1	1	1	1	0.988343	0.689998	1	1
PDX1	7	18	0	0	3	1.21564	0	0	2.02169	0.578603	0.230295	0.382146	0.857058	0.486987	0.207367	0.899754	0.842628	0.572356	0.652377	1	1	0.987975	1	0.48475	0.799724	1	1
TCF7L2	11	24	0	0	0	1.18045	0	0	0	0.590404	0.0369756	0.0743502	0.865146	0.113521	1	0.194725	0.842628	0.259917	0.323085	1	1	1	1	0.990469	0.10637	1	1
FGA	72	215	9	2	7	1.07356	0.734872	0.734872	0.688002	0.586582	0.319527	0.400591	0.872273	0.609302	0.651041	0.416732	0.842628	0.638949	0.667436	1	1	1	1	0.889215	0.601972	1	1
H3F3A	3	6	0	0	1	1.30893	0	0	1.88653	0.603463	0.50651	0.68596	0.873801	0.80201	0.383871	0.889472	0.842628	0.760979	0.819722	1	1	0.987975	1	0.701831	0.954313	1	1
ACVR1	17	45	0	0	0	1.13822	0	0	0	0.60365	0.00841291	0.0171036	0.873923	0.0310642	1	0.0815253	0.842628	0.0913948	0.124668	1	1	1	1	0.991695	0.0176733	1	1
ARID5B	40	77	6	1	6	0.876505	1.23851	1.23851	0.541954	0.477229	0.606865	0.593792	0.876006	1	0.753604	0.310075	0.765488	0.840756	0.757536	1	1	1	1	0.934307	0.673154	1	1
CIC	52	123	2	5	17	1.07367	1.08812	1.08812	1.06761	0.651198	0.834435	0.898717	0.898717	1	0.398041	0.63662	0.869476	0.958797	0.958899	1	1	0.987975	1	0.725464	0.924106	1	1
HIST1H3B	6	10	1	0	0	0.671351	1.66149	1.66149	0	0.335864	0.648279	0.520625	0.901191	0.629344	1	0.461571	0.642653	0.866175	0.749431	1	1	1	1	0.994949	0.649586	1	1
RB1	12	40	3	3	6	1.12729	1.05632	1.05632	0.978631	0.662031	0.906992	0.907444	0.907444	1	0.474328	0.613494	0.869632	0.966938	0.963907	1	1	0.99831	1	0.793267	0.913238	1	1
TBL1XR1	0	4	0	0	1	1.30306	0	0	1.84868	0.673146	0.493436	0.70811	0.914871	0.790956	0.389433	0.886069	0.869632	0.752615	0.837813	1	1	0.987975	1	0.723976	0.949972	1	1
CDKN2A.p16INK4a	6	10	0	1	0	0.735799	1.57038	1.57038	0	0.459145	0.682795	0.659933	0.919892	1	1	0.37826	0.746501	0.891737	0.808841	1	1	1	1	0.996702	0.745995	1	1
SETD2	82	237	20	3	64	1.04577	1.07263	1.07263	1.87416	0.71733	0.765807	0.922431	0.922431	1	0.0971839	0.908029	0.893274	0.945101	0.967876	1	1	0.836385	1	0.305861	0.995635	1	1
TG	94	236	10	8	10	1.07119	0.780018	0.780018	0.54284	0.560492	0.317464	0.372115	0.923176	0.606723	0.754788	0.284889	0.821825	0.638949	0.64446	1	1	1	1	0.948525	0.476257	1	1
HNF1A	37	73	2	2	10	1.10015	0.749864	0.749864	2.62835	0.614323	0.565844	0.680101	0.927278	0.848027	0.0518896	0.965606	0.842628	0.806588	0.816804	1	1	0.563709	1	0.194107	0.982503	0.880764	1
BCL2L11	3	8	1	0	2	1.15207	1.31292	1.31292	2.33354	0.7635	0.802054	0.936508	0.936508	1	0.215906	0.921977	0.909437	0.954379	0.967876	1	1	0.987975	1	0.525412	0.996874	1	1
KMT2D	202	520	23	12	64	1.08138	0.980595	0.980595	1.13077	0.336327	0.914343	0.572589	0.943872	0.994232	0.347926	0.661644	0.642653	0.966938	0.757536	1	1	0.987975	1	0.694078	0.933334	1	1
RASA1	15	42	3	3	12	0.942174	1.16301	1.16301	1.73053	0.820046	0.746	0.886857	0.948891	0.993256	0.161851	0.871204	0.92851	0.943354	0.950488	1	1	0.982738	1	0.441315	0.990495	1	1
PPP6C	5	16	0	2	1	1.07883	1.24471	1.24471	0.387325	0.84027	0.779484	0.952975	0.952975	1	0.837252	0.378354	0.934067	0.945669	0.967876	1	1	1	1	0.978039	0.746086	1	1
ESR1	19	53	1	0	7	1.24963	0.326297	0.326297	1.84542	0.343059	0.186873	0.185851	0.954833	0.418512	0.165289	0.886534	0.642653	0.538104	0.492571	1	1	0.982738	1	0.44921	0.738891	1	1
PHOX2B	12	21	1	0	0	1.09669	1.12735	1.12735	0	0.768905	0.90857	0.955316	0.955316	1	1	0.380799	0.909523	0.966938	0.967876	1	1	1	1	0.998986	0.748454	1	1
MAX	2	4	1	0	1	0.930646	1.36614	1.36614	1.5377	0.903471	0.775898	0.946928	0.960292	1	0.441849	0.851111	0.958321	0.945669	0.967876	1	1	0.987975	1	0.788062	0.988321	1	1
KLF4	20	40	1	1	2	1.13415	0.958243	0.958243	0.498249	0.609856	0.953267	0.866256	0.961282	0.998284	0.77738	0.375314	0.842628	0.969493	0.943586	1	1	1	1	0.964975	0.742487	1	1
NOTCH1	90	165	5	4	20	1.03894	0.963387	0.963387	1.03348	0.764488	0.914292	0.940396	0.961578	0.994225	0.414575	0.615314	0.909437	0.966938	0.967876	1	1	0.987975	1	0.765274	0.912389	1	1
CDK6	9	4	0	2	0	0.220125	1.23311	1.23311	0	0.00211188	0.785346	0.00592848	0.96359	0.0605527	1	0.232707	0.0458855	0.947969	0.0506038	1	1	1	1	0.999329	0.0741501	1	1
CALR	16	27	1	2	5	0.992702	1.18183	1.18183	1.39523	0.979276	0.78968	0.96107	0.965054	1	0.305382	0.786979	0.991655	0.948409	0.969181	1	1	0.987975	1	0.654776	0.975503	1	1
ZNF750	49	74	5	0	5	0.846832	1.0936	1.0936	0.64169	0.348607	0.849778	0.595206	0.982223	0.839711	0.684501	0.402103	0.642653	0.963078	0.757536	1	1	1	1	0.93925	0.704252	1	1
H3F3B	6	10	1	0	6	0.77384	1.14493	1.14493	4.69138	0.53644	0.898062	0.803015	0.991827	1	0.0121577	0.995224	0.806347	0.966938	0.905285	1	1	0.181606	1	0.0653323	0.999989	0.462489	1
CD274	4	10	0	0	0	1.05092	0	0	0	0.908514	0.197574	0.419144	0.993419	0.436001	1	0.292292	0.958321	0.549071	0.672319	1	1	1	1	0.999978	0.389979	1	1
ELF3	19	27	2	2	0	0.785092	1.03999	1.03999	0	0.376733	0.941996	0.64338	0.997356	0.891349	1	0.203846	0.662661	0.969493	0.797159	1	1	1	1	0.999997	0.491567	1	1
PRSS1	8	15	1	1	0	0.721591	1.02453	1.02453	0	0.367809	0.974347	0.643932	0.999483	0.679182	1	0.349177	0.66095	0.978441	0.797159	1	1	1	1	1	0.578431	1	1
TERT	76	104	1	1	7	0.661949	0.230411	0.230411	1.28358	0.00547175	0.00818392	0.0021835	1	0.0021835	0.325635	0.746763	0.0769264	0.0913948	0.0225054	1	0.521857	0.987975	1	0.690991	0.0120968	1	1
TNRC6B	56	137	5	0	6	1.02628	0.376405	0.376405	0.319361	0.864066	0.0154073	0.0337357	1	0.0531495	0.902782	0.128774	0.951667	0.155055	0.189929	1	1	1	1	0.995113	0.0409586	1	1
LATS2	42	79	0	0	7	0.977585	0	0	0.830666	0.90053	0.0048514	0.0180005	1	0.0180005	0.556717	0.517918	0.958321	0.0668194	0.124668	1	1	1	1	0.882785	0.0529095	1	1
AXIN2	75	138	2	0	8	1.00932	0.218896	0.218896	1.15738	0.946829	0.00575191	0.0178013	1	0.0220771	0.373721	0.693511	0.979619	0.072353	0.124668	1	1	0.987975	1	0.741555	0.0792974	1	1
CEBPA	1	6	0	0	6	0.77796	0	0	4.42418	0.63522	0.612099	0.796152	1	0.796152	0.0150124	0.99387	0.857533	0.840756	0.901802	1	1	0.211057	1	0.0780478	0.976519	0.482266	1
ERG	36	51	0	1	2	0.750002	0.186895	0.186895	0.68815	0.165514	0.0261245	0.053875	1	0.053875	0.666963	0.520004	0.513738	0.206059	0.257523	1	1	1	1	0.937097	0.12817	1	1
BRAF	18	47	1	0	6	1.09802	0.168474	0.168474	1.11597	0.702334	0.0191052	0.0350767	1	0.0641886	0.405319	0.681544	0.888136	0.182646	0.19053	1	1	0.987975	1	0.771355	0.180647	1	1
JAK2	24	50	4	2	3	0.679624	0.659933	0.659933	0.283975	0.0949878	0.328481	0.229815	1	0.229815	0.914889	0.138676	0.436579	0.643499	0.526028	1	1	1	1	0.996271	0.141696	1	1
MTOR	49	126	5	3	6	0.991323	0.564441	0.564441	0.337471	0.956602	0.104157	0.230552	1	0.230552	0.891864	0.142586	0.981236	0.397323	0.526028	1	1	1	1	0.99393	0.14514	1	1
PIK3CA	22	43	3	1	12	0.62087	0.431444	0.431444	1.20727	0.0503052	0.0798955	0.0783971	1	0.0783971	0.336266	0.709775	0.353616	0.376946	0.328718	1	1	0.987975	1	0.702746	0.216388	1	1
MAPK1	7	12	0	0	0	0.672667	0	0	0	0.307704	0.0864239	0.172255	1	0.172255	1	0.203343	0.63464	0.376946	0.476971	1	1	1	1	1	0.152425	1	1
NPM1	5	8	0	0	4	0.799804	0	0	3.03199	0.618896	0.0946203	0.239803	1	0.239803	0.0771748	0.967005	0.842628	0.378032	0.530676	1	1	0.801947	1	0.274872	0.570797	1	1
ETV6	14	27	0	0	4	0.911018	0	0	1.19624	0.747435	0.0223395	0.0732238	1	0.0732238	0.393025	0.725889	0.909437	0.205351	0.323085	1	1	0.987975	1	0.760064	0.209133	1	1
NOTCH3	167	349	7	4	11	1.01118	0.546687	0.546687	0.697231	0.904467	0.0334447	0.0842223	1	0.104201	0.642124	0.403353	0.958321	0.242221	0.34272	1	1	1	1	0.926568	0.175238	1	1
HLA-B	10	5	0	0	3	0.566033	0	0	3.1297	0.238437	0.223025	0.26344	1	0.26344	0.0971212	0.964838	0.581494	0.569125	0.539944	1	1	0.836385	1	0.323588	0.602329	1	1
NSD1	69	189	6	3	17	0.99647	0.573721	0.573721	0.56199	0.979179	0.0898992	0.203741	1	0.203741	0.741889	0.28294	0.991655	0.376946	0.498055	1	1	1	1	0.963384	0.222137	1	1
FBXW7	16	39	3	0	1	0.893165	0.53909	0.53909	0.153238	0.666567	0.275376	0.54975	1	0.54975	0.964155	0.104679	0.869632	0.591203	0.757536	1	1	1	1	0.99935	0.221854	1	1
PIK3CB	27	58	3	1	7	0.765257	0.411933	0.411933	0.7771	0.218911	0.0593683	0.139504	1	0.139504	0.591096	0.48154	0.545833	0.330001	0.438154	1	1	1	1	0.901881	0.248583	1	1
BMPR2	31	86	1	2	10	0.949669	0.363746	0.363746	0.916838	0.790574	0.0507781	0.139223	1	0.139223	0.496377	0.55967	0.917219	0.311179	0.438154	1	1	0.999837	1	0.844049	0.276775	1	1
CRLF2	7	9	1	0	3	0.563099	0.485473	0.485473	3.04084	0.168758	0.436548	0.344432	1	0.344432	0.102592	0.962091	0.51647	0.741389	0.609772	1	1	0.836385	1	0.336193	0.69738	1	1
KIT	55	98	3	3	8	0.784662	0.518806	0.518806	0.971431	0.137932	0.0927118	0.141854	1	0.141854	0.469448	0.599235	0.477319	0.378032	0.438154	1	1	0.99831	1	0.824444	0.294544	1	1
GCK	14	30	0	0	1	0.997051	0	0	0.479385	0.991655	0.0540885	0.149796	1	0.149796	0.787423	0.463583	0.991655	0.318741	0.453181	1	1	1	1	0.975609	0.254665	1	1
MED12	107	306	15	5	9	1.14282	0.700075	0.700075	0.467119	0.218347	0.125242	0.0497927	1	0.30874	0.808903	0.227843	0.545833	0.453527	0.247926	1	1	1	1	0.980452	0.257063	1	1
KAT6B	65	157	5	2	13	0.967591	0.556608	0.556608	0.540575	0.816844	0.108471	0.267064	1	0.267064	0.757246	0.273526	0.92851	0.405073	0.539944	1	1	1	1	0.967811	0.264191	1	1
MAP2K2	8	8	0	0	0	0.632159	0	0	0	0.28188	0.15675	0.239721	1	0.239721	1	0.318557	0.63464	0.500081	0.530676	1	1	1	1	1	0.272792	1	1
KMT2B	54	168	4	0	15	1.24541	0.455097	0.455097	0.761765	0.13434	0.0860389	0.0291104	1	0.229126	0.594287	0.441821	0.477319	0.376946	0.177172	1	1	1	1	0.90355	0.333089	1	1
HNF4A	29	41	1	0	1	0.862107	0.246308	0.246308	0.495575	0.515016	0.0792105	0.204223	1	0.204223	0.779002	0.477053	0.794638	0.376946	0.498055	1	1	1	1	0.973551	0.324297	1	1
EGFR	131	230	10	11	3	0.873945	0.831608	0.831608	0.404309	0.212944	0.420594	0.417151	1	0.417151	0.841033	0.24598	0.545833	0.739132	0.672319	1	1	1	1	0.986636	0.336236	1	1
AR	83	133	5	2	9	0.839132	0.656089	0.656089	1.52349	0.200742	0.253576	0.305133	1	0.305133	0.229651	0.821186	0.545833	0.578411	0.574227	1	1	0.987975	1	0.567512	0.597365	1	1
AXIN1	28	58	1	1	2	1.04631	0.495754	0.495754	0.303245	0.831386	0.282411	0.502598	1	0.561174	0.897223	0.191887	0.92851	0.595964	0.749431	1	1	1	1	0.994528	0.347659	1	1
DDX3X	24	44	2	3	9	0.684231	0.816974	0.816974	1.26494	0.108415	0.666964	0.274837	1	0.274837	0.32157	0.736828	0.455673	0.880688	0.542859	1	1	0.987975	1	0.686404	0.525907	1	1
RAF1	16	26	1	1	6	0.657621	0.466683	0.466683	1.17738	0.143435	0.248854	0.25222	1	0.25222	0.377582	0.70807	0.477319	0.578411	0.538219	1	1	0.987975	1	0.745335	0.486239	1	1
GATA1	25	62	1	0	1	1.14302	0.307325	0.307325	0.333499	0.534133	0.156974	0.237112	1	0.367303	0.867528	0.321445	0.806347	0.500081	0.530676	1	1	1	1	0.99081	0.370318	1	1
GTF2I	6	9	0	0	2	0.803785	0	0	1.28356	0.609175	0.0860954	0.221848	1	0.221848	0.419243	0.776567	0.842628	0.376946	0.519821	1	1	0.987975	1	0.783693	0.475258	1	1
FGB	21	41	3	2	3	0.681846	0.771458	0.771458	0.622018	0.121385	0.581252	0.301098	1	0.301098	0.700104	0.429721	0.467918	0.812394	0.57113	1	1	1	1	0.94971	0.393979	1	1
CDKN2A.p14arf	5	6	0	0	0	0.520565	0	0	0	0.174971	0.23739	0.2311	1	0.2311	1	0.520841	0.51647	0.578411	0.526028	1	1	1	1	1	0.375208	1	1
FAT1	798	1722	90	10	54	0.936809	0.984585	0.984585	0.937512	0.127741	0.883278	0.300875	1	0.300875	0.465231	0.546241	0.477319	0.963078	0.57113	1	1	0.99831	1	0.821236	0.461126	1	1
CBLB	1	7	0	0	0	0.82163	0	0	0	0.699165	0.195385	0.424436	1	0.424436	1	0.294489	0.888136	0.549071	0.676268	1	1	1	1	1	0.384913	1	1
TP63	46	86	8	2	1	0.849336	0.983816	0.983816	0.23218	0.351464	0.962152	0.625717	1	0.625717	0.924375	0.201732	0.642653	0.974383	0.791251	1	1	1	1	0.997065	0.387476	1	1
MYOD1	19	27	0	0	1	0.802804	0	0	0.386324	0.422193	0.200882	0.34777	1	0.34777	0.83781	0.377344	0.720744	0.551849	0.611155	1	1	1	1	0.986072	0.39773	1	1
PREX2	50	137	5	4	9	0.991191	0.611755	0.611755	0.836328	0.955108	0.145948	0.307583	1	0.307583	0.548873	0.51117	0.981236	0.481656	0.574316	1	1	1	1	0.878136	0.448108	1	1
NCOR1	46	127	7	3	10	0.961209	0.693468	0.693468	0.507435	0.80865	0.268251	0.533068	1	0.533068	0.780567	0.256196	0.924725	0.588182	0.749431	1	1	1	1	0.973941	0.408469	1	1
ZFHX3	226	444	17	1	43	0.952098	0.713347	0.713347	1.13475	0.544711	0.147117	0.337762	1	0.337762	0.348844	0.665247	0.81203	0.481656	0.602426	1	1	0.987975	1	0.716223	0.560167	1	1
PTCH1	91	165	5	2	11	0.941827	0.587081	0.587081	1.22634	0.638665	0.140931	0.336049	1	0.336049	0.33053	0.718954	0.857533	0.481656	0.602426	1	1	0.987975	1	0.696445	0.584791	1	1
MAP2K4	6	24	0	1	0	1.29627	0.491275	0.491275	0	0.440113	0.446632	0.454401	1	0.748569	1	0.182017	0.727107	0.741389	0.709816	1	1	1	1	1	0.407836	1	1
KLHL6	12	22	0	1	0	0.910915	0.628278	0.628278	0	0.764261	0.626345	0.868573	1	0.868573	1	0.162067	0.909437	0.850548	0.943586	1	1	1	1	1	0.416761	1	1
CIDEB	6	12	0	0	2	0.906313	0	0	1.07936	0.80384	0.104734	0.268213	1	0.268213	0.48839	0.713794	0.923643	0.397323	0.539944	1	1	0.999837	1	0.83839	0.507939	1	1
PIK3R2	17	40	0	1	8	1.1831	0.416708	0.416708	1.68357	0.509326	0.323485	0.416733	1	0.61422	0.192652	0.858387	0.794638	0.638949	0.672319	1	1	0.987975	1	0.509925	0.864725	1	1
FGFR3	42	75	1	2	4	0.961226	0.479148	0.479148	0.71422	0.829205	0.166586	0.381631	1	0.381631	0.639307	0.47233	0.92851	0.511929	0.652377	1	1	1	1	0.925314	0.489103	1	1
RHOA	2	4	0	0	2	0.495555	0	0	1.28863	0.220026	0.305081	0.312976	1	0.312976	0.417699	0.777893	0.545833	0.634039	0.575394	1	1	0.987975	1	0.782348	0.587423	1	1
RARG	9	17	1	0	0	0.969034	0.707766	0.707766	0	0.927422	0.723729	0.939164	1	0.939164	1	0.174844	0.970071	0.936865	0.967876	1	1	1	1	1	0.460869	1	1
FOXQ1	8	7	0	0	1	0.517253	0	0	1.22695	0.134001	0.491025	0.27055	1	0.27055	0.509786	0.797661	0.477319	0.752615	0.539944	1	1	0.999837	1	0.853261	0.54672	1	1
IL7R	33	59	2	1	5	0.883956	0.492918	0.492918	1.25739	0.547016	0.189814	0.407722	1	0.407722	0.35481	0.742616	0.81203	0.540065	0.667436	1	1	0.987975	1	0.722455	0.664527	1	1
ERCC2	19	48	0	2	2	1.09092	0.528884	0.528884	0.396996	0.717881	0.340534	0.521324	1	0.634949	0.840143	0.283171	0.893274	0.653624	0.749431	1	1	1	1	0.986482	0.48832	1	1
CREBBP	74	158	8	4	30	0.955265	0.804449	0.804449	1.48301	0.737752	0.469721	0.764927	1	0.764927	0.204582	0.811825	0.904219	0.744093	0.878931	1	1	0.987975	1	0.52921	0.916853	1	1
FAT2	273	675	29	3	28	1.02798	0.862316	0.862316	0.574127	0.697151	0.418129	0.586337	1	0.720518	0.733381	0.282283	0.888136	0.739132	0.757536	1	1	1	1	0.960795	0.527315	1	1
ATRX	105	364	24	4	29	1.16725	0.790459	0.790459	1.16742	0.146189	0.254523	0.056887	1	0.522489	0.336367	0.684029	0.478618	0.578411	0.261461	1	1	0.987975	1	0.702857	0.725126	1	1
BCOR	146	303	10	4	12	1.002	0.747242	0.747242	0.782983	0.98389	0.277049	0.527807	1	0.553909	0.581102	0.463933	0.991655	0.591203	0.749431	1	1	1	1	0.896541	0.606149	1	1
PDGFRA	56	127	6	7	12	0.88246	0.904696	0.904696	1.36991	0.419107	0.739392	0.720505	1	0.720505	0.268806	0.773854	0.720744	0.939972	0.84701	1	1	0.987975	1	0.621954	0.883282	1	1
MAP2K1	5	11	0	1	0	0.899963	0.79088	0.79088	0	0.798369	0.815379	0.951401	1	0.951401	1	0.235396	0.921789	0.954379	0.967876	1	1	1	1	1	0.559063	1	1
RPL5	10	16	0	1	0	1.12949	0.506383	0.506383	0	0.724936	0.462776	0.67206	1	0.763695	1	0.314192	0.893274	0.744093	0.815342	1	1	1	1	1	0.582432	1	1
RHOB	1	5	0	0	1	0.571034	0	0	0.670829	0.310681	0.509442	0.5039	1	0.5039	0.695386	0.59798	0.63464	0.760979	0.749431	1	1	1	1	0.948012	0.66278	1	1
ERBB2	44	87	6	3	11	0.888887	0.885599	0.885599	1.13443	0.505008	0.733028	0.793555	1	0.793555	0.373614	0.677349	0.794638	0.936865	0.901802	1	1	0.987975	1	0.741449	0.871203	1	1
RNF43	19	60	2	2	9	1.16209	0.890622	0.890622	1.26127	0.515351	0.826596	0.734698	1	0.97629	0.323096	0.73539	0.794638	0.954379	0.852392	1	1	0.987975	1	0.688131	0.955848	1	1
SMARCA4	39	81	3	2	9	0.979452	0.719648	0.719648	0.954464	0.910204	0.464946	0.762477	1	0.762477	0.476181	0.585694	0.958321	0.744093	0.878931	1	1	0.99831	1	0.829487	0.806583	1	1
CTNNB1	21	77	4	1	6	1.17715	0.790114	0.790114	0.655152	0.451177	0.617501	0.541588	1	0.882764	0.674504	0.400521	0.738571	0.843331	0.756957	1	1	1	1	0.940109	0.721163	1	1
EIF1AX	0	3	0	0	0	0.914551	0	0	0	0.895206	0.284267	0.56356	1	0.56356	1	0.56846	0.958321	0.595964	0.757536	1	1	1	1	1	0.68503	1	1
PSIP1	7	24	2	1	5	1.14372	0.896924	0.896924	1.24198	0.684537	0.862168	0.873088	1	0.985042	0.360831	0.737082	0.879593	0.963078	0.944199	1	1	0.987975	1	0.728642	0.958487	1	1
PRKAR1A	11	22	1	2	2	0.81679	0.883918	0.883918	0.607796	0.522375	0.840507	0.814889	1	0.814889	0.712019	0.463448	0.800306	0.961154	0.910086	1	1	1	1	0.953857	0.745409	1	1
MEN1	10	25	1	0	2	1.07136	0.59028	0.59028	0.577314	0.824482	0.578558	0.807338	1	0.857027	0.729798	0.440211	0.92851	0.812394	0.905886	1	1	1	1	0.959675	0.745033	1	1
PPP2R1A	10	31	2	0	2	1.30065	0.943761	0.943761	0.505356	0.373669	0.937704	0.641241	1	0.99695	0.773031	0.381416	0.662661	0.969493	0.797159	1	1	1	1	0.972037	0.747926	1	1
PHF6	15	38	5	1	4	1.11867	0.963124	0.963124	1.19918	0.671713	0.934572	0.885456	1	0.996636	0.391855	0.726972	0.869632	0.969493	0.950488	1	1	0.987975	1	0.758969	0.957996	1	1
PAX5	22	38	0	2	2	0.980419	0.663437	0.663437	1.09269	0.935763	0.550746	0.835933	1	0.835933	0.483429	0.71852	0.97238	0.79917	0.920682	1	1	0.999837	1	0.83481	0.90682	1	1
U2AF1	3	11	1	0	2	0.878985	0.90353	0.90353	1.24496	0.76484	0.921674	0.955727	1	0.955727	0.431249	0.766147	0.909437	0.969493	0.967876	1	1	0.987975	1	0.793959	0.960437	1	1
PIGR	30	64	1	3	4	1.06744	0.925882	0.925882	0.725235	0.750211	0.882387	0.924692	1	0.989116	0.632446	0.48007	0.909437	0.963078	0.967876	1	1	1	1	0.922208	0.828494	1	1
AJUBA	14	30	1	1	3	0.95429	0.842657	0.842657	0.727685	0.868561	0.812524	0.966107	1	0.966107	0.636092	0.505492	0.95223	0.954379	0.970166	1	1	1	1	0.923868	0.838369	1	1
IDH1	6	23	1	1	2	1.06613	0.93302	0.93302	0.598421	0.851268	0.926448	0.971176	1	0.995748	0.717449	0.456407	0.941912	0.969493	0.971176	1	1	1	1	0.95568	0.812873	1	1
SMARCB1	5	13	1	0	1	1.11466	0.860185	0.860185	0.514009	0.783814	0.882268	0.942659	1	0.989094	0.769552	0.49187	0.913812	0.963078	0.967876	1	1	1	1	0.971134	0.837036	1	1
UTY	7	18	0	1	1	1.19018	0.56616	0.56616	0.762535	0.620513	0.549473	0.679907	1	0.835997	0.657111	0.646318	0.842628	0.79917	0.816804	1	1	1	1	0.933034	0.872937	1	1
