# Supplementary material for: Somatic mutation and selection at population scale
Source: Nature. 2025 Oct 8;647(8089):411–20. doi: 10.1038/s41586-025-09584-w (PMC12611758; doi:10.1038/s41586-025-09584-w)
Supplement: Supplementary file 6 — Output of the sitednds method showing amino acid replacements under positive selection in oral epithelium and blood. [file 41586_2025_9584_MOESM6_ESM.xlsx]

## Sheet: sitednds_oral
chr	pos	ref	mut	gene	aachange	impact	ref3_cod	mut3_cod	freq	mu	dnds	pval	qval
9	139412327	A	G	NOTCH1	C440R	Missense	GTG	GCG	112	0.0276591	4049.31	2.96036e-18	6.06775e-12
9	139413072	A	G	NOTCH1	F357S	Missense	TTC	TCC	56	0.0161332	3471.11	1.59431e-17	1.6339e-11
9	139412233	A	G	NOTCH1	I471T	Missense	ATT	ACT	204	0.0902236	2261.05	3.18797e-16	2.17809e-10
7	6426857	C	G	RAC1	T17S	Missense	ACT	AGT	51	0.0361909	1409.19	2.11909e-14	1.00345e-08
17	62007694	C	G	CD79B	R58P	Missense	CGG	CCG	25	0.016767	1491.02	2.92693e-14	1.00345e-08
7	6426869	T	A	RAC1	I21N	Missense	ATC	AAC	31	0.02205	1405.9	3.38069e-14	1.00345e-08
9	139412675	T	C	NOTCH1	N390S	Missense	AAC	AGC	125	0.101073	1236.73	3.80426e-14	1.00345e-08
9	139412240	C	A	NOTCH1	D469Y	Missense	GGA	GTA	83	0.0661905	1253.96	3.91655e-14	1.00345e-08
7	6441558	A	C	RAC1	K116N	Missense	AAC	ACC	17	0.0110073	1544.43	4.77738e-14	1.088e-08
9	139412380	G	C	NOTCH1	P422R	Missense	CCC	CGC	35	0.0275326	1271.22	6.2005e-14	1.27089e-08
9	139412245	C	A	NOTCH1	C467F	Missense	TGC	TTC	85	0.0764974	1111.15	9.46569e-14	1.76377e-08
17	58740444	T	G	PPM1D	L450*	Nonsense	TTA	TGA	23	0.0182381	1261.1	1.12099e-13	1.91471e-08
17	58740498	C	G	PPM1D	S468*	Nonsense	TCA	TGA	48	0.0441613	1086.92	1.48883e-13	2.34739e-08
3	189582020	G	C	TP63	.	Essential_Splice	AGT	ACT	32	0.0290404	1101.91	1.90889e-13	2.75732e-08
9	139412300	A	T	NOTCH1	C449S	Missense	ATG	AAG	22	0.0188017	1170.11	2.05129e-13	2.75732e-08
9	139412663	C	T	NOTCH1	G394D	Missense	GGC	GAC	103	0.104709	983.68	2.1524e-13	2.75732e-08
7	6426861	C	G	RAC1	C18W	Missense	GCC	GGC	26	0.0233891	1111.63	2.29862e-13	2.77142e-08
9	139412365	C	T	NOTCH1	G427D	Missense	GGC	GAC	98	0.104709	935.928	3.126e-13	3.55959e-08
7	6426859	T	G	RAC1	C18G	Missense	TTG	TGG	19	0.0168318	1128.82	3.43031e-13	3.70052e-08
9	139412233	A	C	NOTCH1	I471S	Missense	ATT	AGT	24	0.0229581	1045.38	3.96094e-13	4.05931e-08
9	139412233	A	T	NOTCH1	I471N	Missense	ATT	AAT	14	0.011545	1212.65	4.32144e-13	4.21786e-08
9	139412664	C	T	NOTCH1	G394S	Missense	TGG	TAG	56	0.0626973	893.181	5.5083e-13	5.13189e-08
9	139412588	C	T	NOTCH1	.	Essential_Splice	GGT	GAT	84	0.098015	857.012	6.16131e-13	5.4907e-08
20	31021085	A	T	ASXL1	.	Essential_Splice	CAG	CTG	23	0.0242625	947.966	8.3154e-13	6.9324e-08
9	139412360	A	C	NOTCH1	C429G	Missense	GTG	GGG	20	0.0204685	977.11	8.45552e-13	6.9324e-08
9	139412236	T	G	NOTCH1	Q470P	Missense	CAG	CCG	12	0.0105227	1140.39	1.05946e-12	8.35209e-08
17	58740509	G	T	PPM1D	E472*	Nonsense	AGA	ATA	36	0.0429454	838.273	1.16708e-12	8.85973e-08
9	139412300	A	G	NOTCH1	C449R	Missense	ATG	ACG	35	0.0418833	835.656	1.22251e-12	8.94905e-08
7	6431623	C	G	RAC1	A59G	Missense	GCT	GGT	20	0.0219688	910.383	1.37021e-12	9.63007e-08
9	139412252	C	T	NOTCH1	A465T	Missense	CGC	CAC	251	0.343818	730.038	1.51306e-12	9.63007e-08
17	7578400	G	A	TP53	P177L	Missense	CCC	CTC	99	0.132929	744.76	1.56496e-12	9.63007e-08
17	7578265	A	G	TP53	I195T	Missense	ATC	ACC	34	0.0420445	808.668	1.57371e-12	9.63007e-08
7	6426893	C	A	RAC1	P29H	Missense	CCT	CAT	20	0.0224315	891.605	1.57833e-12	9.63007e-08
7	6414397	G	A	RAC1	D11N	Missense	AGA	AAA	46	0.0589764	779.974	1.59744e-12	9.63007e-08
9	139412354	T	A	NOTCH1	N431Y	Missense	CAA	CTA	12	0.0113657	1055.81	1.75793e-12	1.02948e-07
9	139412258	T	C	NOTCH1	N463D	Missense	GAA	GGA	16	0.0177276	902.547	2.24895e-12	1.28012e-07
9	139412375	C	T	NOTCH1	E424K	Missense	CGA	CAA	225	0.326957	688.164	2.31084e-12	1.28012e-07
9	139412612	T	G	NOTCH1	Q411P	Missense	CAG	CCG	11	0.0105227	1045.36	2.55136e-12	1.37617e-07
17	7578268	A	C	TP53	L194R	Missense	CTT	CGT	43	0.0590613	728.057	2.68257e-12	1.40984e-07
9	139412690	G	A	NOTCH1	S385F	Missense	TCC	TTC	89	0.129832	685.501	2.86672e-12	1.44274e-07
9	139412282	C	T	NOTCH1	E455K	Missense	CGA	CAA	218	0.326957	666.754	2.88595e-12	1.44274e-07
9	139412239	T	C	NOTCH1	D469G	Missense	GAC	GGC	29	0.0387151	749.061	3.10357e-12	1.51459e-07
9	139412318	C	A	NOTCH1	G443C	Missense	GGG	GTG	32	0.0442384	723.354	3.56054e-12	1.69719e-07
9	139412360	A	G	NOTCH1	C429R	Missense	GTG	GCG	21	0.0276591	759.245	4.29111e-12	1.96271e-07
17	58740674	G	T	PPM1D	E527*	Nonsense	TGA	TTA	32	0.0455075	703.181	4.30909e-12	1.96271e-07
17	58740713	G	T	PPM1D	E540*	Nonsense	AGA	ATA	30	0.0429454	698.561	4.79559e-12	2.13682e-07
17	7577099	C	G	TP53	R280T	Missense	AGA	ACA	34	0.0514193	661.23	6.16654e-12	2.67707e-07
9	37020768	A	C	PAX5	V26G	Missense	GTT	GGT	15	0.0190045	789.288	6.28983e-12	2.67707e-07
9	139412279	A	G	NOTCH1	C456R	Missense	GTG	GCG	20	0.0276591	723.09	6.3999e-12	2.67707e-07
9	139412325	A	C	NOTCH1	C440W	Missense	GTC	GGC	19	0.0260876	728.316	6.64392e-12	2.72356e-07
9	139412664	C	A	NOTCH1	G394C	Missense	TGG	TTG	18	0.0248449	724.494	7.56306e-12	3.03956e-07
9	139412353	T	C	NOTCH1	N431S	Missense	AAC	AGC	61	0.101073	603.523	7.85706e-12	3.09699e-07
17	58740668	G	T	PPM1D	E525*	Nonsense	AGA	ATA	28	0.0429454	651.99	8.15868e-12	3.1552e-07
9	139412327	A	T	NOTCH1	C440S	Missense	GTG	GAG	13	0.0164026	792.556	8.79714e-12	3.33911e-07
9	139413161	C	A	NOTCH1	W327C	Missense	GGA	GTA	40	0.0661905	604.317	9.89946e-12	3.6892e-07
9	139412245	C	T	NOTCH1	C467Y	Missense	TGC	TAC	76	0.133583	568.935	1.06834e-11	3.91025e-07
9	139412359	C	A	NOTCH1	C429F	Missense	TGC	TTC	45	0.0764974	588.255	1.09537e-11	3.93886e-07
9	139412262	G	C	NOTCH1	C461W	Missense	GCC	GGC	16	0.0229942	695.827	1.23399e-11	4.36082e-07
9	139412373	C	A	NOTCH1	E424D	Missense	AGC	ATC	17	0.0250178	679.515	1.27516e-11	4.42598e-07
9	139412345	C	A	NOTCH1	G434C	Missense	GGG	GTG	27	0.0442384	610.33	1.311e-11	4.42598e-07
17	58740375	G	A	PPM1D	W427*	Nonsense	TGG	TAG	40	0.0692172	577.891	1.33126e-11	4.42598e-07
7	6441974	C	T	RAC1	A159V	Missense	GCG	GTG	204	0.383131	532.455	1.33881e-11	4.42598e-07
9	139412610	C	A	NOTCH1	D412Y	Missense	GGA	GTA	38	0.0661905	574.101	1.44231e-11	4.64898e-07
17	7578535	T	C	TP53	K132R	Missense	AAG	AGG	35	0.060441	579.077	1.45163e-11	4.64898e-07
17	58740677	A	T	PPM1D	R528*	Nonsense	AAG	ATG	13	0.0178654	727.663	1.51338e-11	4.7132e-07
9	139412219	A	G	NOTCH1	C476R	Missense	GTG	GCG	18	0.0276591	650.781	1.51767e-11	4.7132e-07
17	58740529	C	A	PPM1D	C478*	Nonsense	GCG	GAG	25	0.0418872	596.841	1.65493e-11	5.06277e-07
7	6426893	C	T	RAC1	P29L	Missense	CCT	CTT	50	0.0919896	543.54	1.7388e-11	5.24113e-07
9	139412645	C	A	NOTCH1	C400F	Missense	TGC	TTC	42	0.0764974	549.038	1.80501e-11	5.28731e-07
9	139412298	G	C	NOTCH1	C449W	Missense	GCG	GGG	18	0.0284165	633.435	1.80572e-11	5.28731e-07
9	139412333	A	T	NOTCH1	C438S	Missense	GTG	GAG	12	0.0164026	731.59	1.83464e-11	5.29634e-07
9	139412297	C	T	NOTCH1	E450K	Missense	CGA	CAA	164	0.326957	501.595	2.05269e-11	5.8435e-07
9	139412627	C	A	NOTCH1	G406V	Missense	GGC	GTC	25	0.0434157	575.828	2.08862e-11	5.86435e-07
9	139412326	C	A	NOTCH1	C440F	Missense	TGT	TTT	36	0.0662325	543.539	2.15014e-11	5.95549e-07
9	139412359	C	T	NOTCH1	C429Y	Missense	TGC	TAC	68	0.133583	509.047	2.32508e-11	6.20752e-07
17	58740432	C	G	PPM1D	S446*	Nonsense	TCA	TGA	25	0.0441613	566.107	2.33187e-11	6.20752e-07
9	139412587	A	G	NOTCH1	.	Essential_Splice	GTA	GCA	19	0.0316596	600.133	2.33199e-11	6.20752e-07
1	120529611	G	T	NOTCH2	Y282*	Nonsense	ACA	AAA	15	0.0236384	634.56	2.54405e-11	6.6852e-07
9	98239928	G	C	PTCH1	A468A	Synonymous	CCG	CGG	26	0.0470172	552.989	2.59563e-11	6.7344e-07
9	139412374	T	C	NOTCH1	E424G	Missense	GAG	GGG	14	0.0216822	645.691	2.66491e-11	6.82773e-07
9	139412663	C	A	NOTCH1	G394V	Missense	GGC	GTC	24	0.0434157	552.795	2.85244e-11	7.14932e-07
9	139412332	C	T	NOTCH1	C438Y	Missense	TGC	TAC	66	0.133583	494.076	2.86019e-11	7.14932e-07
17	7578394	T	C	TP53	H179R	Missense	CAT	CGT	85	0.175465	484.427	2.98211e-11	7.36426e-07
17	7578403	C	A	TP53	C176F	Missense	TGC	TTC	60	0.121788	492.658	3.03132e-11	7.39666e-07
9	139412352	G	C	NOTCH1	N431K	Missense	ACA	AGA	13	0.0200105	649.658	3.08081e-11	7.42897e-07
9	139412299	C	T	NOTCH1	C449Y	Missense	TGC	TAC	64	0.133583	479.104	3.53851e-11	8.40653e-07
7	6414398	A	T	RAC1	D11V	Missense	GAC	GTC	13	0.0204893	634.479	3.56823e-11	8.40653e-07
9	139412314	T	C	NOTCH1	Y444C	Missense	TAC	TGC	44	0.089696	490.546	3.65404e-11	8.51087e-07
9	139391887	G	A	NOTCH1	Q2102*	Nonsense	ACA	ATA	33	0.0661629	498.769	4.02037e-11	9.25889e-07
17	58740642	C	G	PPM1D	S516*	Nonsense	TCA	TGA	23	0.0441613	520.818	4.39743e-11	1.00147e-06
9	139412317	C	T	NOTCH1	G443D	Missense	GGC	GAC	49	0.104709	467.964	4.66236e-11	1.03873e-06
9	139412627	C	T	NOTCH1	G406D	Missense	GGC	GAC	49	0.104709	467.964	4.66236e-11	1.03873e-06
9	139412238	G	T	NOTCH1	D469E	Missense	ACC	AAC	18	0.0331421	543.116	4.79874e-11	1.05761e-06
17	7578442	T	C	TP53	Y163C	Missense	TAC	TGC	65	0.142801	455.178	4.90123e-11	1.06871e-06
7	6426907	C	T	RAC1	P34S	Missense	CCC	CTC	40	0.0849288	470.983	5.04283e-11	1.08801e-06
9	139412344	C	T	NOTCH1	G434D	Missense	GGC	GAC	48	0.104709	458.414	5.38261e-11	1.14923e-06
9	139412603	T	C	NOTCH1	D414G	Missense	GAT	GGT	35	0.0744316	470.23	5.59839e-11	1.18297e-06
17	7578400	G	C	TP53	P177R	Missense	CCC	CGC	22	0.0438334	501.901	5.87954e-11	1.2297e-06
9	139412375	C	G	NOTCH1	E424Q	Missense	CGA	CCA	15	0.0272464	550.531	6.18271e-11	1.28005e-06
17	58740546	T	A	PPM1D	L484*	Nonsense	TTA	TAA	12	0.0202731	591.917	6.76665e-11	1.38694e-06
3	189582020	G	T	TP63	.	Essential_Splice	AGT	ATT	25	0.0522981	478.029	6.86664e-11	1.3935e-06
22	29121078	A	G	CHEK2	I160T	Missense	ATA	ACA	37	0.0819483	451.504	6.96508e-11	1.39962e-06
9	139412331	G	C	NOTCH1	C438W	Missense	GCC	GGC	13	0.0229942	565.36	7.25741e-11	1.4442e-06
17	7578271	T	A	TP53	H193L	Missense	CAT	CTT	29	0.0630607	459.874	7.54964e-11	1.48791e-06
7	6426860	G	A	RAC1	C18Y	Missense	TGC	TAC	58	0.135877	426.857	7.75742e-11	1.50707e-06
7	6426856	A	T	RAC1	T17S	Missense	AAC	ATC	10	0.0157329	635.609	7.83251e-11	1.50707e-06
9	139412378	A	T	NOTCH1	C423S	Missense	CTG	CAG	17	0.0333572	509.636	7.86743e-11	1.50707e-06
9	139412352	G	T	NOTCH1	N431K	Missense	ACA	AAA	14	0.0260767	536.877	8.36664e-11	1.58785e-06
7	6426892	C	T	RAC1	P29S	Missense	TCC	TTC	55	0.132062	416.472	9.29031e-11	1.74698e-06
9	139409016	T	C	NOTCH1	N718S	Missense	AAT	AGT	99	0.245609	403.08	9.38314e-11	1.74839e-06
9	139413214	C	T	NOTCH1	G310R	Missense	CGG	CAG	119	0.299056	397.919	9.77965e-11	1.79192e-06
9	139412694	C	T	NOTCH1	G384S	Missense	GGG	GAG	39	0.0916613	425.48	9.7916e-11	1.79192e-06
9	139412263	C	A	NOTCH1	C461F	Missense	TGC	TTC	33	0.0764974	431.387	1.01214e-10	1.8291e-06
9	139412588	C	A	NOTCH1	.	Essential_Splice	GGT	GTT	30	0.068729	436.497	1.01733e-10	1.8291e-06
9	139412690	G	T	NOTCH1	S385Y	Missense	TCC	TAC	20	0.0427058	468.321	1.0309e-10	1.83739e-06
17	7578469	C	A	TP53	G154V	Missense	GGC	GTC	30	0.0691203	434.026	1.05425e-10	1.85394e-06
17	58740446	G	T	PPM1D	E451*	Nonsense	AGA	ATA	20	0.0429454	465.707	1.06732e-10	1.85394e-06
17	58740521	G	T	PPM1D	E476*	Nonsense	AGA	ATA	20	0.0429454	465.707	1.06732e-10	1.85394e-06
9	139412672	G	A	NOTCH1	P391L	Missense	CCT	CTT	38	0.0904366	420.184	1.07809e-10	1.85691e-06
9	139412302	C	G	NOTCH1	R448P	Missense	CGA	CCA	14	0.0272464	513.829	1.09361e-10	1.86795e-06
9	139412669	A	T	NOTCH1	V392D	Missense	GTC	GAC	11	0.0193525	568.403	1.11192e-10	1.88352e-06
9	139412381	G	A	NOTCH1	P422S	Missense	CCC	CTC	35	0.083495	419.187	1.15929e-10	1.94767e-06
2	43452033	A	C	ZFP36L2	S304A	Missense	CTC	CGC	15	0.0303036	494.991	1.18857e-10	1.98063e-06
17	7578478	G	C	TP53	P151R	Missense	CCC	CGC	20	0.0438334	456.273	1.21153e-10	2.00261e-06
9	139412326	C	T	NOTCH1	C440Y	Missense	TGT	TAT	42	0.103316	406.521	1.24599e-10	2.03015e-06
9	139393391	A	G	NOTCH1	L2047P	Missense	CTC	CCC	11	0.0197317	557.479	1.248e-10	2.03015e-06
9	139412263	C	G	NOTCH1	C461S	Missense	TGC	TCC	10	0.0171234	583.996	1.29113e-10	2.08377e-06
9	139412683	G	C	NOTCH1	C387W	Missense	GCG	GGG	14	0.0284165	492.671	1.41144e-10	2.26014e-06
9	139412263	C	T	NOTCH1	C461Y	Missense	TGC	TAC	52	0.133583	389.272	1.46089e-10	2.3212e-06
9	139397633	C	T	NOTCH1	.	Essential_Splice	AGT	AAT	30	0.073491	408.213	1.5465e-10	2.42662e-06
9	139412327	A	C	NOTCH1	C440G	Missense	GTG	GGG	11	0.0204685	537.411	1.55092e-10	2.42662e-06
17	7577100	T	C	TP53	R280G	Missense	GAG	GGG	16	0.0345193	463.509	1.56904e-10	2.43637e-06
17	7578478	G	T	TP53	P151H	Missense	CCC	CAC	21	0.0487038	431.178	1.60854e-10	2.47893e-06
9	139412218	C	T	NOTCH1	C476Y	Missense	TGC	TAC	51	0.133583	381.786	1.6654e-10	2.50994e-06
9	139412278	C	T	NOTCH1	C456Y	Missense	TGC	TAC	51	0.133583	381.786	1.6654e-10	2.50994e-06
9	139412645	C	T	NOTCH1	C400Y	Missense	TGC	TAC	51	0.133583	381.786	1.6654e-10	2.50994e-06
9	139412230	C	T	NOTCH1	G472E	Missense	GGG	GAG	36	0.0916613	392.75	1.70776e-10	2.54575e-06
9	139412378	A	G	NOTCH1	C423R	Missense	CTG	CCG	13	0.0265044	490.484	1.714e-10	2.54575e-06
17	58740633	T	A	PPM1D	L513*	Nonsense	TTG	TAG	9	0.0151627	593.561	1.73713e-10	2.56154e-06
20	31022288	C	A	ASXL1	Y591*	Nonsense	ACC	AAC	18	0.0412262	436.616	1.85362e-10	2.71379e-06
9	139412229	C	A	NOTCH1	G472G	Synonymous	GGG	GTG	19	0.0442384	429.491	1.88988e-10	2.74725e-06
9	139412353	T	A	NOTCH1	N431I	Missense	AAC	ATC	9	0.0154673	581.871	1.94703e-10	2.81039e-06
17	7578271	T	C	TP53	H193R	Missense	CAT	CGT	64	0.175465	364.745	2.01339e-10	2.87265e-06
9	139412251	G	A	NOTCH1	A465V	Missense	GCC	GTC	26	0.0650826	399.492	2.01819e-10	2.87265e-06
9	139412674	G	T	NOTCH1	N390K	Missense	ACC	AAC	15	0.0331421	452.597	2.0454e-10	2.89131e-06
17	7577124	C	A	TP53	V272L	Missense	GGT	GTT	41	0.10942	374.701	2.10385e-10	2.95355e-06
9	139412596	G	C	NOTCH1	C416W	Missense	GCT	GGT	11	0.0215979	509.309	2.1282e-10	2.96742e-06
9	139412600	T	C	NOTCH1	E415G	Missense	GAG	GGG	11	0.0216822	507.329	2.17743e-10	3.01555e-06
9	139412673	G	T	NOTCH1	P391T	Missense	CCC	CAC	14	0.0305917	457.64	2.20023e-10	3.02666e-06
17	58740518	G	T	PPM1D	E475*	Nonsense	TGA	TTA	19	0.0455075	417.514	2.24545e-10	3.06828e-06
9	139417634	G	T	NOTCH1	S137*	Nonsense	TCG	TAG	21	0.0518309	405.164	2.3551e-10	3.1968e-06
17	7578406	C	T	TP53	R175H	Missense	CGC	CAC	187	0.547378	341.629	2.38707e-10	3.21887e-06
17	58740642	C	A	PPM1D	S516*	Nonsense	TCA	TAA	15	0.0340684	440.291	2.41416e-10	3.23413e-06
17	7578536	T	C	TP53	K132E	Missense	CAA	CGA	16	0.0372295	429.767	2.47907e-10	3.29953e-06
7	6426906	C	G	RAC1	I33M	Missense	TCC	TGC	14	0.031321	446.985	2.53298e-10	3.34953e-06
9	139412203	C	T	NOTCH1	.	Essential_Splice	GGT	GAT	36	0.098015	367.291	2.5872e-10	3.39929e-06
9	139412598	A	T	NOTCH1	C416S	Missense	GTG	GAG	9	0.0164026	548.693	2.72196e-10	3.55357e-06
9	139396487	C	T	NOTCH1	W1813*	Nonsense	TGG	TAG	24	0.0626973	382.792	2.84863e-10	3.69541e-06
9	139412718	A	G	NOTCH1	C376R	Missense	ATG	ACG	17	0.0418833	405.89	3.15525e-10	4.06743e-06
17	7578407	G	C	TP53	R175G	Missense	GCG	GGG	18	0.0452407	397.872	3.25386e-10	4.16833e-06
9	139412239	T	A	NOTCH1	D469V	Missense	GAC	GTC	10	0.0201434	496.442	3.31672e-10	4.20843e-06
9	139412651	C	T	NOTCH1	C398Y	Missense	TGC	TAC	46	0.133583	344.356	3.32623e-10	4.20843e-06
9	139412738	A	G	NOTCH1	L369P	Missense	CTG	CCG	12	0.0265044	452.754	3.34903e-10	4.21128e-06
17	58740626	A	T	PPM1D	K511*	Nonsense	AAA	ATA	8	0.0138819	576.292	3.38909e-10	4.23568e-06
17	7578271	T	G	TP53	H193P	Missense	CAT	CCT	9	0.0173369	519.123	3.72557e-10	4.62798e-06
9	139412597	C	T	NOTCH1	C416Y	Missense	TGC	TAC	45	0.133583	336.87	3.85064e-10	4.75453e-06
9	139412251	G	T	NOTCH1	A465D	Missense	GCC	GAC	12	0.0271938	441.277	3.89164e-10	4.77639e-06
7	6426892	C	A	RAC1	P29T	Missense	TCC	TAC	17	0.0434391	391.352	3.92539e-10	4.78913e-06
17	7577085	C	T	TP53	E285K	Missense	AGA	AAA	32	0.0923085	346.664	4.01389e-10	4.86812e-06
17	58740365	G	T	PPM1D	E424*	Nonsense	GGA	GTA	26	0.0730736	355.806	4.09478e-10	4.93701e-06
9	139412690	G	C	NOTCH1	S385C	Missense	TCC	TGC	13	0.0307922	422.185	4.16954e-10	4.97086e-06
17	58740453	C	A	PPM1D	S453*	Nonsense	TCA	TAA	14	0.0340684	410.938	4.17136e-10	4.97086e-06
17	7577120	C	A	TP53	R273L	Missense	CGT	CTT	50	0.152123	328.681	4.24953e-10	5.03475e-06
9	139412675	T	G	NOTCH1	N390T	Missense	AAC	ACC	7	0.0108215	646.862	4.54785e-10	5.33638e-06
9	139413088	C	A	NOTCH1	D352Y	Missense	TGA	TTA	16	0.0412209	388.152	4.55619e-10	5.33638e-06
17	7577105	G	C	TP53	P278R	Missense	CCT	CGT	25	0.0713957	350.161	4.68713e-10	5.43021e-06
17	7578534	C	G	TP53	K132N	Missense	AGA	ACA	19	0.0514193	369.511	4.68929e-10	5.43021e-06
17	58740635	A	T	PPM1D	K514*	Nonsense	GAA	GTA	8	0.0148382	539.147	4.8938e-10	5.6352e-06
9	139399799	C	A	NOTCH1	D1517Y	Missense	CGA	CTA	39	0.119536	326.26	5.07431e-10	5.81042e-06
9	139412332	C	A	NOTCH1	C438F	Missense	TGC	TTC	26	0.0764974	339.881	5.3985e-10	6.06208e-06
9	139412618	C	A	NOTCH1	C409F	Missense	TGC	TTC	26	0.0764974	339.881	5.3985e-10	6.06208e-06
20	31022288	C	G	ASXL1	Y591*	Nonsense	ACC	AGC	10	0.0219621	455.33	5.43529e-10	6.06208e-06
9	139412283	G	C	NOTCH1	N454K	Missense	ACG	AGG	11	0.0253827	433.365	5.43551e-10	6.06208e-06
20	31022345	C	T	ASXL1	G610G	Synonymous	GCG	GTG	141	0.468539	300.935	5.44354e-10	6.06208e-06
9	139412673	G	A	NOTCH1	P391S	Missense	CCC	CTC	28	0.083495	335.349	5.47155e-10	6.06208e-06
9	139418228	C	T	NOTCH1	G115D	Missense	GGC	GAC	34	0.104709	324.71	5.71076e-10	6.2931e-06
9	139411828	C	T	NOTCH1	G484D	Missense	GGT	GAT	32	0.098015	326.481	5.77388e-10	6.32862e-06
9	139412718	A	T	NOTCH1	C376S	Missense	ATG	AAG	9	0.0188017	478.681	5.8753e-10	6.40554e-06
9	139412601	C	T	NOTCH1	E415K	Missense	TGA	TAA	26	0.0779288	333.638	6.03448e-10	6.54427e-06
9	139412618	C	T	NOTCH1	C409Y	Missense	TGC	TAC	42	0.133583	314.412	6.08393e-10	6.56317e-06
9	139412669	A	G	NOTCH1	V392A	Missense	GTC	GCC	10	0.0224529	445.377	6.16126e-10	6.60883e-06
9	139412365	C	A	NOTCH1	G427V	Missense	GGC	GTC	16	0.0434157	368.53	6.19075e-10	6.60883e-06
9	139412685	A	C	NOTCH1	C387G	Missense	CTG	CGG	9	0.0191758	469.341	6.55814e-10	6.96476e-06
9	139412591	A	G	NOTCH1	L418P	Missense	CTG	CCG	11	0.0265044	415.025	6.96269e-10	7.35628e-06
9	139412244	G	C	NOTCH1	C467W	Missense	GCC	GGC	10	0.0229942	434.892	7.04981e-10	7.41013e-06
17	7577141	C	T	TP53	G266E	Missense	GGA	GAA	34	0.109666	310.032	7.54495e-10	7.89012e-06
9	139412380	G	T	NOTCH1	P422H	Missense	CCC	CAC	12	0.0305917	392.263	7.69478e-10	8.00595e-06
9	139412240	C	G	NOTCH1	D469H	Missense	GGA	GCA	9	0.0201525	446.594	8.64242e-10	8.94651e-06
7	6426892	C	G	RAC1	P29A	Missense	TCC	TGC	12	0.031321	383.13	8.80744e-10	9.07151e-06
17	58740479	C	T	PPM1D	Q462*	Nonsense	CCA	CTA	32	0.105453	303.452	8.95571e-10	9.17811e-06
9	139412279	A	C	NOTCH1	C456G	Missense	GTG	GGG	9	0.0204685	439.7	9.41906e-10	9.55739e-06
9	139412598	A	C	NOTCH1	C416G	Missense	GTG	GGG	9	0.0204685	439.7	9.41906e-10	9.55739e-06
17	58740434	G	T	PPM1D	E447*	Nonsense	AGA	ATA	15	0.0429454	349.28	9.47063e-10	9.56238e-06
22	29091740	C	G	CHEK2	R406P	Missense	CGT	CCT	12	0.0319557	375.52	9.8774e-10	9.9242e-06
9	139399360	C	A	NOTCH1	E1595*	Nonsense	GGA	GTA	21	0.0661905	317.266	1.01919e-09	1.01903e-05
22	29121334	C	A	CHEK2	W114L	Missense	TGG	TTG	11	0.0283851	387.527	1.02787e-09	1.02272e-05
9	139412376	G	C	NOTCH1	C423W	Missense	GCG	GGG	11	0.0284165	387.099	1.03432e-09	1.02416e-05
9	139412662	G	A	NOTCH1	G394G	Synonymous	GCA	GTA	25	0.0819294	305.141	1.06574e-09	1.0502e-05
17	7578290	C	A	TP53	.	Essential_Splice	AGG	ATG	12	0.0326241	367.826	1.1114e-09	1.08995e-05
9	139411829	C	A	NOTCH1	G484C	Missense	GGG	GTG	15	0.0442384	339.072	1.12458e-09	1.09762e-05
7	6426869	T	G	RAC1	I21S	Missense	ATC	AGC	7	0.0132423	528.609	1.23167e-09	1.19645e-05
9	139412597	C	A	NOTCH1	C416F	Missense	TGC	TTC	23	0.0764974	300.664	1.26368e-09	1.22175e-05
17	7578404	A	T	TP53	C176S	Missense	CTG	CAG	17	0.0531065	320.111	1.28067e-09	1.23237e-05
9	139413099	G	A	NOTCH1	A348V	Missense	GCC	GTC	20	0.0650826	307.302	1.30285e-09	1.24673e-05
4	187540690	G	C	FAT1	Y2350*	Nonsense	ACG	AGG	14	0.0414866	337.458	1.3115e-09	1.24673e-05
17	7577534	C	A	TP53	R249S	Missense	GGC	GTC	21	0.0691203	303.818	1.31384e-09	1.24673e-05
9	139412318	C	G	NOTCH1	G443R	Missense	GGG	GCG	8	0.0179222	446.373	1.36428e-09	1.27686e-05
9	139412366	C	G	NOTCH1	G427R	Missense	GGG	GCG	8	0.0179222	446.373	1.36428e-09	1.27686e-05
9	139412589	C	G	NOTCH1	G419R	Missense	GGG	GCG	8	0.0179222	446.373	1.36428e-09	1.27686e-05
17	58740665	C	T	PPM1D	Q524*	Nonsense	CCA	CTA	30	0.105453	284.486	1.37823e-09	1.27975e-05
3	189582019	A	T	TP63	.	Essential_Splice	CAG	CTG	10	0.0259238	385.747	1.37985e-09	1.27975e-05
17	7578393	A	T	TP53	H179Q	Missense	ATG	AAG	11	0.0299333	367.483	1.38637e-09	1.28e-05
17	7578534	C	A	TP53	K132N	Missense	AGA	ATA	19	0.0619313	306.791	1.40358e-09	1.29007e-05
9	139412669	A	C	NOTCH1	V392G	Missense	GTC	GGC	10	0.0260876	383.324	1.42897e-09	1.30755e-05
9	139391884	C	A	NOTCH1	E2103*	Nonsense	GGA	GTA	20	0.0661905	302.158	1.43752e-09	1.30845e-05
17	7578479	G	A	TP53	P151S	Missense	ACC	ATC	31	0.110278	281.107	1.44273e-09	1.30845e-05
17	7578536	T	G	TP53	K132Q	Missense	CAA	CCA	9	0.0222382	404.709	1.48567e-09	1.33937e-05
9	139412584	C	G	NOTCH1	.	Essential_Splice	GGT	GCT	8	0.0182191	439.099	1.48988e-09	1.33937e-05
17	58740546	T	G	PPM1D	L484*	Nonsense	TTA	TGA	8	0.0182381	438.642	1.49821e-09	1.34098e-05
9	139412703	A	G	NOTCH1	C381R	Missense	CTG	CCG	10	0.0265044	377.295	1.56023e-09	1.38964e-05
9	139412381	G	T	NOTCH1	P422T	Missense	CCC	CAC	11	0.0305917	359.574	1.56614e-09	1.38964e-05
3	189526298	A	C	TP63	K94Q	Missense	CAA	CCA	8	0.0185651	430.916	1.6476e-09	1.45562e-05
17	7578190	T	C	TP53	Y220C	Missense	TAT	TGT	112	0.445337	251.495	1.67315e-09	1.45759e-05
17	7577111	G	T	TP53	A276D	Missense	GCC	GAC	14	0.0432941	323.37	1.67338e-09	1.45759e-05
17	7578556	T	C	TP53	.	Essential_Splice	CAG	CGG	14	0.0433031	323.303	1.67537e-09	1.45759e-05
9	139413085	G	A	NOTCH1	R353C	Missense	CCG	CTG	94	0.371704	252.889	1.67828e-09	1.45759e-05
9	139411837	C	A	NOTCH1	G481V	Missense	GGC	GTC	14	0.0434157	322.464	1.70034e-09	1.46434e-05
9	139418228	C	A	NOTCH1	G115V	Missense	GGC	GTC	14	0.0434157	322.464	1.70034e-09	1.46434e-05
7	6426868	A	C	RAC1	I21L	Missense	GAT	GCT	6	0.0103738	578.381	1.7241e-09	1.47859e-05
9	139417447	G	T	NOTCH1	V199V	Synonymous	TCG	TAG	16	0.0518309	308.696	1.73331e-09	1.48029e-05
9	139396305	G	A	NOTCH1	Q1845*	Nonsense	TCA	TTA	37	0.139101	265.994	1.77493e-09	1.50851e-05
17	7577094	G	C	TP53	R282G	Missense	CCG	CGG	19	0.0645352	294.413	1.78186e-09	1.50851e-05
9	139412584	C	A	NOTCH1	.	Essential_Splice	GGT	GTT	20	0.068729	290.998	1.78843e-09	1.50851e-05
17	7577124	C	T	TP53	V272M	Missense	GGT	GAT	41	0.156045	262.744	1.79999e-09	1.51204e-05
9	139412329	T	G	NOTCH1	Q439P	Missense	CAG	CCG	6	0.0105227	570.195	1.84074e-09	1.53996e-05
17	7578479	G	T	TP53	P151T	Missense	ACC	AAC	16	0.0527641	303.237	1.91983e-09	1.5996e-05
17	58740467	C	T	PPM1D	R458*	Nonsense	TCG	TTG	95	0.385367	246.518	1.94781e-09	1.61166e-05
9	139413169	T	C	NOTCH1	N325D	Missense	CAA	CGA	9	0.0233845	384.87	1.95355e-09	1.61166e-05
9	139412242	A	C	NOTCH1	L468R	Missense	CTG	CGG	8	0.0191758	417.192	1.9579e-09	1.61166e-05
9	139405664	C	A	NOTCH1	E843*	Nonsense	GGA	GTA	19	0.0661905	287.05	2.06196e-09	1.69053e-05
7	6426850	G	A	RAC1	G15S	Missense	AGG	AAG	22	0.0801254	274.57	2.24605e-09	1.83412e-05
9	139413049	G	A	NOTCH1	R365C	Missense	CCG	CTG	89	0.371704	239.438	2.34783e-09	1.90963e-05
7	6441556	A	C	RAC1	K116Q	Missense	TAA	TCA	7	0.0152839	458	2.40868e-09	1.95138e-05
9	139412248	G	T	NOTCH1	T466N	Missense	ACC	AAC	11	0.0331421	331.904	2.4452e-09	1.97316e-05
17	7578461	C	A	TP53	V157F	Missense	CGT	CTT	38	0.152123	249.798	2.52373e-09	2.02731e-05
9	139412703	A	T	NOTCH1	C381S	Missense	CTG	CAG	11	0.0333572	329.764	2.53425e-09	2.02731e-05
9	139412609	T	A	NOTCH1	D412V	Missense	GAC	GTC	8	0.0201434	397.153	2.54197e-09	2.02731e-05
9	139418229	C	T	NOTCH1	G115S	Missense	GGG	GAG	24	0.0916613	261.834	2.70566e-09	2.14513e-05
9	139412231	C	A	NOTCH1	G472W	Missense	TGG	TTG	9	0.0248449	362.247	2.71062e-09	2.14513e-05
22	29121231	C	G	CHEK2	R148S	Missense	GGG	GCG	8	0.020476	390.702	2.77164e-09	2.18497e-05
7	6426866	T	A	RAC1	L20Q	Missense	CTG	CAG	11	0.03393	324.197	2.78399e-09	2.1863e-05
17	58740603	C	A	PPM1D	S503*	Nonsense	TCA	TAA	11	0.0340684	322.88	2.84715e-09	2.22737e-05
9	139412358	G	C	NOTCH1	C429W	Missense	GCA	GGA	7	0.0159091	440.001	2.89096e-09	2.25305e-05
3	189582020	G	A	TP63	.	Essential_Splice	AGT	AAT	25	0.0976765	255.947	2.96923e-09	2.30528e-05
22	29121247	T	C	CHEK2	H143R	Missense	CAC	CGC	11	0.0344323	319.468	3.01867e-09	2.33482e-05
17	7577105	G	A	TP53	P278L	Missense	CCT	CTT	35	0.14398	243.089	3.10408e-09	2.39185e-05
17	7577121	G	A	TP53	R273C	Missense	GCG	GTG	135	0.599668	225.125	3.11713e-09	2.39292e-05
9	139393433	T	C	NOTCH1	H2033R	Missense	CAC	CGC	10	0.0301379	331.808	3.15788e-09	2.41515e-05
9	139397629	C	A	NOTCH1	.	Essential_Splice	AGT	ATT	12	0.0393487	304.966	3.18261e-09	2.42502e-05
1	120510217	C	T	NOTCH2	G431E	Missense	GGA	GAA	17	0.0624423	272.251	3.23799e-09	2.45808e-05
17	7578443	A	T	TP53	Y163N	Missense	CTA	CAA	12	0.0396141	302.923	3.30326e-09	2.47296e-05
9	139412366	C	A	NOTCH1	G427C	Missense	GGG	GTG	13	0.0442384	293.862	3.30851e-09	2.47296e-05
9	139412202	A	T	NOTCH1	.	Essential_Splice	GTG	GAG	7	0.0164026	426.761	3.31792e-09	2.47296e-05
9	139412264	A	T	NOTCH1	C461S	Missense	GTG	GAG	7	0.0164026	426.761	3.31792e-09	2.47296e-05
9	139412360	A	T	NOTCH1	C429S	Missense	GTG	GAG	7	0.0164026	426.761	3.31792e-09	2.47296e-05
17	7577142	C	T	TP53	G266R	Missense	GGG	GAG	35	0.14593	239.841	3.35497e-09	2.48218e-05
17	7578413	C	T	TP53	V173M	Missense	TGT	TAT	39	0.164485	237.104	3.36644e-09	2.48218e-05
9	139412742	G	C	NOTCH1	L368V	Missense	TCT	TGT	21	0.0813593	258.114	3.36663e-09	2.48218e-05
17	7577538	C	T	TP53	R248Q	Missense	CGG	CAG	106	0.476114	222.636	3.46526e-09	2.5304e-05
17	58740809	C	T	PPM1D	R572*	Nonsense	GCG	GTG	93	0.415832	223.648	3.46617e-09	2.5304e-05
17	7577082	C	T	TP53	E286K	Missense	GGA	GAA	27	0.109666	246.202	3.47263e-09	2.5304e-05
17	58740749	C	T	PPM1D	R552*	Nonsense	ACG	ATG	121	0.546127	221.56	3.48141e-09	2.5304e-05
17	7577141	C	A	TP53	G266V	Missense	GGA	GTA	26	0.105379	246.728	3.54064e-09	2.5512e-05
17	7577114	C	A	TP53	C275F	Missense	TGT	TTT	26	0.105446	246.572	3.55355e-09	2.5512e-05
9	139412587	A	C	NOTCH1	.	Essential_Splice	GTA	GGA	7	0.0166608	420.147	3.5585e-09	2.5512e-05
17	7578460	A	T	TP53	V157D	Missense	GTC	GAC	10	0.0308102	324.568	3.55981e-09	2.5512e-05
17	58740376	G	A	PPM1D	W427*	Nonsense	GGC	GAC	28	0.115598	242.22	3.70329e-09	2.64477e-05
9	139412281	T	C	NOTCH1	E455G	Missense	GAG	GGG	8	0.0216822	368.966	3.74457e-09	2.66497e-05
9	139412215	A	G	NOTCH1	I477T	Missense	ATC	ACC	9	0.0264089	340.794	3.76037e-09	2.66696e-05
9	139412652	A	G	NOTCH1	C398R	Missense	CTG	CCG	9	0.0265044	339.566	3.83357e-09	2.70949e-05
9	139412212	C	G	NOTCH1	C478S	Missense	TGC	TCC	7	0.0171234	408.798	4.02058e-09	2.80301e-05
9	139412359	C	G	NOTCH1	C429S	Missense	TGC	TCC	7	0.0171234	408.798	4.02058e-09	2.80301e-05
9	139412377	C	G	NOTCH1	C423S	Missense	TGC	TCC	7	0.0171234	408.798	4.02058e-09	2.80301e-05
9	139412735	C	G	NOTCH1	C370S	Missense	TGC	TCC	7	0.0171234	408.798	4.02058e-09	2.80301e-05
9	139409128	C	A	NOTCH1	E681*	Nonsense	TGA	TTA	12	0.0412209	291.114	4.11332e-09	2.84865e-05
3	49412946	C	A	RHOA	S26I	Missense	AGC	ATC	9	0.0268575	335.102	4.11384e-09	2.84865e-05
9	139412281	T	A	NOTCH1	E455V	Missense	GAG	GTG	8	0.0221523	361.137	4.18905e-09	2.89096e-05
17	7578395	G	A	TP53	H179Y	Missense	CCA	CTA	35	0.152074	230.152	4.25334e-09	2.92548e-05
4	187628298	A	G	FAT1	I895T	Missense	ATT	ACT	34	0.147465	230.563	4.28614e-09	2.93818e-05
3	178952085	A	T	PIK3CA	H1047L	Missense	CAT	CTT	16	0.0609029	262.713	4.32286e-09	2.95347e-05
1	120510184	C	G	NOTCH2	C442S	Missense	TGT	TCT	7	0.017466	400.778	4.38976e-09	2.98922e-05
16	72821374	A	C	ZFHX3	S3601A	Missense	GTC	GGC	10	0.032083	311.691	4.43071e-09	3.00412e-05
9	139412282	C	G	NOTCH1	E455Q	Missense	CGA	CCA	9	0.0272464	330.319	4.44097e-09	3.00412e-05
9	139412291	C	A	NOTCH1	D452Y	Missense	CGA	CTA	28	0.119536	234.238	4.485e-09	3.02393e-05
7	6441977	T	A	RAC1	L160H	Missense	CTC	CAC	8	0.0225518	354.739	4.59838e-09	3.06396e-05
17	7578413	C	A	TP53	V173L	Missense	TGT	TTT	25	0.105446	237.088	4.59848e-09	3.06396e-05
17	58740623	C	T	PPM1D	Q510*	Nonsense	CCA	CTA	25	0.105453	237.072	4.6003e-09	3.06396e-05
9	139412674	G	C	NOTCH1	N390K	Missense	ACC	AGC	7	0.0176555	396.476	4.60416e-09	3.06396e-05
17	7578272	G	A	TP53	H193Y	Missense	GCA	GTA	30	0.130436	229.998	4.72758e-09	3.13591e-05
9	139412333	A	G	NOTCH1	C438R	Missense	GTG	GCG	9	0.0276591	325.391	4.81006e-09	3.18033e-05
7	6441973	G	A	RAC1	A159T	Missense	GGC	GAC	25	0.106507	234.726	4.86739e-09	3.20788e-05
9	139412225	A	C	NOTCH1	F474V	Missense	GTT	GGT	7	0.0180093	388.689	5.02648e-09	3.30212e-05
17	7578275	G	A	TP53	Q192*	Nonsense	TCA	TTA	48	0.221456	216.747	5.10375e-09	3.34216e-05
17	7578523	T	A	TP53	Q136L	Missense	CAA	CTA	7	0.0180948	386.851	5.14821e-09	3.36055e-05
17	7577095	G	C	TP53	D281E	Missense	ACC	AGC	9	0.0281086	320.187	5.23912e-09	3.4069e-05
17	58740806	C	T	PPM1D	Q571*	Nonsense	ACA	ATA	18	0.0730432	246.43	5.25246e-09	3.4069e-05
9	139412203	C	G	NOTCH1	.	Essential_Splice	GGT	GCT	7	0.0182191	384.212	5.3291e-09	3.4457e-05
9	139412717	C	T	NOTCH1	C376Y	Missense	TGC	TAC	30	0.133583	224.58	5.41437e-09	3.47822e-05
17	7578262	C	G	TP53	R196P	Missense	CGA	CCA	12	0.0433778	276.639	5.43939e-09	3.47822e-05
9	139412242	A	T	NOTCH1	L468Q	Missense	CTG	CAG	10	0.0333572	299.786	5.46258e-09	3.47822e-05
9	139412619	A	T	NOTCH1	C409S	Missense	CTG	CAG	10	0.0333572	299.786	5.46258e-09	3.47822e-05
20	31022245	C	A	ASXL1	S577*	Nonsense	TCA	TAA	11	0.0383866	286.558	5.46424e-09	3.47822e-05
9	139411828	C	A	NOTCH1	G484V	Missense	GGT	GTT	17	0.068729	247.348	5.54942e-09	3.50015e-05
9	139412744	C	A	NOTCH1	G367V	Missense	GGT	GTT	17	0.068729	247.348	5.54942e-09	3.50015e-05
9	139412277	G	C	NOTCH1	C456W	Missense	GCG	GGG	9	0.0284165	316.717	5.54992e-09	3.50015e-05
22	24176339	G	A	SMARCB1	R368H	Missense	CGT	CAT	112	0.54996	203.651	5.74737e-09	3.61356e-05
9	139413904	C	A	NOTCH1	E286*	Nonsense	AGA	ATA	11	0.0389002	282.775	5.87158e-09	3.68036e-05
20	31021085	A	G	ASXL1	.	Essential_Splice	CAG	CGG	10	0.033834	295.56	5.894e-09	3.68315e-05
7	6426872	G	A	RAC1	S22N	Missense	AGT	AAT	18	0.074753	240.793	5.97735e-09	3.71863e-05
17	7577058	C	A	TP53	E294*	Nonsense	GGA	GTA	24	0.105379	227.749	5.98706e-09	3.71863e-05
9	139412628	C	A	NOTCH1	G406C	Missense	GGG	GTG	12	0.0442384	271.258	6.05408e-09	3.74889e-05
9	139400150	G	A	NOTCH1	Q1400*	Nonsense	CCA	CTA	22	0.0955202	230.318	6.10852e-09	3.77121e-05
9	139412234	T	A	NOTCH1	I471F	Missense	GAT	GTT	12	0.0445458	269.385	6.28649e-09	3.86943e-05
17	7578503	C	T	TP53	V143M	Missense	TGT	TAT	35	0.164485	212.786	6.65126e-09	4.08169e-05
9	139412377	C	T	NOTCH1	C423Y	Missense	TGC	TAC	29	0.133583	217.094	6.72185e-09	4.1127e-05
9	139396359	C	A	NOTCH1	E1827*	Nonsense	GGA	GTA	16	0.0661905	241.727	6.86811e-09	4.15802e-05
9	139412378	A	C	NOTCH1	C423G	Missense	CTG	CGG	7	0.0191758	365.043	6.89279e-09	4.15802e-05
9	139412703	A	C	NOTCH1	C381G	Missense	CTG	CGG	7	0.0191758	365.043	6.89279e-09	4.15802e-05
9	139413112	A	C	NOTCH1	C344G	Missense	CTG	CGG	7	0.0191758	365.043	6.89279e-09	4.15802e-05
9	139412372	G	A	NOTCH1	H425Y	Missense	GCA	GTA	19	0.0819294	231.907	6.89735e-09	4.15802e-05
1	120510170	C	A	NOTCH2	G447C	Missense	GGG	GTG	11	0.0401019	274.301	6.91842e-09	4.15849e-05
7	6426908	C	G	RAC1	P34R	Missense	CCT	CGT	12	0.0456151	263.071	7.15006e-09	4.28516e-05
17	7578266	T	A	TP53	I195F	Missense	TAT	TTT	15	0.0619751	242.033	7.51861e-09	4.4929e-05
9	139417586	C	T	NOTCH1	G153D	Missense	GGC	GAC	23	0.104709	219.657	7.6289e-09	4.53569e-05
1	120510091	T	C	NOTCH2	D473G	Missense	GAT	GGT	16	0.0674719	237.136	7.63447e-09	4.53569e-05
9	139412283	G	T	NOTCH1	N454K	Missense	ACG	AAG	11	0.0409998	268.294	7.79221e-09	4.60272e-05
9	139412289	G	T	NOTCH1	D452E	Missense	ACG	AAG	11	0.0409998	268.294	7.79221e-09	4.60272e-05
9	139418432	C	A	NOTCH1	.	Essential_Splice	AGC	ATC	8	0.0250178	319.772	7.86699e-09	4.62564e-05
17	7577094	G	A	TP53	R282W	Missense	CCG	CTG	114	0.591774	192.641	7.87615e-09	4.62564e-05
7	6439806	A	C	RAC1	N92T	Missense	AAT	ACT	6	0.0143786	417.288	8.00774e-09	4.67866e-05
9	139396310	C	T	NOTCH1	W1843*	Nonsense	TGG	TAG	15	0.0626973	239.245	8.01209e-09	4.67866e-05
9	139413166	C	A	NOTCH1	G326C	Missense	CGG	CTG	12	0.0469076	255.822	8.31589e-09	4.84227e-05
9	139396309	C	T	NOTCH1	W1843*	Nonsense	GGA	GAA	16	0.0688832	232.277	8.55504e-09	4.96741e-05
7	6431622	G	T	RAC1	A59S	Missense	AGC	ATC	8	0.0254475	314.373	8.58547e-09	4.971e-05
17	7576897	G	A	TP53	Q317*	Nonsense	CCA	CTA	31	0.152074	203.849	9.14029e-09	5.27734e-05
17	7578508	C	T	TP53	C141Y	Missense	TGC	TAC	42	0.212671	197.488	9.19672e-09	5.295e-05
17	7577120	C	T	TP53	R273H	Missense	CGT	CAT	160	0.861517	185.719	9.24234e-09	5.30636e-05
17	58740740	A	T	PPM1D	K549*	Nonsense	GAA	GTA	6	0.0148382	404.361	9.27154e-09	5.30825e-05
9	139413174	C	T	NOTCH1	C323Y	Missense	TGT	TAT	22	0.103316	212.939	9.46367e-09	5.38096e-05
7	6426868	A	G	RAC1	I21V	Missense	GAT	GGT	17	0.0757098	224.542	9.47728e-09	5.38096e-05
7	6441563	A	G	RAC1	D118G	Missense	GAT	GGT	17	0.0757098	224.542	9.47728e-09	5.38096e-05
9	139407986	G	T	NOTCH1	Y737*	Nonsense	ACA	AAA	8	0.0260767	306.787	9.72891e-09	5.48138e-05
17	7578395	G	C	TP53	H179D	Missense	CCA	CGA	9	0.0316288	284.551	9.73437e-09	5.48138e-05
17	7578524	G	C	TP53	Q136E	Missense	CCA	CGA	9	0.0316288	284.551	9.73437e-09	5.48138e-05
9	139399874	G	A	NOTCH1	Q1492*	Nonsense	GCA	GTA	18	0.0819294	219.701	9.92993e-09	5.57618e-05
9	139402784	C	T	NOTCH1	W1075*	Nonsense	GGC	GAC	22	0.104709	210.106	1.01925e-08	5.69868e-05
20	31022628	G	T	ASXL1	E705*	Nonsense	GGA	GTA	18	0.0823358	218.617	1.02037e-08	5.69868e-05
17	7578449	C	T	TP53	A161T	Missense	GGC	GAC	33	0.166702	197.957	1.03467e-08	5.76283e-05
17	7577106	G	C	TP53	P278A	Missense	TCC	TGC	12	0.049023	244.783	1.05414e-08	5.81428e-05
9	139399835	A	G	NOTCH1	C1505R	Missense	CTG	CCG	8	0.0265044	301.836	1.05714e-08	5.81428e-05
9	139412317	C	A	NOTCH1	G443V	Missense	GGC	GTC	11	0.0434157	253.364	1.05789e-08	5.81428e-05
9	139412344	C	A	NOTCH1	G434V	Missense	GGC	GTC	11	0.0434157	253.364	1.05789e-08	5.81428e-05
9	139412212	C	T	NOTCH1	C478Y	Missense	TGC	TAC	27	0.133583	202.122	1.05809e-08	5.81428e-05
17	7578554	A	C	TP53	Y126D	Missense	GTA	GGA	8	0.026525	301.602	1.06132e-08	5.81646e-05
17	7578555	C	T	TP53	.	Essential_Splice	AGT	AAT	24	0.117002	205.125	1.07407e-08	5.87065e-05
12	121431384	C	A	HNF1A	T196T	Synonymous	CCA	CAA	7	0.0210729	332.18	1.1029e-08	6.01216e-05
9	139395192	G	A	NOTCH1	Q1916*	Nonsense	CCA	CTA	20	0.0955202	209.38	1.14555e-08	6.22808e-05
17	58740603	C	G	PPM1D	S503*	Nonsense	TCA	TGA	11	0.0441613	249.087	1.158e-08	6.27914e-05
9	139412230	C	A	NOTCH1	G472V	Missense	GGG	GTG	11	0.0442384	248.653	1.16876e-08	6.32077e-05
17	7577064	T	A	TP53	K292*	Nonsense	GAA	GTA	7	0.0213981	327.131	1.18974e-08	6.40044e-05
17	7577081	T	A	TP53	E286V	Missense	GAA	GTA	7	0.0213981	327.131	1.18974e-08	6.40044e-05
9	139399237	C	A	NOTCH1	E1636*	Nonsense	CGA	CTA	24	0.119536	200.776	1.20921e-08	6.46041e-05
17	7577120	C	G	TP53	R273P	Missense	CGT	CCT	11	0.0445301	247.024	1.21019e-08	6.46041e-05
9	139402730	G	T	NOTCH1	Y1093*	Nonsense	ACT	AAT	7	0.0214726	325.997	1.21034e-08	6.46041e-05
9	139412225	A	T	NOTCH1	F474I	Missense	GTT	GAT	5	0.0102314	488.692	1.21528e-08	6.46992e-05
3	189526299	A	T	TP63	K94M	Missense	AAG	ATG	7	0.0215082	325.457	1.22029e-08	6.47978e-05
17	7577106	G	A	TP53	P278S	Missense	TCC	TTC	39	0.2067	188.679	1.23157e-08	6.52278e-05
17	7578550	G	T	TP53	S127Y	Missense	TCC	TAC	15	0.06799	220.621	1.24591e-08	6.5817e-05
20	31021721	G	T	ASXL1	.	Essential_Splice	GGT	GTT	18	0.0854936	210.542	1.25391e-08	6.60695e-05
9	139412215	A	T	NOTCH1	I477N	Missense	ATC	AAC	7	0.0216777	322.912	1.26853e-08	6.65666e-05
7	6439806	A	T	RAC1	N92I	Missense	AAT	ATT	9	0.0333434	269.919	1.2801e-08	6.65666e-05
9	139412649	T	G	NOTCH1	T399P	Missense	CAC	CCC	5	0.0103548	482.868	1.28019e-08	6.65666e-05
9	139399926	C	T	NOTCH1	W1474*	Nonsense	GGG	GAG	19	0.0916613	207.285	1.2813e-08	6.65666e-05
9	139412652	A	T	NOTCH1	C398S	Missense	CTG	CAG	9	0.0333572	269.807	1.28283e-08	6.65666e-05
9	139412685	A	T	NOTCH1	C387S	Missense	CTG	CAG	9	0.0333572	269.807	1.28283e-08	6.65666e-05
17	7578289	C	A	TP53	G187V	Missense	GGT	GTT	22	0.10942	201.059	1.29921e-08	6.72459e-05
9	139405104	C	A	NOTCH1	.	Essential_Splice	AGT	ATT	10	0.0393487	254.138	1.31041e-08	6.76215e-05
9	139412598	A	G	NOTCH1	C416R	Missense	GTG	GCG	8	0.0276591	289.236	1.31306e-08	6.76215e-05
9	139412744	C	T	NOTCH1	G367D	Missense	GGT	GAT	20	0.098015	204.05	1.31958e-08	6.7787e-05
17	7578236	A	T	TP53	Y205N	Missense	GTA	GAA	7	0.0219039	319.578	1.33516e-08	6.84161e-05
9	139401891	T	G	NOTCH1	.	Essential_Splice	CAG	CCG	5	0.0105227	475.163	1.37263e-08	6.99861e-05
9	139412221	T	G	NOTCH1	Q475P	Missense	CAG	CCG	5	0.0105227	475.163	1.37263e-08	6.99861e-05
17	7579358	C	A	TP53	R110L	Missense	CGT	CTT	29	0.152123	190.635	1.38858e-08	7.06236e-05
7	6426907	C	G	RAC1	P34A	Missense	CCC	CGC	8	0.0280054	285.66	1.39847e-08	7.09505e-05
17	58740698	A	T	PPM1D	K535*	Nonsense	TAA	TTA	6	0.016279	368.573	1.42156e-08	7.19437e-05
17	58740357	C	A	PPM1D	S421*	Nonsense	TCA	TAA	9	0.0340684	264.174	1.43036e-08	7.2211e-05
1	120510211	C	T	NOTCH2	C433Y	Missense	TGT	TAT	19	0.0936553	202.872	1.44103e-08	7.25708e-05
9	139396302	G	A	NOTCH1	Q1846*	Nonsense	GCA	GTA	17	0.0819294	207.496	1.45806e-08	7.30695e-05
9	139396314	G	A	NOTCH1	Q1842*	Nonsense	GCA	GTA	17	0.0819294	207.496	1.45806e-08	7.30695e-05
9	139412219	A	T	NOTCH1	C476S	Missense	GTG	GAG	6	0.0164026	365.795	1.47166e-08	7.35708e-05
9	139412218	C	A	NOTCH1	C476F	Missense	TGC	TTC	16	0.0764974	209.157	1.51421e-08	7.55142e-05
17	7578265	A	T	TP53	I195N	Missense	ATC	AAC	9	0.0345121	260.778	1.52889e-08	7.60608e-05
1	120512304	C	T	NOTCH2	G313D	Missense	GGC	GAC	19	0.0949182	200.172	1.55002e-08	7.69257e-05
17	7578466	G	T	TP53	T155N	Missense	ACC	AAC	12	0.0527641	227.428	1.55983e-08	7.72255e-05
3	178952085	A	G	PIK3CA	H1047R	Missense	CAT	CGT	31	0.169461	182.933	1.66689e-08	8.22776e-05
9	139413130	C	A	NOTCH1	D338Y	Missense	TGA	TTA	10	0.0412209	242.595	1.6699e-08	8.22776e-05
9	139412303	G	A	NOTCH1	R448*	Nonsense	CCG	CTG	64	0.371704	172.18	1.6882e-08	8.29793e-05
17	7577098	T	A	TP53	R280S	Missense	GAG	GTG	9	0.0352677	255.191	1.70869e-08	8.37858e-05
9	139412700	T	C	NOTCH1	N382D	Missense	TAA	TGA	9	0.0353802	254.38	1.73682e-08	8.49617e-05
9	139418202	C	A	NOTCH1	E124*	Nonsense	GGA	GTA	14	0.0661905	211.511	1.74117e-08	8.49718e-05
7	6431619	A	G	RAC1	T58A	Missense	TAC	TGC	18	0.0912363	197.29	1.78496e-08	8.65543e-05
9	139411819	C	G	NOTCH1	C487S	Missense	TGC	TCC	6	0.0171234	350.398	1.79049e-08	8.65543e-05
9	139412245	C	G	NOTCH1	C467S	Missense	TGC	TCC	6	0.0171234	350.398	1.79049e-08	8.65543e-05
9	139412597	C	G	NOTCH1	C416S	Missense	TGC	TCC	6	0.0171234	350.398	1.79049e-08	8.65543e-05
17	7578406	C	A	TP53	R175L	Missense	CGC	CTC	19	0.0978084	194.257	1.82392e-08	8.79629e-05
9	139396486	C	T	NOTCH1	W1813*	Nonsense	GGG	GAG	18	0.0916613	196.375	1.83033e-08	8.80648e-05
17	58740362	G	T	PPM1D	E423*	Nonsense	GGA	GTA	15	0.0730736	205.272	1.83671e-08	8.81651e-05
7	6426886	G	C	RAC1	A27P	Missense	TGC	TCC	6	0.0174174	344.482	1.93439e-08	9.2637e-05
17	7578403	C	T	TP53	C176Y	Missense	TGC	TAC	37	0.212671	173.977	1.98214e-08	9.47024e-05
9	139401394	G	T	NOTCH1	C1225*	Nonsense	GCA	GAA	7	0.0237794	294.372	1.99758e-08	9.516e-05
17	7577106	G	T	TP53	P278T	Missense	TCC	TAC	14	0.06799	205.913	2.00865e-08	9.516e-05
17	7577539	G	A	TP53	R248W	Missense	CCG	CTG	97	0.591774	163.914	2.00885e-08	9.516e-05
11	108196860	G	A	ATM	E2295K	Missense	AGA	AAA	16	0.0806363	198.422	2.01029e-08	9.516e-05
9	139412238	G	C	NOTCH1	D469E	Missense	ACC	AGC	6	0.0176555	339.837	2.05711e-08	9.7152e-05
9	139412724	C	A	NOTCH1	D374Y	Missense	CGA	CTA	22	0.119536	184.044	2.10457e-08	9.91292e-05
9	139412214	G	C	NOTCH1	I477M	Missense	TCT	TGT	16	0.0813593	196.658	2.10865e-08	9.91292e-05
9	139412203	C	A	NOTCH1	.	Essential_Splice	GGT	GTT	14	0.068729	203.699	2.12737e-08	9.97801e-05
17	7577156	C	A	TP53	.	Essential_Splice	AGT	ATT	13	0.0626453	207.518	2.18192e-08	0.000102105
9	139399927	C	T	NOTCH1	W1474*	Nonsense	TGG	TAG	13	0.0626973	207.346	2.1915e-08	0.00010232
2	25463289	T	C	DNMT3A	Y735C	Missense	TAC	TGC	17	0.0885669	191.945	2.21864e-08	0.000103351
17	7578393	A	C	TP53	H179Q	Missense	ATG	AGG	6	0.0180579	332.264	2.27875e-08	0.000105911
9	139418400	G	A	NOTCH1	Q58*	Nonsense	CCA	CTA	18	0.0955202	188.442	2.2851e-08	0.000105966
17	7578526	C	T	TP53	C135Y	Missense	TGC	TAC	36	0.212671	169.275	2.33653e-08	0.000108106
9	139412588	C	G	NOTCH1	.	Essential_Splice	GGT	GCT	6	0.0182191	329.325	2.375e-08	0.000109639
17	58740708	T	G	PPM1D	L538*	Nonsense	TTA	TGA	6	0.0182381	328.982	2.38654e-08	0.000109924
17	7578208	T	C	TP53	H214R	Missense	CAT	CGT	30	0.175465	170.974	2.46388e-08	0.000113232
17	7578517	G	A	TP53	A138V	Missense	GCC	GTC	19	0.103615	183.371	2.4884e-08	0.000114043
9	139412216	T	C	NOTCH1	I477V	Missense	CAT	CGT	20	0.110213	181.467	2.49266e-08	0.000114043
9	139397783	C	A	NOTCH1	.	Essential_Splice	AGC	ATC	7	0.0250178	279.8	2.55687e-08	0.00011672
1	120510218	C	T	NOTCH2	G431R	Missense	AGG	AAG	14	0.0714071	196.059	2.60423e-08	0.000118618
9	139400978	C	T	NOTCH1	.	Essential_Splice	GGT	GAT	18	0.098015	183.645	2.62323e-08	0.000118954
9	139412584	C	T	NOTCH1	.	Essential_Splice	GGT	GAT	18	0.098015	183.645	2.62323e-08	0.000118954
9	139399229	C	T	NOTCH1	W1638*	Nonsense	GGG	GAG	17	0.0916613	185.465	2.6652e-08	0.000120325
9	139413213	C	T	NOTCH1	G310E	Missense	GGG	GAG	17	0.0916613	185.465	2.6652e-08	0.000120325
9	139401426	C	T	NOTCH1	.	Essential_Splice	AGG	AAG	15	0.0787727	190.421	2.73872e-08	0.000123373
9	139413129	T	C	NOTCH1	D338G	Missense	GAC	GGC	9	0.0387151	232.467	2.74725e-08	0.000123486
17	7577102	C	T	TP53	G279E	Missense	GGG	GAG	25	0.14593	171.315	2.77797e-08	0.000124498
17	58740458	G	T	PPM1D	E455*	Nonsense	TGA	TTA	10	0.0455075	219.744	2.78191e-08	0.000124498
17	7578493	C	T	TP53	W146*	Nonsense	TGG	TAG	18	0.0998176	180.329	2.89099e-08	0.000129097
9	139402552	C	A	NOTCH1	C1122F	Missense	TGT	TTT	13	0.0662325	196.278	2.92353e-08	0.000130266
17	7578535	T	A	TP53	K132M	Missense	AAG	ATG	7	0.0257636	271.701	2.94723e-08	0.000131038
9	139412652	A	C	NOTCH1	C398G	Missense	CTG	CGG	6	0.0191758	312.894	3.01163e-08	0.000133554
9	139401890	C	T	NOTCH1	.	Essential_Splice	AGT	AAT	14	0.073491	190.5	3.02989e-08	0.000133554
9	139405100	C	T	NOTCH1	.	Essential_Splice	AGT	AAT	14	0.073491	190.5	3.02989e-08	0.000133554
9	139405104	C	T	NOTCH1	.	Essential_Splice	AGT	AAT	14	0.073491	190.5	3.02989e-08	0.000133554
7	6414397	G	C	RAC1	D11H	Missense	AGA	ACA	8	0.0328521	243.516	3.10906e-08	0.00013675
17	7577123	A	T	TP53	V272E	Missense	GTG	GAG	7	0.0261139	268.056	3.14561e-08	0.000138061
7	6439805	A	T	RAC1	N92Y	Missense	AAA	ATA	5	0.0127902	390.925	3.18682e-08	0.000139571
9	139402517	G	A	NOTCH1	Q1134*	Nonsense	CCA	CTA	17	0.0955202	177.973	3.31727e-08	0.000144666
9	139412330	G	A	NOTCH1	Q439*	Nonsense	CCA	CTA	17	0.0955202	177.973	3.31727e-08	0.000144666
17	7578280	G	A	TP53	P190L	Missense	CCT	CTT	24	0.14398	166.69	3.32532e-08	0.000144709
17	7578500	G	A	TP53	Q144*	Nonsense	GCA	GTA	22	0.130436	168.665	3.3647e-08	0.000146113
1	1747229	T	C	GNB1	K57E	Missense	CAA	CGA	7	0.0264966	264.185	3.37382e-08	0.000146199
17	7578236	A	C	TP53	Y205D	Missense	GTA	GGA	7	0.026525	263.902	3.39126e-08	0.000146644
9	139404184	C	A	NOTCH1	.	Essential_Splice	GGT	GTT	13	0.068729	189.149	3.54584e-08	0.000153006
20	31022297	C	A	ASXL1	C594*	Nonsense	GCC	GAC	8	0.033827	236.498	3.59223e-08	0.000154682
17	7577099	C	A	TP53	R280I	Missense	AGA	ATA	12	0.0619313	193.763	3.60696e-08	0.000154991
17	7578290	C	T	TP53	.	Essential_Splice	AGG	AAG	21	0.125411	167.45	3.65043e-08	0.000156273
17	7577547	C	A	TP53	G245V	Missense	GGC	GTC	13	0.0691203	188.078	3.65204e-08	0.000156273
9	139397653	G	C	NOTCH1	Y1716*	Nonsense	ACA	AGA	6	0.0200105	299.842	3.66615e-08	0.00015655
17	58740432	C	A	PPM1D	S446*	Nonsense	TCA	TAA	8	0.0340684	234.822	3.72031e-08	0.000157695
17	58740498	C	A	PPM1D	S468*	Nonsense	TCA	TAA	8	0.0340684	234.822	3.72031e-08	0.000157695
17	7578281	G	A	TP53	P190S	Missense	CCC	CTC	22	0.132929	165.502	3.72191e-08	0.000157695
20	31022289	C	T	ASXL1	Q592*	Nonsense	CCA	CTA	20	0.11882	168.322	3.72375e-08	0.000157695
9	139399987	C	A	NOTCH1	C1454F	Missense	TGC	TTC	14	0.0764974	183.013	3.73732e-08	0.000157848
17	7577545	T	C	TP53	M246V	Missense	CAT	CGT	28	0.175465	159.576	3.74275e-08	0.000157848
9	139401285	C	A	NOTCH1	E1262*	Nonsense	TGA	TTA	9	0.0412209	218.336	3.76706e-08	0.000158547
9	139413042	C	T	NOTCH1	.	Essential_Splice	GGT	GAT	17	0.098015	173.443	3.80088e-08	0.000159642
9	139401891	T	C	NOTCH1	.	Essential_Splice	CAG	CGG	7	0.0271995	257.358	3.82578e-08	0.000159832
9	139412231	C	T	NOTCH1	G472R	Missense	TGG	TAG	12	0.0626973	191.396	3.84325e-08	0.000159832
9	139399276	C	A	NOTCH1	E1623*	Nonsense	CGA	CTA	20	0.119536	167.313	3.84439e-08	0.000159832
9	139399480	C	A	NOTCH1	E1555*	Nonsense	CGA	CTA	20	0.119536	167.313	3.84439e-08	0.000159832
9	139401189	C	A	NOTCH1	E1294*	Nonsense	CGA	CTA	20	0.119536	167.313	3.84439e-08	0.000159832
9	139407990	C	G	NOTCH1	.	Essential_Splice	AGG	ACG	6	0.0202722	295.972	3.89196e-08	0.000161189
17	58740444	T	A	PPM1D	L450*	Nonsense	TTA	TAA	6	0.0202731	295.959	3.89275e-08	0.000161189
6	29910607	G	C	HLA-A	V49V	Synonymous	TGG	TCG	5	0.0134178	372.639	3.91243e-08	0.000161677
17	7578400	G	T	TP53	P177H	Missense	CCC	CAC	10	0.0487038	205.323	3.93113e-08	0.000161872
9	139396461	T	A	NOTCH1	K1822*	Nonsense	GAA	GTA	5	0.0134406	372.008	3.94084e-08	0.000161872
9	139399856	T	A	NOTCH1	K1498*	Nonsense	GAA	GTA	5	0.0134406	372.008	3.94084e-08	0.000161872
9	139399475	C	T	NOTCH1	W1556*	Nonsense	GGG	GAG	16	0.0916613	174.556	3.96509e-08	0.000162374
17	7577536	T	C	TP53	R249G	Missense	GAG	GGG	8	0.0345193	231.754	3.9689e-08	0.000162374
9	139412204	C	T	NOTCH1	G481S	Missense	CGG	CAG	45	0.299056	150.473	3.98774e-08	0.000162819
13	21549230	C	T	LATS2	E1016K	Missense	CGA	CAA	55	0.371573	148.019	4.04946e-08	0.000165011
9	139399823	A	G	NOTCH1	C1509R	Missense	GTG	GCG	7	0.0276591	253.082	4.14537e-08	0.000168427
17	7578203	C	T	TP53	V216M	Missense	TGT	TAT	26	0.164485	158.069	4.14974e-08	0.000168427
22	41568557	T	G	EP300	Y1503D	Missense	TTA	TGA	6	0.0207373	289.333	4.31918e-08	0.000174958
9	139409155	C	T	NOTCH1	.	Essential_Splice	AGG	AAG	14	0.0787727	177.727	4.3532e-08	0.000175988
9	139413084	C	G	NOTCH1	R353P	Missense	CGT	CCT	7	0.0279702	250.266	4.37302e-08	0.000176441
17	7577084	T	A	TP53	E285V	Missense	GAG	GTG	8	0.0352677	226.837	4.40944e-08	0.000177562
17	7578541	A	T	TP53	L130H	Missense	CTC	CAC	8	0.0352976	226.644	4.42778e-08	0.000177602
17	7578551	A	T	TP53	S127T	Missense	CTC	CAC	8	0.0352976	226.644	4.42778e-08	0.000177602
17	58740500	A	T	PPM1D	K469*	Nonsense	AAA	ATA	5	0.0138819	360.182	4.52289e-08	0.000181063
7	6426848	T	A	RAC1	V14E	Missense	GTA	GAA	5	0.0139945	357.283	4.68114e-08	0.000187033
9	139399356	A	C	NOTCH1	L1596R	Missense	CTC	CGC	6	0.0211953	283.082	4.77358e-08	0.000190355
17	7578188	C	A	TP53	E221*	Nonsense	TGA	TTA	12	0.0656261	182.854	4.85945e-08	0.000193403
5	176562262	T	C	NSD1	V53A	Missense	GTC	GCC	7	0.0286484	244.341	4.90223e-08	0.00019398
9	139400198	G	A	NOTCH1	Q1384*	Nonsense	CCA	CTA	16	0.0955202	167.504	4.91899e-08	0.00019398
9	139409983	G	A	NOTCH1	Q619*	Nonsense	CCA	CTA	16	0.0955202	167.504	4.91899e-08	0.00019398
9	139412261	G	A	NOTCH1	Q462*	Nonsense	CCA	CTA	16	0.0955202	167.504	4.91899e-08	0.00019398
17	7578530	A	C	TP53	F134V	Missense	GTT	GGT	7	0.0286718	244.143	4.92127e-08	0.00019398
9	139399396	C	A	NOTCH1	E1583*	Nonsense	GGA	GTA	12	0.0661905	181.295	5.07711e-08	0.000199739
9	139401093	T	C	NOTCH1	.	Essential_Splice	TAG	TGG	9	0.0439057	204.985	5.16007e-08	0.000202452
9	139413100	C	T	NOTCH1	A348T	Missense	CGC	CAC	49	0.343818	142.517	5.16585e-08	0.000202452
17	7577090	C	G	TP53	R283P	Missense	CGC	CCC	7	0.0289932	241.436	5.18925e-08	0.000202981
22	29121063	C	T	CHEK2	G165D	Missense	GGC	GAC	19	0.119629	158.824	5.32839e-08	0.000208027
9	139412589	C	A	NOTCH1	G419C	Missense	GGG	GTG	9	0.0442384	203.443	5.35699e-08	0.00020835
9	139412694	C	A	NOTCH1	G384C	Missense	GGG	GTG	9	0.0442384	203.443	5.35699e-08	0.00020835
17	7578268	A	T	TP53	L194H	Missense	CTT	CAT	7	0.0292273	239.502	5.39129e-08	0.000208891
17	7579350	A	T	TP53	F113I	Missense	CTT	CAT	7	0.0292273	239.502	5.39129e-08	0.000208891
9	139411834	T	C	NOTCH1	Y482C	Missense	TAC	TGC	15	0.089696	167.231	5.40322e-08	0.000208958
17	7579328	T	C	TP53	K120R	Missense	AAG	AGG	11	0.060441	181.996	5.88085e-08	0.000227002
17	58740659	A	T	PPM1D	K522*	Nonsense	GAA	GTA	5	0.0148382	336.967	6.00045e-08	0.000231183
17	7578532	A	T	TP53	M133K	Missense	ATG	AAG	7	0.0299333	233.853	6.03715e-08	0.000231974
9	139412628	C	T	NOTCH1	G406S	Missense	GGG	GAG	15	0.0916613	163.646	6.04362e-08	0.000231974
9	139393696	G	A	NOTCH1	R1984*	Nonsense	CCG	CTG	51	0.371704	137.206	6.23674e-08	0.000238939
17	7578370	C	T	TP53	.	Essential_Splice	GGT	GAT	23	0.156045	147.393	6.60377e-08	0.000252528
17	7576928	T	C	TP53	.	Essential_Splice	TAG	TGG	12	0.0699003	171.673	6.70166e-08	0.000255795
9	139412314	T	G	NOTCH1	Y444S	Missense	TAC	TCC	4	0.00820504	487.505	6.77667e-08	0.000258177
2	25463229	A	G	DNMT3A	F755S	Missense	TTT	TCT	6	0.0229341	261.619	6.83469e-08	0.000259904
9	139412684	C	T	NOTCH1	C387Y	Missense	TGC	TAC	20	0.133583	149.72	6.88933e-08	0.000261497
9	139412734	G	C	NOTCH1	C370W	Missense	GCC	GGC	6	0.0229942	260.935	6.91621e-08	0.000262032
9	139399924	T	C	NOTCH1	D1475G	Missense	GAC	GGC	8	0.0387151	206.638	6.94261e-08	0.000262063
9	139412290	T	C	NOTCH1	D452G	Missense	GAC	GGC	8	0.0387151	206.638	6.94261e-08	0.000262063
17	7579307	C	A	TP53	.	Essential_Splice	AGT	ATT	11	0.0626453	175.592	7.04403e-08	0.000265049
9	139399858	C	T	NOTCH1	W1497*	Nonsense	TGG	TAG	11	0.0626973	175.446	7.07344e-08	0.000265049
9	139402743	C	T	NOTCH1	W1089*	Nonsense	TGG	TAG	11	0.0626973	175.446	7.07344e-08	0.000265049
9	139402824	C	T	NOTCH1	W1062*	Nonsense	TGG	TAG	11	0.0626973	175.446	7.07344e-08	0.000265049
9	139395300	C	A	NOTCH1	.	Essential_Splice	AGA	ATA	8	0.0389002	205.654	7.10447e-08	0.000265726
9	139407990	C	T	NOTCH1	.	Essential_Splice	AGG	AAG	13	0.0787727	165.032	7.1518e-08	0.000266096
9	139412204	C	A	NOTCH1	G481C	Missense	CGG	CTG	9	0.0469076	191.866	7.1533e-08	0.000266096
9	139417470	C	A	NOTCH1	G192*	Nonsense	CGG	CTG	9	0.0469076	191.866	7.1533e-08	0.000266096
17	7577547	C	T	TP53	G245D	Missense	GGC	GAC	24	0.166702	143.969	7.21783e-08	0.00026801
17	7578394	T	A	TP53	H179L	Missense	CAT	CTT	11	0.0630607	174.435	7.28175e-08	0.000269876
22	29130688	C	A	CHEK2	E8*	Nonsense	TGA	TTA	9	0.0470945	191.105	7.29442e-08	0.000269876
9	139418406	G	A	NOTCH1	R56*	Nonsense	GCG	GTG	50	0.376663	132.745	7.48271e-08	0.000276343
9	139397633	C	A	NOTCH1	.	Essential_Splice	AGT	ATT	8	0.0393487	203.311	7.50862e-08	0.000276801
11	69466021	C	G	CCND1	P287A	Missense	ACC	AGC	5	0.015659	319.306	7.52952e-08	0.000277074
7	6441558	A	T	RAC1	K116N	Missense	AAC	ATC	5	0.0157329	317.804	7.68017e-08	0.000282111
17	7577548	C	T	TP53	G245S	Missense	CGG	CAG	62	0.476114	130.221	7.74539e-08	0.000283997
17	7576927	C	A	TP53	.	Essential_Splice	AGC	ATC	8	0.0398298	200.855	7.96149e-08	0.0002914
17	7578395	G	T	TP53	H179N	Missense	CCA	CAA	7	0.0318675	219.66	8.10905e-08	0.000296272
20	31023255	G	T	ASXL1	E914*	Nonsense	AGA	ATA	9	0.0483889	185.993	8.33098e-08	0.000303839
17	7578437	G	A	TP53	Q165*	Nonsense	GCA	GTA	19	0.130436	145.665	8.35259e-08	0.000304085
9	139401756	C	T	NOTCH1	.	Essential_Splice	GGT	GAT	15	0.098015	153.038	8.52358e-08	0.000309761
9	139399120	C	T	NOTCH1	.	Essential_Splice	AGT	AAT	12	0.073491	163.285	8.62979e-08	0.000313065
17	7577568	C	T	TP53	C238Y	Missense	TGT	TAT	23	0.164485	139.831	8.68845e-08	0.000314637
9	139397742	G	A	NOTCH1	Q1687*	Nonsense	GCA	GTA	13	0.0819294	158.673	8.72856e-08	0.000314976
9	139402783	G	A	NOTCH1	Q1076*	Nonsense	GCA	GTA	13	0.0819294	158.673	8.72856e-08	0.000314976
17	58740533	A	T	PPM1D	K480*	Nonsense	TAA	TTA	5	0.016279	307.145	8.86189e-08	0.000318665
17	58740824	A	T	PPM1D	K577*	Nonsense	TAA	TTA	5	0.016279	307.145	8.86189e-08	0.000318665
17	7577535	C	A	TP53	R249M	Missense	AGG	ATG	7	0.0326241	214.565	9.05125e-08	0.000324905
11	69466022	C	G	CCND1	P287R	Missense	CCC	CGC	6	0.0244191	245.71	9.07204e-08	0.000325081
9	139396470	C	A	NOTCH1	E1819*	Nonsense	GGA	GTA	11	0.0661905	166.187	9.27689e-08	0.000330687
9	139399270	C	A	NOTCH1	E1625*	Nonsense	GGA	GTA	11	0.0661905	166.187	9.27689e-08	0.000330687
9	139413151	C	A	NOTCH1	D331Y	Missense	GGA	GTA	11	0.0661905	166.187	9.27689e-08	0.000330687
9	139413174	C	A	NOTCH1	C323F	Missense	TGT	TTT	11	0.0662325	166.081	9.30629e-08	0.000331159
17	7577088	T	G	TP53	T284P	Missense	CAC	CCC	5	0.0164854	303.298	9.34172e-08	0.000331207
17	7577548	C	A	TP53	G245C	Missense	CGG	CTG	12	0.0746796	160.686	9.35373e-08	0.000331207
9	139399790	C	A	NOTCH1	D1520Y	Missense	TGA	TTA	8	0.0412209	194.076	9.38842e-08	0.000331207
9	139399916	C	A	NOTCH1	D1478Y	Missense	TGA	TTA	8	0.0412209	194.076	9.38842e-08	0.000331207
9	139400138	C	A	NOTCH1	E1404*	Nonsense	TGA	TTA	8	0.0412209	194.076	9.38842e-08	0.000331207
20	31022245	C	G	ASXL1	S577*	Nonsense	TCA	TGA	9	0.0497588	180.872	9.54699e-08	0.000336222
22	29121326	T	C	CHEK2	R117G	Missense	GAG	GGG	6	0.0247717	242.212	9.67566e-08	0.000340169
17	7578460	A	C	TP53	V157G	Missense	GTC	GGC	8	0.0415329	192.618	9.73348e-08	0.000341616
9	139397632	A	C	NOTCH1	.	Essential_Splice	GTA	GGA	5	0.0166608	300.105	9.76421e-08	0.000342109
17	7578499	T	G	TP53	Q144P	Missense	CAG	CCG	5	0.0167527	298.458	9.99113e-08	0.000349462
7	6431635	A	G	RAC1	D63G	Missense	GAT	GGT	12	0.0757098	158.5	1.00181e-07	0.000349809
9	139412741	A	T	NOTCH1	L368Q	Missense	CTG	CAG	7	0.0333572	209.85	1.0041e-07	0.000350012
20	31022592	C	T	ASXL1	R693*	Nonsense	GCG	GTG	58	0.468539	123.789	1.03064e-07	0.000358652
17	7578404	A	G	TP53	C176R	Missense	CTG	CCG	8	0.0421966	189.589	1.04996e-07	0.000364656
22	29121274	T	C	CHEK2	D134G	Missense	GAT	GGT	13	0.0850374	152.874	1.05299e-07	0.000364656
9	139401825	C	A	NOTCH1	C1192F	Missense	TGC	TTC	12	0.0764974	156.868	1.05501e-07	0.000364656
9	139412212	C	A	NOTCH1	C478F	Missense	TGC	TTC	12	0.0764974	156.868	1.05501e-07	0.000364656
9	139399991	C	A	NOTCH1	E1453*	Nonsense	CGA	CTA	17	0.119536	142.216	1.06306e-07	0.000366203
9	139410022	C	A	NOTCH1	E606*	Nonsense	CGA	CTA	17	0.119536	142.216	1.06306e-07	0.000366203
9	139412218	C	G	NOTCH1	C476S	Missense	TGC	TCC	5	0.0171234	291.998	1.09456e-07	0.000376424
1	120510097	C	A	NOTCH2	C471F	Missense	TGT	TTT	10	0.0600395	166.557	1.11598e-07	0.000383147
17	58740470	G	T	PPM1D	E459*	Nonsense	AGA	ATA	8	0.0429454	186.283	1.14181e-07	0.000391359
7	6426860	G	T	RAC1	C18F	Missense	TGC	TTC	12	0.0778111	154.22	1.14851e-07	0.000393
9	139401760	G	A	NOTCH1	Q1214*	Nonsense	TCA	TTA	19	0.139101	136.592	1.16185e-07	0.0003969
9	139396497	G	A	NOTCH1	Q1810*	Nonsense	CCA	CTA	14	0.0955202	146.566	1.166e-07	0.000396995
9	139399769	G	A	NOTCH1	Q1527*	Nonsense	CCA	CTA	14	0.0955202	146.566	1.166e-07	0.000396995
9	139413165	C	T	NOTCH1	G326D	Missense	GGC	GAC	15	0.104709	143.254	1.19177e-07	0.000405093
9	139402690	G	A	NOTCH1	R1107*	Nonsense	GCG	GTG	46	0.376663	122.125	1.19374e-07	0.000405093
22	40661544	T	C	TNRC6B	V437A	Missense	GTC	GCC	6	0.026051	230.318	1.21209e-07	0.000410641
9	139413137	G	T	NOTCH1	N335K	Missense	ACA	AAA	6	0.0260767	230.09	1.21744e-07	0.000411774
9	139413171	A	C	NOTCH1	V324G	Missense	GTC	GGC	6	0.0260876	229.995	1.21971e-07	0.00041186
17	7578412	A	T	TP53	V173E	Missense	GTG	GAG	6	0.0261139	229.763	1.22521e-07	0.000413037
22	40661441	A	G	TNRC6B	T403A	Missense	CAC	CGC	7	0.0349675	200.186	1.25007e-07	0.000420728
17	7577105	G	T	TP53	P278H	Missense	CCT	CAT	7	0.0351093	199.378	1.27372e-07	0.000427982
17	7577079	C	A	TP53	E287*	Nonsense	AGA	ATA	10	0.0619313	161.469	1.29891e-07	0.000435546
17	7579355	A	T	TP53	L111Q	Missense	CTG	CAG	9	0.0531065	169.471	1.30882e-07	0.000435546
9	139399510	A	G	NOTCH1	C1545R	Missense	CTG	CCG	6	0.0265044	226.377	1.30898e-07	0.000435546
9	139412213	A	G	NOTCH1	C478R	Missense	CTG	CCG	6	0.0265044	226.377	1.30898e-07	0.000435546
9	139412242	A	G	NOTCH1	L468P	Missense	CTG	CCG	6	0.0265044	226.377	1.30898e-07	0.000435546
9	139412619	A	G	NOTCH1	C409R	Missense	CTG	CCG	6	0.0265044	226.377	1.30898e-07	0.000435546
9	139413147	C	T	NOTCH1	C332Y	Missense	TGC	TAC	18	0.133583	134.748	1.31477e-07	0.000436766
9	139411829	C	G	NOTCH1	G484R	Missense	GGG	GCG	5	0.0179222	278.983	1.32284e-07	0.000438734
17	7578280	G	C	TP53	P190R	Missense	CCT	CGT	11	0.0713957	154.071	1.34935e-07	0.000446805
17	7578532	A	C	TP53	M133R	Missense	ATG	AGG	5	0.0180579	276.886	1.36494e-07	0.000451237
9	139393430	C	T	NOTCH1	W2034*	Nonsense	TGG	TAG	10	0.0626973	159.497	1.37914e-07	0.000454306
9	139407963	C	T	NOTCH1	W745*	Nonsense	TGG	TAG	10	0.0626973	159.497	1.37914e-07	0.000454306
17	58734163	T	A	PPM1D	C407*	Nonsense	GTG	GAG	5	0.0181083	276.116	1.38087e-07	0.000454306
1	120510768	T	C	NOTCH2	Y399C	Missense	TAT	TGT	31	0.253569	122.255	1.42186e-07	0.000467042
20	31021691	A	T	ASXL1	K564*	Nonsense	TAA	TTA	5	0.0183424	272.593	1.45667e-07	0.000477711
17	7577121	G	C	TP53	R273G	Missense	GCG	GGG	8	0.0452407	176.832	1.46161e-07	0.000477787
9	139400985	G	T	NOTCH1	C1336*	Nonsense	GCC	GAC	6	0.0271938	220.638	1.4672e-07	0.000477787
22	29130559	G	A	CHEK2	Q51*	Nonsense	CCA	CTA	15	0.109131	137.45	1.46728e-07	0.000477787
9	139395301	T	C	NOTCH1	.	Essential_Splice	CAG	CGG	6	0.0271995	220.593	1.46856e-07	0.000477787
9	139412746	T	C	NOTCH1	.	Essential_Splice	CAG	CGG	6	0.0271995	220.593	1.46856e-07	0.000477787
9	139412297	C	G	NOTCH1	E450Q	Missense	CGA	CCA	6	0.0272464	220.212	1.47984e-07	0.000480287
9	139393362	G	A	NOTCH1	Q2057*	Nonsense	GCA	GTA	12	0.0819294	146.468	1.48327e-07	0.000480287
9	139399865	G	A	NOTCH1	Q1495*	Nonsense	GCA	GTA	12	0.0819294	146.468	1.48327e-07	0.000480287
7	6426901	T	C	RAC1	Y32H	Missense	ATA	ACA	11	0.0729595	150.769	1.50083e-07	0.000485204
20	31021682	C	T	ASXL1	Q561*	Nonsense	ACA	ATA	12	0.0823015	145.805	1.51683e-07	0.000489607
22	29121256	C	T	CHEK2	S140N	Missense	AGC	AAC	11	0.0733328	150.001	1.53883e-07	0.000495927
9	139399557	C	T	NOTCH1	.	Essential_Splice	AGC	AAC	10	0.0641868	155.795	1.54591e-07	0.000497426
9	139396723	C	T	NOTCH1	.	Essential_Splice	AGT	AAT	11	0.073491	149.678	1.55515e-07	0.000499616
9	139412264	A	G	NOTCH1	C461R	Missense	GTG	GCG	6	0.0276591	216.927	1.58178e-07	0.000507374
17	7577539	G	C	TP53	R248G	Missense	CCG	CGG	10	0.0645352	154.954	1.58705e-07	0.000507475
17	7578263	G	C	TP53	R196G	Missense	CCG	CGG	10	0.0645352	154.954	1.58705e-07	0.000507475
6	29910339	C	A	HLA-A	V3V	Synonymous	TCA	TAA	7	0.0368523	189.948	1.5928e-07	0.00050852
17	7577550	C	T	TP53	G244D	Missense	GGC	GAC	21	0.166702	125.973	1.59971e-07	0.000509933
9	139412631	T	G	NOTCH1	T405P	Missense	CAC	CCC	4	0.0103548	386.294	1.60571e-07	0.000510259
9	139412732	T	G	NOTCH1	H371P	Missense	CAC	CCC	4	0.0103548	386.294	1.60571e-07	0.000510259
9	139393572	T	C	NOTCH1	D2025G	Missense	GAT	GGT	11	0.0744316	147.787	1.65496e-07	0.000525095
17	7578440	T	C	TP53	K164E	Missense	CAA	CGA	7	0.0372295	188.023	1.6691e-07	0.000528763
22	29130682	G	A	CHEK2	Q10*	Nonsense	TCA	TTA	20	0.158921	125.848	1.67805e-07	0.000530777
1	120510184	C	T	NOTCH2	C442Y	Missense	TGT	TAT	13	0.0936553	138.807	1.70347e-07	0.000537989
17	7577081	T	C	TP53	E286G	Missense	GAA	GGA	6	0.0282234	212.59	1.72954e-07	0.000545382
9	139412619	A	C	NOTCH1	C409G	Missense	CTG	CGG	5	0.0191758	260.745	1.75163e-07	0.000550653
9	139418307	A	C	NOTCH1	C89G	Missense	CTG	CGG	5	0.0191758	260.745	1.75163e-07	0.000550653
9	139412326	C	G	NOTCH1	C440S	Missense	TGT	TCT	5	0.0192677	259.502	1.78662e-07	0.000557118
9	139412702	C	G	NOTCH1	C381S	Missense	TGT	TCT	5	0.0192677	259.502	1.78662e-07	0.000557118
9	139413126	C	G	NOTCH1	C339S	Missense	TGT	TCT	5	0.0192677	259.502	1.78662e-07	0.000557118
9	139418306	C	G	NOTCH1	C89S	Missense	TGT	TCT	5	0.0192677	259.502	1.78662e-07	0.000557118
9	139396482	C	A	NOTCH1	D1815Y	Missense	GGA	GTA	10	0.0661905	151.079	1.79394e-07	0.000557118
9	139399982	C	A	NOTCH1	E1456*	Nonsense	GGA	GTA	10	0.0661905	151.079	1.79394e-07	0.000557118
9	139401853	C	A	NOTCH1	E1183*	Nonsense	GGA	GTA	10	0.0661905	151.079	1.79394e-07	0.000557118
9	139412228	C	A	NOTCH1	E473*	Nonsense	GGA	GTA	10	0.0661905	151.079	1.79394e-07	0.000557118
17	7578272	G	T	TP53	H193N	Missense	GCA	GAA	7	0.0378582	184.901	1.80233e-07	0.000558034
17	7579315	G	T	TP53	C124*	Nonsense	GCA	GAA	7	0.0378582	184.901	1.80233e-07	0.000558034
17	7579349	A	C	TP53	F113C	Missense	TTC	TGC	6	0.0285427	210.211	1.81759e-07	0.00056191
17	7578524	G	A	TP53	Q136*	Nonsense	CCA	CTA	19	0.152074	124.94	1.825e-07	0.00056335
9	139399795	C	T	NOTCH1	G1518D	Missense	GGC	GAC	14	0.104709	133.704	1.8441e-07	0.00056839
17	7578527	A	G	TP53	C135R	Missense	TTG	TCG	6	0.0286645	209.318	1.85205e-07	0.000569404
9	139401355	G	T	NOTCH1	C1238*	Nonsense	GCT	GAT	5	0.0194382	257.225	1.85295e-07	0.000569404
17	7578392	C	T	TP53	E180K	Missense	TGA	TAA	16	0.124067	128.963	1.8654e-07	0.000572371
9	139396248	G	A	NOTCH1	Q1864*	Nonsense	CCA	CTA	13	0.0955202	136.097	1.87755e-07	0.000572584
9	139402593	T	A	NOTCH1	.	Essential_Splice	CAG	CTG	5	0.0195048	256.347	1.87934e-07	0.000572584
9	139409936	T	A	NOTCH1	T634T	Synonymous	CAG	CTG	5	0.0195048	256.347	1.87934e-07	0.000572584
9	139402806	C	A	NOTCH1	C1068F	Missense	TGC	TTC	11	0.0764974	143.796	1.89123e-07	0.000572584
9	139412278	C	A	NOTCH1	C456F	Missense	TGC	TTC	11	0.0764974	143.796	1.89123e-07	0.000572584
9	139412299	C	A	NOTCH1	C449F	Missense	TGC	TTC	11	0.0764974	143.796	1.89123e-07	0.000572584
9	139412377	C	A	NOTCH1	C423F	Missense	TGC	TTC	11	0.0764974	143.796	1.89123e-07	0.000572584
9	139412651	C	A	NOTCH1	C398F	Missense	TGC	TTC	11	0.0764974	143.796	1.89123e-07	0.000572584
9	139413147	C	A	NOTCH1	C332F	Missense	TGC	TTC	11	0.0764974	143.796	1.89123e-07	0.000572584
17	7578431	G	A	TP53	Q167*	Nonsense	ACA	ATA	14	0.105335	132.909	1.89934e-07	0.00057419
17	7577568	C	A	TP53	C238F	Missense	TGT	TTT	14	0.105446	132.769	1.90925e-07	0.000575489
17	7578242	C	A	TP53	V203L	Missense	TGT	TTT	14	0.105446	132.769	1.90925e-07	0.000575489
17	7578455	C	G	TP53	A159P	Missense	CGC	CCC	6	0.0289932	206.945	1.94741e-07	0.000585747
17	7578291	T	A	TP53	.	Essential_Splice	TAG	TTG	6	0.0289986	206.907	1.949e-07	0.000585747
9	139412342	A	G	NOTCH1	S435P	Missense	CTC	CCC	5	0.0197317	253.399	1.9713e-07	0.000590716
9	139413076	A	G	NOTCH1	S356P	Missense	CTC	CCC	5	0.0197317	253.399	1.9713e-07	0.000590716
17	7577114	C	T	TP53	C275Y	Missense	TGT	TAT	20	0.164485	121.592	1.9954e-07	0.000597066
9	139393712	C	A	NOTCH1	.	Essential_Splice	AGA	ATA	7	0.0389002	179.948	2.04054e-07	0.000609683
22	29121242	G	A	CHEK2	R145W	Missense	TCG	TTG	44	0.398806	110.329	2.04771e-07	0.000610935
9	139413088	C	T	NOTCH1	D352N	Missense	TGA	TAA	11	0.0779288	141.155	2.0694e-07	0.000616507
17	7578260	C	T	TP53	V197M	Missense	AGT	AAT	15	0.117002	128.203	2.07564e-07	0.000616938
17	7577018	C	T	TP53	.	Essential_Splice	GGT	GAT	19	0.156045	121.759	2.07686e-07	0.000616938
9	139418168	C	T	NOTCH1	.	Essential_Splice	GGT	GAT	13	0.098015	132.633	2.13126e-07	0.000632073
17	7579414	C	T	TP53	W91*	Nonsense	GGC	GAC	20	0.166702	119.974	2.13398e-07	0.000632073
9	139401756	C	A	NOTCH1	.	Essential_Splice	GGT	GTT	10	0.068729	145.499	2.15026e-07	0.000635146
9	139412610	C	G	NOTCH1	D412H	Missense	GGA	GCA	5	0.0201525	248.108	2.15055e-07	0.000635146
9	139412240	C	T	NOTCH1	D469N	Missense	GGA	GAA	10	0.0688832	145.173	2.17351e-07	0.000641002
9	139402592	C	T	NOTCH1	.	Essential_Splice	AGG	AAG	11	0.0787727	139.642	2.18024e-07	0.000641144
9	139409853	C	T	NOTCH1	.	Essential_Splice	AGG	AAG	11	0.0787727	139.642	2.18024e-07	0.000641144
1	120512179	C	A	NOTCH2	D355Y	Missense	CGA	CTA	14	0.108359	129.2	2.1841e-07	0.000641359
22	29121258	G	T	CHEK2	Y139*	Nonsense	ACA	AAA	6	0.0297924	201.394	2.19454e-07	0.000643502
9	139402684	C	G	NOTCH1	G1109R	Missense	AGG	ACG	5	0.0202722	246.643	2.20362e-07	0.000645241
9	139412718	A	C	NOTCH1	C376G	Missense	ATG	AGG	4	0.0113425	352.655	2.24227e-07	0.000655621
7	6441562	G	A	RAC1	D118N	Missense	TGA	TAA	11	0.079267	138.771	2.24723e-07	0.000656136
9	139412202	A	C	NOTCH1	.	Essential_Splice	GTG	GGG	5	0.0204685	244.278	2.29277e-07	0.000665431
9	139412219	A	C	NOTCH1	C476G	Missense	GTG	GGG	5	0.0204685	244.278	2.29277e-07	0.000665431
9	139412333	A	C	NOTCH1	C438G	Missense	GTG	GGG	5	0.0204685	244.278	2.29277e-07	0.000665431
9	139395004	C	A	NOTCH1	Q1978H	Missense	AGG	ATG	5	0.0204918	244	2.3035e-07	0.000665431
9	139402592	C	A	NOTCH1	.	Essential_Splice	AGG	ATG	5	0.0204918	244	2.3035e-07	0.000665431
9	139413043	C	A	NOTCH1	G367C	Missense	AGG	ATG	5	0.0204918	244	2.3035e-07	0.000665431
7	6414395	G	C	RAC1	G10A	Missense	GGA	GCA	5	0.0204986	243.919	2.30666e-07	0.000665431
9	139401080	C	A	NOTCH1	E1305*	Nonsense	CGA	CTA	15	0.119536	125.485	2.30754e-07	0.000665431
9	139412732	T	C	NOTCH1	H371R	Missense	CAC	CGC	6	0.0301379	199.085	2.30829e-07	0.000665431
9	139412633	T	C	NOTCH1	Y404C	Missense	TAC	TGC	12	0.089696	133.785	2.31211e-07	0.000665597
9	139393596	G	C	NOTCH1	S2017*	Nonsense	TCA	TGA	7	0.0400015	174.993	2.31717e-07	0.000666118
1	120510730	A	T	NOTCH2	C412S	Missense	CTG	CAG	6	0.0302381	198.425	2.34209e-07	0.000672338
7	6441652	G	A	RAC1	E148K	Missense	GGA	GAA	10	0.0700661	142.722	2.35824e-07	0.000676028
17	7578265	A	C	TP53	I195S	Missense	ATC	AGC	5	0.0207266	241.236	2.41392e-07	0.000691025
1	120510091	T	A	NOTCH2	D473V	Missense	GAT	GTT	7	0.0403806	173.35	2.41858e-07	0.000691393
17	7578496	A	C	TP53	L145R	Missense	CTG	CGG	6	0.030529	196.535	2.44225e-07	0.000697187
7	6414382	T	G	RAC1	C6G	Missense	GTG	GGG	5	0.02082	240.154	2.45893e-07	0.000700597
9	139413085	G	C	NOTCH1	R353G	Missense	CCG	CGG	7	0.0405358	172.687	2.46103e-07	0.000700597
17	7578529	A	C	TP53	F134C	Missense	TTT	TGT	7	0.0408985	171.155	2.56246e-07	0.000728457
17	7578542	G	C	TP53	L130V	Missense	CCT	CGT	10	0.0713957	140.064	2.57982e-07	0.000732378
9	139413167	G	T	NOTCH1	N325K	Missense	ACG	AAG	7	0.0409998	170.733	2.59131e-07	0.000733699
17	7578384	G	T	TP53	C182*	Nonsense	GCT	GAT	6	0.0309467	193.882	2.59163e-07	0.000733699
20	31022484	G	T	ASXL1	E657*	Nonsense	TGA	TTA	8	0.0512757	156.019	2.62612e-07	0.000742437
9	139399393	G	A	NOTCH1	Q1584*	Nonsense	GCA	GTA	11	0.0819294	134.262	2.63529e-07	0.000744004
17	36093717	A	C	HNF1B	H214Q	Missense	ATG	AGG	4	0.0118676	337.052	2.64742e-07	0.0007464
9	139404327	C	A	NOTCH1	E943*	Nonsense	TGA	TTA	7	0.0412209	169.817	2.65519e-07	0.000746537
9	139412601	C	A	NOTCH1	E415*	Nonsense	TGA	TTA	7	0.0412209	169.817	2.65519e-07	0.000746537
9	139412735	C	T	NOTCH1	C370Y	Missense	TGC	TAC	16	0.133583	119.776	2.69002e-07	0.000755293
17	7578513	C	A	TP53	K139N	Missense	AGA	ATA	9	0.0619313	145.322	2.72188e-07	0.000763194
17	7576888	T	A	TP53	K320*	Nonsense	GAA	GTA	5	0.0213981	233.665	2.75113e-07	0.000770342
17	7578454	G	A	TP53	A159V	Missense	GCC	GTC	13	0.103615	125.464	2.79541e-07	0.000781673
9	139397632	A	G	NOTCH1	.	Essential_Splice	GTA	GCA	6	0.0316596	189.516	2.86206e-07	0.000799219
9	139418174	C	T	NOTCH1	W133*	Nonsense	TGG	TAG	9	0.0626973	143.547	2.88377e-07	0.000804187
17	15973823	A	G	NCOR1	F1390S	Missense	TTT	TCT	6	0.0317467	188.996	2.89647e-07	0.000806631
9	139412654	A	T	NOTCH1	I397N	Missense	ATC	AAC	5	0.0216777	230.652	2.90118e-07	0.000806846
4	187627934	G	T	FAT1	C1016*	Nonsense	GCT	GAT	6	0.0317706	188.854	2.90597e-07	0.000807082
9	139413079	C	T	NOTCH1	A355T	Missense	GGC	GAC	13	0.104709	124.154	2.94161e-07	0.000815874
3	49412953	C	A	RHOA	V24F	Missense	AGT	ATT	7	0.0422421	165.711	2.96552e-07	0.000821394
9	139397633	C	G	NOTCH1	.	Essential_Splice	AGT	ACT	5	0.0218497	228.836	2.99642e-07	0.000827538
9	139438471	C	G	NOTCH1	.	Essential_Splice	AGT	ACT	5	0.0218497	228.836	2.99642e-07	0.000827538
1	11204786	G	C	MTOR	S1597S	Synonymous	CCG	CGG	8	0.0527722	151.595	2.99981e-07	0.000827538
17	7578239	C	A	TP53	E204*	Nonsense	GGA	GTA	13	0.105379	123.364	3.03399e-07	0.000835843
17	7577108	C	A	TP53	C277F	Missense	TGT	TTT	13	0.105446	123.286	3.04335e-07	0.000837294
9	139399799	C	T	NOTCH1	D1517N	Missense	CGA	CAA	34	0.326957	103.989	3.08033e-07	0.000845202
9	139412255	C	T	NOTCH1	D464N	Missense	CGA	CAA	34	0.326957	103.989	3.08033e-07	0.000845202
17	7578382	G	C	TP53	S183*	Nonsense	TCA	TGA	9	0.0636847	141.321	3.10306e-07	0.000850298
7	6426905	T	A	RAC1	I33N	Missense	ATC	AAC	5	0.02205	226.758	3.11013e-07	0.000850362
17	7578290	C	G	TP53	.	Essential_Splice	AGG	ACG	6	0.0322745	185.905	3.11159e-07	0.000850362
9	139393712	C	G	NOTCH1	.	Essential_Splice	AGA	ACA	6	0.0322974	185.773	3.1212e-07	0.000851854
9	139401823	G	A	NOTCH1	Q1193*	Nonsense	CCA	CTA	12	0.0955202	125.628	3.13475e-07	0.00085328
9	139417494	G	A	NOTCH1	Q184*	Nonsense	CCA	CTA	12	0.0955202	125.628	3.13475e-07	0.00085328
9	139412266	G	A	NOTCH1	P460L	Missense	CCG	CTG	38	0.371704	102.232	3.19117e-07	0.000867484
9	139418432	C	T	NOTCH1	.	Essential_Splice	AGC	AAC	9	0.0641868	140.216	3.21925e-07	0.000873958
17	7577123	A	C	TP53	V272G	Missense	GTG	GGG	6	0.032587	184.122	3.24443e-07	0.000879629
17	7579356	G	T	TP53	L111M	Missense	TCT	TAT	8	0.053789	148.729	3.27554e-07	0.000886891
17	7578464	G	C	TP53	R156G	Missense	CCG	CGG	9	0.0645352	139.459	3.30179e-07	0.000892818
17	7578454	G	T	TP53	A159D	Missense	GCC	GAC	7	0.0432941	161.685	3.31269e-07	0.000894586
9	139413165	C	A	NOTCH1	G326V	Missense	GGC	GTC	7	0.0434157	161.232	3.3547e-07	0.000904739
20	31022757	C	T	ASXL1	Q748*	Nonsense	CCA	CTA	14	0.11882	117.826	3.42587e-07	0.00092272
9	139402759	C	A	NOTCH1	E1084*	Nonsense	CGA	CTA	14	0.119536	117.119	3.52712e-07	0.000946959
9	139412375	C	A	NOTCH1	E424*	Nonsense	CGA	CTA	14	0.119536	117.119	3.52712e-07	0.000946959
2	43452439	G	C	ZFP36L2	C168W	Missense	GCA	GGA	5	0.0227457	219.822	3.52973e-07	0.000946959
9	139408961	C	T	NOTCH1	.	Essential_Splice	GGT	GAT	12	0.098015	122.43	3.54792e-07	0.000950594
17	7577127	C	A	TP53	E271*	Nonsense	TGA	TTA	9	0.0656261	137.141	3.57049e-07	0.000954278
9	139399536	C	A	NOTCH1	C1536F	Missense	TGC	TTC	10	0.0764974	130.723	3.57887e-07	0.000954278
9	139412213	A	T	NOTCH1	C478S	Missense	CTG	CAG	6	0.0333572	179.871	3.5896e-07	0.000954278
9	139412246	A	T	NOTCH1	C467S	Missense	CTG	CAG	6	0.0333572	179.871	3.5896e-07	0.000954278
9	139412738	A	T	NOTCH1	L369Q	Missense	CTG	CAG	6	0.0333572	179.871	3.5896e-07	0.000954278
9	139413148	A	T	NOTCH1	C332S	Missense	CTG	CAG	6	0.0333572	179.871	3.5896e-07	0.000954278
17	7576852	C	A	TP53	.	Essential_Splice	GGT	GTT	13	0.10942	118.808	3.63871e-07	0.000966079
2	198266801	C	G	SF3B1	A711P	Missense	TGC	TCC	5	0.0229445	217.917	3.65687e-07	0.000969645
17	7577509	C	T	TP53	E258K	Missense	GGA	GAA	13	0.109666	118.542	3.67816e-07	0.00097403
9	139399785	G	C	NOTCH1	C1521W	Missense	GCC	GGC	5	0.0229942	217.446	3.68916e-07	0.000974426
9	139412644	G	C	NOTCH1	C400W	Missense	GCC	GGC	5	0.0229942	217.446	3.68916e-07	0.000974426
17	7577570	C	T	TP53	M237I	Missense	TGT	TAT	18	0.164485	109.433	3.70685e-07	0.000977681
9	139399456	C	A	NOTCH1	E1563*	Nonsense	GGA	GTA	9	0.0661905	135.971	3.71579e-07	0.000977681
9	139399486	C	A	NOTCH1	E1553*	Nonsense	GGA	GTA	9	0.0661905	135.971	3.71579e-07	0.000977681
9	139412702	C	A	NOTCH1	C381F	Missense	TGT	TTT	9	0.0662325	135.885	3.7268e-07	0.00097932
17	7579358	C	G	TP53	R110P	Missense	CGT	CCT	7	0.0445301	157.197	3.75831e-07	0.000986335
11	108200949	T	G	ATM	V2439G	Missense	GTA	GGA	5	0.023171	215.787	3.80568e-07	0.000997491
17	7578508	C	A	TP53	C141F	Missense	TGC	TTC	14	0.121788	114.954	3.86004e-07	0.00100916
17	7578526	C	A	TP53	C135F	Missense	TGC	TTC	14	0.121788	114.954	3.86004e-07	0.00100916
9	139396799	G	C	NOTCH1	P1770R	Missense	CCT	CGT	7	0.044845	156.093	3.87859e-07	0.00101272
4	153244137	G	A	FBXW7	R674W	Missense	GCG	GTG	41	0.420517	97.4989	3.92158e-07	0.00102264
9	139417631	C	T	NOTCH1	C138Y	Missense	TGC	TAC	15	0.133583	112.29	3.9708e-07	0.00103416
1	120510714	T	C	NOTCH2	D417G	Missense	GAT	GGT	9	0.0674719	133.389	4.06215e-07	0.0010566
9	139396541	C	T	NOTCH1	.	Essential_Splice	AGG	AAG	10	0.0787727	126.948	4.10793e-07	0.00106581
9	139412390	C	T	NOTCH1	.	Essential_Splice	AGG	AAG	10	0.0787727	126.948	4.10793e-07	0.00106581
22	29121031	C	T	CHEK2	G176R	Missense	AGG	AAG	11	0.0899971	122.226	4.12505e-07	0.0010689
9	139396764	T	A	NOTCH1	K1782*	Nonsense	GAA	GTA	4	0.0134406	297.607	4.16361e-07	0.00107753
2	198265452	T	C	SF3B1	E902G	Missense	GAA	GGA	5	0.0237541	210.49	4.20914e-07	0.00108794
9	139401310	G	T	NOTCH1	C1253*	Nonsense	GCA	GAA	5	0.0237794	210.266	4.22732e-07	0.00108989
9	139412372	G	T	NOTCH1	H425N	Missense	GCA	GAA	5	0.0237794	210.266	4.22732e-07	0.00108989
1	120510155	G	A	NOTCH2	R452C	Missense	TCG	TTG	31	0.316428	97.9686	4.33816e-07	0.00111706
22	29121337	T	C	CHEK2	Y113C	Missense	TAC	TGC	12	0.102477	117.1	4.38791e-07	0.00112781
7	6426845	C	T	RAC1	A13V	Missense	GCT	GTT	8	0.0573451	139.506	4.39091e-07	0.00112781
9	139418168	C	A	NOTCH1	.	Essential_Splice	GGT	GTT	9	0.068729	130.949	4.42488e-07	0.00113511
9	139402742	C	T	NOTCH1	W1089*	Nonsense	GGA	GAA	9	0.0688832	130.656	4.47098e-07	0.0011455
17	7577100	T	A	TP53	R280*	Nonsense	GAG	GTG	6	0.0352677	170.127	4.56237e-07	0.00116746
7	151871291	T	C	KMT2C	K3100R	Missense	AAA	AGA	7	0.0465901	150.246	4.59801e-07	0.00117511
9	139395300	C	T	NOTCH1	.	Essential_Splice	AGA	AAA	8	0.0579807	137.977	4.6168e-07	0.00117844
17	7577559	G	A	TP53	S241F	Missense	TCC	TTC	21	0.2067	101.597	4.65941e-07	0.00118784
9	139396757	C	A	NOTCH1	R1784L	Missense	CGG	CTG	7	0.0469076	149.229	4.73882e-07	0.00120658
22	29121008	C	A	CHEK2	L183F	Missense	TGA	TTA	7	0.0470945	148.637	4.82321e-07	0.00122503
22	29121311	C	A	CHEK2	E122*	Nonsense	TGA	TTA	7	0.0470945	148.637	4.82321e-07	0.00122503
17	7577541	T	A	TP53	N247I	Missense	AAC	ATC	5	0.0246249	203.047	4.86816e-07	0.00123339
17	7578538	T	A	TP53	N131I	Missense	AAC	ATC	5	0.0246249	203.047	4.86816e-07	0.00123339
9	139397730	G	A	NOTCH1	Q1691*	Nonsense	GCA	GTA	10	0.0819294	122.056	4.93667e-07	0.00124459
9	139399764	G	A	NOTCH1	C1528C	Synonymous	GCA	GTA	10	0.0819294	122.056	4.93667e-07	0.00124459
9	139402693	G	A	NOTCH1	Q1106*	Nonsense	GCA	GTA	10	0.0819294	122.056	4.93667e-07	0.00124459
9	139412321	G	A	NOTCH1	Q442*	Nonsense	GCA	GTA	10	0.0819294	122.056	4.93667e-07	0.00124459
17	7579350	A	C	TP53	F113V	Missense	CTT	CGT	8	0.0590613	135.452	5.02057e-07	0.00126363
17	7577118	C	A	TP53	V274F	Missense	TGT	TTT	12	0.105446	113.802	5.02451e-07	0.00126363
20	31021697	G	T	ASXL1	E566*	Nonsense	GGA	GTA	10	0.0823358	121.454	5.05185e-07	0.00126895
22	29121033	A	G	CHEK2	V175A	Missense	GTA	GCA	6	0.0361708	165.879	5.08415e-07	0.0012755
22	29121000	T	C	CHEK2	N186S	Missense	AAT	AGT	27	0.280606	96.2205	5.11553e-07	0.0012818
9	139399557	C	A	NOTCH1	.	Essential_Splice	AGC	ATC	5	0.0250178	199.857	5.1888e-07	0.00129857
17	7578427	T	C	TP53	H168R	Missense	CAC	CGC	7	0.0479812	145.89	5.23879e-07	0.00130948
17	7578525	G	C	TP53	C135W	Missense	GCC	GGC	6	0.0366081	163.898	5.35191e-07	0.00133613
1	120510082	C	A	NOTCH2	G476V	Missense	GGA	GTA	8	0.0600014	133.33	5.3927e-07	0.00134304
1	120510092	C	A	NOTCH2	D473Y	Missense	GGA	GTA	8	0.0600014	133.33	5.3927e-07	0.00134304
20	31021694	G	T	ASXL1	E565*	Nonsense	AGA	ATA	7	0.0483889	144.661	5.43846e-07	0.00135174
17	7578272	G	C	TP53	H193D	Missense	GCA	GGA	5	0.0253281	197.409	5.45257e-07	0.00135174
9	139397721	G	A	NOTCH1	Q1694*	Nonsense	CCA	CTA	11	0.0955202	115.159	5.46061e-07	0.00135174
9	139399306	G	A	NOTCH1	Q1613*	Nonsense	CCA	CTA	11	0.0955202	115.159	5.46061e-07	0.00135174
9	139399985	G	A	NOTCH1	Q1455*	Nonsense	CCA	CTA	11	0.0955202	115.159	5.46061e-07	0.00135174
17	7577574	T	C	TP53	Y236C	Missense	TAC	TGC	15	0.142801	105.041	5.4736e-07	0.00135332
9	139412289	G	C	NOTCH1	D452E	Missense	ACG	AGG	5	0.0253827	196.984	5.49998e-07	0.00135821
11	69466031	T	A	CCND1	V290E	Missense	GTG	GAG	4	0.0145478	274.956	5.54186e-07	0.00136427
9	139396743	C	A	NOTCH1	E1789*	Nonsense	CGA	CTA	13	0.119536	108.753	5.55117e-07	0.00136427
9	139409053	C	A	NOTCH1	E706*	Nonsense	CGA	CTA	13	0.119536	108.753	5.55117e-07	0.00136427
9	139417398	C	A	NOTCH1	E216*	Nonsense	CGA	CTA	13	0.119536	108.753	5.55117e-07	0.00136427
17	7578529	A	G	TP53	F134S	Missense	TTT	TCT	6	0.0369779	162.259	5.58633e-07	0.00137127
1	120512163	A	G	NOTCH2	F360S	Missense	TTC	TCC	4	0.0146246	273.511	5.64806e-07	0.00138476
11	69465949	C	T	CCND1	Q263*	Nonsense	CCA	CTA	10	0.0847184	118.038	5.7679e-07	0.00141246
17	7578416	C	A	TP53	V172F	Missense	GGT	GTT	12	0.10942	109.669	5.98247e-07	0.00146325
9	139402755	C	T	NOTCH1	C1085Y	Missense	TGC	TAC	14	0.133583	104.804	6.00804e-07	0.00146776
17	7577551	C	T	TP53	G244S	Missense	GGG	GAG	15	0.14593	102.789	6.07005e-07	0.00148114
9	139412389	C	T	NOTCH1	G419D	Missense	GGT	GAT	11	0.098015	112.228	6.16009e-07	0.00150132
17	58740564	T	A	PPM1D	L490*	Nonsense	TTG	TAG	4	0.0151627	263.805	6.43169e-07	0.00156565
3	189526197	C	T	TP63	S60F	Missense	TCC	TTC	17	0.172559	98.5169	6.51139e-07	0.00158318
9	139391952	A	G	NOTCH1	L2080P	Missense	CTG	CCG	5	0.0265044	188.648	6.54113e-07	0.00158664
9	139412246	A	G	NOTCH1	C467R	Missense	CTG	CCG	5	0.0265044	188.648	6.54113e-07	0.00158664
9	139399888	C	T	NOTCH1	W1487*	Nonsense	TGG	TAG	8	0.0626973	127.597	6.57389e-07	0.00158895
9	139402785	C	T	NOTCH1	W1075*	Nonsense	TGG	TAG	8	0.0626973	127.597	6.57389e-07	0.00158895
9	139413900	C	T	NOTCH1	W287*	Nonsense	TGG	TAG	8	0.0626973	127.597	6.57389e-07	0.00158895
20	31022277	C	T	ASXL1	Q588*	Nonsense	TCA	TTA	17	0.173031	98.2485	6.5968e-07	0.00159261
17	7577103	C	T	TP53	G279R	Missense	TGG	TAG	11	0.0998176	110.201	6.70576e-07	0.00161511
17	7578371	C	T	TP53	G187S	Missense	TGG	TAG	11	0.0998176	110.201	6.70576e-07	0.00161511
7	6426854	A	C	RAC1	K16T	Missense	AAA	ACA	4	0.0153466	260.645	6.71599e-07	0.00161567
9	139393656	G	A	NOTCH1	T1997M	Missense	ACG	ATG	43	0.494685	86.924	6.78655e-07	0.00162425
9	139399798	T	C	NOTCH1	D1517G	Missense	GAC	GGC	6	0.0387151	154.978	6.78962e-07	0.00162425
9	139412609	T	C	NOTCH1	D412G	Missense	GAC	GGC	6	0.0387151	154.978	6.78962e-07	0.00162425
9	139412723	T	C	NOTCH1	D374G	Missense	GAC	GGC	6	0.0387151	154.978	6.78962e-07	0.00162425
22	29130709	T	A	CHEK2	M1L	Missense	GAT	GTT	7	0.0508932	137.543	6.79127e-07	0.00162425
22	29121042	G	A	CHEK2	T172I	Missense	ACA	ATA	9	0.0755905	119.063	6.84877e-07	0.00163609
20	31023063	G	T	ASXL1	E850*	Nonsense	TGA	TTA	7	0.0512757	136.517	7.01781e-07	0.00167452
17	7577022	G	A	TP53	R306*	Nonsense	GCG	GTG	51	0.599668	85.0471	7.14815e-07	0.00170364
9	139413225	C	A	NOTCH1	C306F	Missense	TGC	TTC	9	0.0764974	117.651	7.23068e-07	0.00171479
9	139418279	C	A	NOTCH1	C98F	Missense	TGC	TTC	9	0.0764974	117.651	7.23068e-07	0.00171479
9	139401806	G	T	NOTCH1	C1198*	Nonsense	GCC	GAC	5	0.0271938	183.865	7.24748e-07	0.00171479
9	139409984	G	T	NOTCH1	C618*	Nonsense	GCC	GAC	5	0.0271938	183.865	7.24748e-07	0.00171479
9	139412244	G	T	NOTCH1	C467*	Nonsense	GCC	GAC	5	0.0271938	183.865	7.24748e-07	0.00171479
9	139405725	T	C	NOTCH1	.	Essential_Splice	CAG	CGG	5	0.0271995	183.827	7.2535e-07	0.00171479
9	139417642	T	C	NOTCH1	.	Essential_Splice	CAG	CGG	5	0.0271995	183.827	7.2535e-07	0.00171479
9	139393346	C	T	NOTCH1	.	Essential_Splice	AGC	AAC	8	0.0641868	124.636	7.30343e-07	0.00172461
9	139397678	G	T	NOTCH1	S1708*	Nonsense	TCG	TAG	7	0.0518309	135.055	7.35653e-07	0.00173515
7	6426904	A	T	RAC1	I33F	Missense	TAT	TTT	6	0.0395962	151.53	7.46747e-07	0.0017586
17	7576927	C	T	TP53	.	Essential_Splice	AGC	AAC	11	0.102189	107.644	7.47767e-07	0.0017586
17	7578191	A	T	TP53	Y220N	Missense	CTA	CAA	6	0.0396141	151.461	7.48172e-07	0.0017586
22	29121113	C	T	CHEK2	.	Essential_Splice	AGG	AAG	10	0.0899971	111.115	7.62223e-07	0.00178958
9	139412211	G	C	NOTCH1	C478W	Missense	GCA	GGA	4	0.0159091	251.429	7.64051e-07	0.00178977
9	139412650	G	C	NOTCH1	C398W	Missense	GCA	GGA	4	0.0159091	251.429	7.64051e-07	0.00178977
9	139412730	G	A	NOTCH1	L372F	Missense	CCT	CTT	10	0.0904366	110.575	7.79446e-07	0.00182189
9	139399816	G	C	NOTCH1	S1511*	Nonsense	TCA	TGA	6	0.0400015	149.994	7.7954e-07	0.00182189
1	120510784	G	T	NOTCH2	P394T	Missense	CCC	CAC	5	0.0277313	180.302	7.8351e-07	0.00182908
9	139402552	C	T	NOTCH1	C1122Y	Missense	TGT	TAT	11	0.103316	106.47	7.86684e-07	0.0018344
17	7577156	C	T	TP53	.	Essential_Splice	AGT	AAT	12	0.117002	102.563	8.18201e-07	0.00190572
17	7579312	C	T	TP53	T125T	Synonymous	CGG	CAG	40	0.476114	84.0134	8.22045e-07	0.00191098
22	29121024	C	T	CHEK2	G178E	Missense	GGA	GAA	9	0.0786984	114.361	8.22322e-07	0.00191098
9	139405258	C	T	NOTCH1	.	Essential_Splice	AGG	AAG	9	0.0787727	114.253	8.25839e-07	0.00191265
9	139418169	C	T	NOTCH1	G135R	Missense	AGG	AAG	9	0.0787727	114.253	8.25839e-07	0.00191265
9	139438555	C	T	NOTCH1	.	Essential_Splice	AGG	AAG	9	0.0787727	114.253	8.25839e-07	0.00191265
3	189526287	C	T	TP63	S90L	Missense	TCG	TTG	39	0.463944	84.0619	8.2764e-07	0.00191466
17	7576852	C	T	TP53	.	Essential_Splice	GGT	GAT	15	0.156045	96.1259	8.33677e-07	0.00192496
9	139418297	C	T	NOTCH1	G92D	Missense	GGC	GAC	11	0.104709	105.053	8.36864e-07	0.00192496
9	139395093	C	A	NOTCH1	E1949*	Nonsense	GGA	GTA	8	0.0661905	120.863	8.37727e-07	0.00192496
9	139395252	C	A	NOTCH1	E1896*	Nonsense	GGA	GTA	8	0.0661905	120.863	8.37727e-07	0.00192496
9	139399273	C	A	NOTCH1	E1624*	Nonsense	GGA	GTA	8	0.0661905	120.863	8.37727e-07	0.00192496
9	139399925	C	A	NOTCH1	D1475Y	Missense	GGA	GTA	8	0.0661905	120.863	8.37727e-07	0.00192496
17	7577508	T	C	TP53	E258G	Missense	GAA	GGA	5	0.0282234	177.158	8.40249e-07	0.00192859
17	7578212	G	A	TP53	R213*	Nonsense	TCG	TTG	46	0.555735	82.7733	8.41667e-07	0.00192968
9	139413166	C	T	NOTCH1	G326S	Missense	CGG	CAG	26	0.299056	86.9402	8.54925e-07	0.00195611
17	7577129	A	C	TP53	F270C	Missense	TTT	TGT	6	0.0408985	146.705	8.55824e-07	0.00195611
17	7577099	C	T	TP53	R280K	Missense	AGA	AAA	10	0.0923085	108.332	8.56059e-07	0.00195611
17	7577082	C	A	TP53	E286*	Nonsense	GGA	GTA	11	0.105379	104.385	8.61834e-07	0.00196288
17	7578257	C	A	TP53	E198*	Nonsense	GGA	GTA	11	0.105379	104.385	8.61834e-07	0.00196288
17	7577570	C	A	TP53	M237I	Missense	TGT	TTT	11	0.105446	104.319	8.6436e-07	0.00196288
17	7578203	C	A	TP53	V216L	Missense	TGT	TTT	11	0.105446	104.319	8.6436e-07	0.00196288
17	58740653	C	T	PPM1D	Q520*	Nonsense	CCA	CTA	11	0.105453	104.312	8.64637e-07	0.00196288
9	139412256	G	T	NOTCH1	N463K	Missense	ACG	AAG	6	0.0409998	146.342	8.64764e-07	0.00196288
9	139412232	A	C	NOTCH1	I471M	Missense	TTG	TGG	4	0.0165476	241.726	8.79626e-07	0.0019944
9	139410133	C	A	NOTCH1	E569*	Nonsense	TGA	TTA	6	0.0412209	145.557	8.84528e-07	0.0020033
17	7578269	G	A	TP53	L194F	Missense	TCT	TTT	15	0.158147	94.8486	8.8778e-07	0.00200845
17	7577117	A	C	TP53	V274G	Missense	GTT	GGT	5	0.0286718	174.388	8.94473e-07	0.00201913
17	7577561	A	C	TP53	S240R	Missense	GTT	GGT	5	0.0286718	174.388	8.94473e-07	0.00201913
1	120462875	A	T	NOTCH2	L1819*	Nonsense	TTA	TAA	4	0.0166464	240.292	8.98711e-07	0.00202647
9	139400204	C	A	NOTCH1	E1382*	Nonsense	CGA	CTA	12	0.119536	100.388	9.03699e-07	0.00203101
9	139402475	C	A	NOTCH1	E1148*	Nonsense	CGA	CTA	12	0.119536	100.388	9.03699e-07	0.00203101
9	139405231	C	A	NOTCH1	E872*	Nonsense	CGA	CTA	12	0.119536	100.388	9.03699e-07	0.00203101
20	31021574	A	T	ASXL1	K525*	Nonsense	GAA	GTA	4	0.016719	239.248	9.12923e-07	0.00204949
1	120510070	C	T	NOTCH2	C480Y	Missense	TGT	TAT	10	0.0936553	106.774	9.14545e-07	0.00205089
7	6414399	C	A	RAC1	D11E	Missense	ACG	AAG	6	0.0417038	143.872	9.28823e-07	0.00208063
17	7578457	C	G	TP53	R158P	Missense	CGC	CCC	5	0.0289932	172.454	9.34855e-07	0.00209186
17	7577559	G	T	TP53	S241Y	Missense	TCC	TAC	8	0.06799	117.664	9.43733e-07	0.00210942
1	120510196	C	T	NOTCH2	G438D	Missense	GGC	GAC	10	0.0949182	105.354	9.72033e-07	0.00217031
17	7578496	A	G	TP53	L145P	Missense	CTG	CCG	6	0.0421966	142.192	9.75663e-07	0.00217604
17	7577556	C	A	TP53	C242F	Missense	TGC	TTC	12	0.121788	98.5317	9.85096e-07	0.00218447
9	139396821	G	A	NOTCH1	Q1763*	Nonsense	GCA	GTA	9	0.0819294	109.851	9.8588e-07	0.00218447
9	139397637	G	A	NOTCH1	Q1722*	Nonsense	GCA	GTA	9	0.0819294	109.851	9.8588e-07	0.00218447
9	139399303	G	A	NOTCH1	Q1614*	Nonsense	GCA	GTA	9	0.0819294	109.851	9.8588e-07	0.00218447
9	139405255	G	A	NOTCH1	Q864*	Nonsense	GCA	GTA	9	0.0819294	109.851	9.8588e-07	0.00218447
9	139417626	G	A	NOTCH1	Q140*	Nonsense	GCA	GTA	9	0.0819294	109.851	9.8588e-07	0.00218447
22	29121260	A	G	CHEK2	Y139H	Missense	ATA	ACA	9	0.0819483	109.825	9.86904e-07	0.00218447
9	139412332	C	G	NOTCH1	C438S	Missense	TGC	TCC	4	0.0171234	233.599	9.94968e-07	0.00219758
9	139412618	C	G	NOTCH1	C409S	Missense	TGC	TCC	4	0.0171234	233.599	9.94968e-07	0.00219758
9	139396812	G	A	NOTCH1	Q1766*	Nonsense	CCA	CTA	10	0.0955202	104.69	1.00036e-06	0.00220474
9	139401330	G	A	NOTCH1	Q1247*	Nonsense	CCA	CTA	10	0.0955202	104.69	1.00036e-06	0.00220474
20	31022712	C	T	ASXL1	Q733*	Nonsense	ACA	ATA	9	0.0823015	109.354	1.00616e-06	0.00221513
9	139438549	G	A	NOTCH1	R23*	Nonsense	GCG	GTG	31	0.376663	82.3018	1.01159e-06	0.00222469
22	29121250	T	G	CHEK2	K142T	Missense	AAA	ACA	4	0.0172373	232.055	1.01898e-06	0.00223855
13	32910456	C	G	BRCA2	P655R	Missense	CCA	CGA	5	0.0296409	168.686	1.02018e-06	0.00223879
17	7577018	C	A	TP53	.	Essential_Splice	GGT	GTT	11	0.10942	100.53	1.02438e-06	0.00224561
11	108224493	G	A	ATM	G2891D	Missense	GGT	GAT	13	0.136314	95.3682	1.02715e-06	0.00224702
3	178952090	G	C	PIK3CA	G1049R	Missense	TGG	TCG	4	0.0172759	231.536	1.02722e-06	0.00224702
17	7578206	T	C	TP53	S215G	Missense	TAG	TGG	8	0.0699003	114.449	1.06675e-06	0.0023289
17	7577108	C	T	TP53	C277Y	Missense	TGT	TAT	15	0.164485	91.1939	1.06692e-06	0.0023289
11	108192065	G	C	ATM	E2164Q	Missense	TGA	TCA	5	0.0300827	166.208	1.0815e-06	0.00235681
17	7578552	G	C	TP53	Y126*	Nonsense	ACT	AGT	7	0.0566453	123.576	1.08201e-06	0.00235681
13	41134222	T	G	FOXO1	D469A	Missense	GAC	GCC	3	0.00687143	436.591	1.08589e-06	0.00236275
9	139402737	C	A	NOTCH1	G1091V	Missense	GGC	GTC	6	0.0434157	138.199	1.09892e-06	0.0023845
9	139417409	C	A	NOTCH1	G212V	Missense	GGC	GTC	6	0.0434157	138.199	1.09892e-06	0.0023845
22	29107892	C	T	CHEK2	.	Essential_Splice	AGT	AAT	9	0.0839628	107.19	1.10044e-06	0.0023845
X	44929339	C	T	KDM6A	N813N	Synonymous	ACT	ATT	8	0.0704269	113.593	1.10265e-06	0.0023845
17	7577102	C	A	TP53	G279V	Missense	GGG	GTG	8	0.07043	113.588	1.10287e-06	0.0023845
17	7577551	C	A	TP53	G244C	Missense	GGG	GTG	8	0.07043	113.588	1.10287e-06	0.0023845
9	139402766	G	C	NOTCH1	Y1081*	Nonsense	ACC	AGC	4	0.0176555	226.558	1.11063e-06	0.00239876
9	139393563	C	T	NOTCH1	.	Essential_Splice	GGT	GAT	10	0.098015	102.025	1.12433e-06	0.0024258
22	29121230	C	T	CHEK2	.	Essential_Splice	GGT	GAT	11	0.111981	98.2308	1.13852e-06	0.00245383
2	212495291	C	A	ERBB4	G659C	Missense	TGG	TTG	6	0.0438804	136.735	1.14875e-06	0.00247326
7	6431652	C	T	RAC1	P69S	Missense	CCC	CTC	9	0.0849288	105.971	1.15818e-06	0.00249096
17	7577568	C	G	TP53	C238S	Missense	TGT	TCT	5	0.0306752	162.998	1.16837e-06	0.00251024
10	43882166	G	A	HNRNPF	Y389Y	Synonymous	ACA	ATA	10	0.0990022	101.008	1.1764e-06	0.00252443
17	7578443	A	G	TP53	Y163H	Missense	CTA	CCA	6	0.0441414	135.927	1.17744e-06	0.00252443
9	139418229	C	A	NOTCH1	G115C	Missense	GGG	GTG	6	0.0442384	135.629	1.18824e-06	0.00254492
9	139402468	G	T	NOTCH1	S1150*	Nonsense	TCA	TAA	5	0.0308593	162.026	1.19726e-06	0.00256156
22	29095844	C	A	CHEK2	Q330H	Missense	AGA	ATA	6	0.0444431	135.004	1.21126e-06	0.00258612
22	29121073	C	A	CHEK2	D162Y	Missense	AGA	ATA	6	0.0444431	135.004	1.21126e-06	0.00258612
17	7578440	T	A	TP53	K164*	Nonsense	CAA	CTA	4	0.0180948	221.058	1.21297e-06	0.00258708
9	139409741	C	G	NOTCH1	.	Essential_Splice	GGT	GCT	4	0.0182191	219.55	1.24309e-06	0.00264857
17	7578388	C	T	TP53	R181H	Missense	CGC	CAC	42	0.547378	76.7295	1.24865e-06	0.00265764
22	41568590	G	A	EP300	E1514K	Missense	GGA	GAA	9	0.0864672	104.086	1.25471e-06	0.00266778
9	139412243	G	C	NOTCH1	L468V	Missense	CCT	CGT	6	0.044845	133.794	1.25738e-06	0.00267068
11	69466019	C	T	CCND1	T286I	Missense	ACA	ATA	7	0.0586809	119.289	1.2595e-06	0.00267242
11	69466000	G	T	CCND1	E280*	Nonsense	GGA	GTA	7	0.0587054	119.239	1.26176e-06	0.00267443
17	7578518	C	G	TP53	A138P	Missense	GGC	GCC	4	0.0183008	218.569	1.26318e-06	0.0026747
17	7578263	G	A	TP53	R196*	Nonsense	CCG	CTG	45	0.591774	76.0425	1.27394e-06	0.0026919
17	7578475	G	A	TP53	P152L	Missense	CCG	CTG	45	0.591774	76.0425	1.27394e-06	0.0026919
9	139417592	T	C	NOTCH1	N151S	Missense	AAC	AGC	10	0.101073	98.9381	1.29141e-06	0.00272601
2	198266800	G	A	SF3B1	A711V	Missense	GCC	GTC	9	0.0872075	103.202	1.30321e-06	0.0027481
22	41568668	G	A	EP300	.	Essential_Splice	TGT	TAT	12	0.12969	92.5286	1.31438e-06	0.0027688
20	31023087	C	T	ASXL1	Q858*	Nonsense	GCA	GTA	10	0.101914	98.1221	1.34037e-06	0.00282065
1	120466522	C	A	NOTCH2	D1533Y	Missense	GGA	GTA	7	0.0600014	116.664	1.38544e-06	0.00291251
9	139412665	A	T	NOTCH1	N393K	Missense	ATG	AAG	4	0.0188017	212.747	1.39129e-06	0.0029218
9	139393367	T	C	NOTCH1	D2055G	Missense	GAT	GGT	8	0.0744316	107.481	1.4054e-06	0.00294842
17	7577093	C	T	TP53	R282Q	Missense	CGG	CAG	36	0.476114	75.6121	1.41742e-06	0.00297059
7	6426848	T	C	RAC1	V14A	Missense	GTA	GCA	5	0.0322033	155.264	1.42385e-06	0.00297935
17	7577538	C	A	TP53	R248L	Missense	CGG	CTG	8	0.0746796	107.124	1.42596e-06	0.00297935
17	7579312	C	A	TP53	T125T	Synonymous	CGG	CTG	8	0.0746796	107.124	1.42596e-06	0.00297935
11	108199887	T	C	ATM	F2410S	Missense	TTT	TCT	5	0.0323021	154.789	1.44164e-06	0.00300904
17	7577046	C	A	TP53	E298*	Nonsense	CGA	CTA	16	0.190309	84.0739	1.45537e-06	0.00303461
9	139393436	A	C	NOTCH1	L2032R	Missense	CTG	CGG	4	0.0191758	208.596	1.49271e-06	0.00309902
9	139402729	A	C	NOTCH1	C1094G	Missense	CTG	CGG	4	0.0191758	208.596	1.49271e-06	0.00309902
9	139412246	A	C	NOTCH1	C467G	Missense	CTG	CGG	4	0.0191758	208.596	1.49271e-06	0.00309902
9	139412741	A	C	NOTCH1	L368R	Missense	CTG	CGG	4	0.0191758	208.596	1.49271e-06	0.00309902
17	7578204	A	C	TP53	S215R	Missense	GTG	GGG	5	0.032587	153.435	1.49382e-06	0.00309902
1	120466401	A	C	NOTCH2	L1573R	Missense	CTC	CGC	4	0.0192135	208.187	1.50318e-06	0.00310696
9	139399822	C	T	NOTCH1	C1509Y	Missense	TGC	TAC	12	0.133583	89.8319	1.50371e-06	0.00310696
9	139411819	C	T	NOTCH1	C487Y	Missense	TGC	TAC	12	0.133583	89.8319	1.50371e-06	0.00310696
9	139418312	C	T	NOTCH1	C87Y	Missense	TGC	TAC	12	0.133583	89.8319	1.50371e-06	0.00310696
9	139401813	C	T	NOTCH1	G1196D	Missense	GGC	GAC	10	0.104709	95.5029	1.5131e-06	0.00311669
9	139417529	C	T	NOTCH1	G172D	Missense	GGC	GAC	10	0.104709	95.5029	1.5131e-06	0.00311669
22	29121328	C	T	CHEK2	G116E	Missense	GGG	GAG	10	0.104722	95.4908	1.51395e-06	0.00311669
2	43452479	T	G	ZFP36L2	K155T	Missense	AAG	ACG	4	0.0192539	207.75	1.5145e-06	0.00311669
9	139402492	C	G	NOTCH1	C1142S	Missense	TGT	TCT	4	0.0192677	207.602	1.51836e-06	0.00311837
9	139402552	C	G	NOTCH1	C1122S	Missense	TGT	TCT	4	0.0192677	207.602	1.51836e-06	0.00311837
17	7578550	G	A	TP53	S127F	Missense	TCC	TTC	17	0.2067	82.2448	1.52123e-06	0.00312113
9	139396362	C	A	NOTCH1	E1826*	Nonsense	CGA	CTA	11	0.119536	92.0222	1.53045e-06	0.00312752
9	139400126	C	A	NOTCH1	E1408*	Nonsense	CGA	CTA	11	0.119536	92.0222	1.53045e-06	0.00312752
9	139417503	C	A	NOTCH1	E181*	Nonsense	CGA	CTA	11	0.119536	92.0222	1.53045e-06	0.00312752
9	139417569	C	A	NOTCH1	E159*	Nonsense	CGA	CTA	11	0.119536	92.0222	1.53045e-06	0.00312752
9	139403466	A	T	NOTCH1	C1009*	Nonsense	GTC	GAC	4	0.0193525	206.692	1.54233e-06	0.00314866
3	178936091	G	A	PIK3CA	E545K	Missense	TGA	TAA	11	0.119822	91.8031	1.54697e-06	0.00315499
9	139397725	G	T	NOTCH1	C1692*	Nonsense	GCT	GAT	4	0.0194382	205.78	1.56682e-06	0.00318914
9	139401779	G	T	NOTCH1	C1207*	Nonsense	GCT	GAT	4	0.0194382	205.78	1.56682e-06	0.00318914
9	139418240	C	A	NOTCH1	C111F	Missense	TGC	TTC	8	0.0764974	104.579	1.58343e-06	0.00321866
9	139393450	T	A	NOTCH1	.	Essential_Splice	CAG	CTG	4	0.0195048	205.078	1.58604e-06	0.00321866
9	139412746	T	A	NOTCH1	.	Essential_Splice	CAG	CTG	4	0.0195048	205.078	1.58604e-06	0.00321866
7	151877881	A	C	KMT2C	L2355R	Missense	CTT	CGT	7	0.0619025	113.081	1.58976e-06	0.00322302
17	7574034	C	A	TP53	.	Essential_Splice	AGA	ATA	7	0.0619313	113.028	1.59323e-06	0.00322687
9	139401875	G	T	NOTCH1	Y1175*	Nonsense	ACC	AAC	5	0.0331421	150.866	1.59932e-06	0.00323281
9	139418389	G	T	NOTCH1	N61K	Missense	ACC	AAC	5	0.0331421	150.866	1.59932e-06	0.00323281
9	139393429	C	T	NOTCH1	W2034*	Nonsense	GGG	GAG	9	0.0916613	98.1876	1.62473e-06	0.00328093
9	139399787	A	T	NOTCH1	C1521S	Missense	CTG	CAG	5	0.0333572	149.893	1.64159e-06	0.00330522
9	139412646	A	T	NOTCH1	C400S	Missense	CTG	CAG	5	0.0333572	149.893	1.64159e-06	0.00330522
9	139418280	A	T	NOTCH1	C98S	Missense	CTG	CAG	5	0.0333572	149.893	1.64159e-06	0.00330522
17	7578218	T	C	TP53	T211A	Missense	CAC	CGC	6	0.0479812	125.049	1.6878e-06	0.00339493
9	139418232	C	G	NOTCH1	G114R	Missense	CGG	CCG	4	0.0198618	201.392	1.69181e-06	0.00339965
17	7577560	A	T	TP53	S241T	Missense	TTC	TAC	4	0.0198807	201.201	1.69754e-06	0.00340782
9	139413130	C	T	NOTCH1	D338N	Missense	TGA	TAA	8	0.0779288	102.658	1.7161e-06	0.00344172
9	139404253	G	C	NOTCH1	Y967*	Nonsense	ACA	AGA	4	0.0200105	199.895	1.7373e-06	0.00348082
7	6441977	T	C	RAC1	L160P	Missense	CTC	CCC	4	0.0200705	199.297	1.75589e-06	0.00351463
9	139396481	T	A	NOTCH1	D1815V	Missense	GAC	GTC	4	0.0201434	198.577	1.77863e-06	0.00355667
9	139413161	C	G	NOTCH1	W327C	Missense	GGA	GCA	4	0.0201525	198.486	1.78151e-06	0.00355897
9	139401092	C	T	NOTCH1	.	Essential_Splice	AGG	AAG	8	0.0787727	101.558	1.79802e-06	0.00358497
9	139417641	C	T	NOTCH1	.	Essential_Splice	AGG	AAG	8	0.0787727	101.558	1.79802e-06	0.00358497
9	139409155	C	G	NOTCH1	.	Essential_Splice	AGG	ACG	4	0.0202722	197.315	1.81936e-06	0.00361402
9	139412390	C	G	NOTCH1	.	Essential_Splice	AGG	ACG	4	0.0202722	197.315	1.81936e-06	0.00361402
9	139413043	C	G	NOTCH1	G367R	Missense	AGG	ACG	4	0.0202722	197.315	1.81936e-06	0.00361402
17	58740708	T	A	PPM1D	L538*	Nonsense	TTA	TAA	4	0.0202731	197.306	1.81965e-06	0.00361402
2	136873020	C	T	CXCR4	V160I	Missense	CGT	CAT	42	0.593409	70.7775	1.82898e-06	0.00362904
17	7578370	C	A	TP53	.	Essential_Splice	GGT	GTT	10	0.10942	91.3906	1.84062e-06	0.0036486
17	7577520	A	T	TP53	I254N	Missense	ATC	AAC	5	0.0345121	144.877	1.88231e-06	0.00372475
9	139396451	A	C	NOTCH1	.	Essential_Splice	GTG	GGG	4	0.0204685	195.422	1.88267e-06	0.00372475
9	139418164	C	A	NOTCH1	.	Essential_Splice	AGG	ATG	4	0.0204918	195.2	1.89027e-06	0.00373618
1	120478151	C	T	NOTCH2	G1200D	Missense	GGC	GAC	9	0.0949182	94.8185	1.89418e-06	0.0037403
17	7578466	G	A	TP53	T155I	Missense	ACC	ATC	10	0.110278	90.6796	1.90544e-06	0.00375892
7	6441510	G	C	RAC1	E100D	Missense	AGG	ACG	4	0.0206203	193.983	1.93265e-06	0.00380893
9	139402771	G	A	NOTCH1	Q1080*	Nonsense	CCA	CTA	9	0.0955202	94.2209	1.94735e-06	0.00381589
9	139403348	G	A	NOTCH1	Q1049*	Nonsense	CCA	CTA	9	0.0955202	94.2209	1.94735e-06	0.00381589
9	139407533	G	A	NOTCH1	Q803*	Nonsense	CCA	CTA	9	0.0955202	94.2209	1.94735e-06	0.00381589
9	139412237	G	A	NOTCH1	Q470*	Nonsense	CCA	CTA	9	0.0955202	94.2209	1.94735e-06	0.00381589
9	139412733	G	A	NOTCH1	H371Y	Missense	CCA	CTA	9	0.0955202	94.2209	1.94735e-06	0.00381589
9	139414006	G	A	NOTCH1	Q252*	Nonsense	CCA	CTA	9	0.0955202	94.2209	1.94735e-06	0.00381589
9	139393636	G	A	NOTCH1	R2004C	Missense	CCG	CTG	27	0.371704	72.6384	1.95417e-06	0.00382559
11	108236153	G	A	ATM	G3030E	Missense	GGA	GAA	9	0.0957989	93.9468	1.97234e-06	0.00385748
1	120510755	G	C	NOTCH2	C403W	Missense	GCC	GGC	4	0.0208442	191.9	2.00801e-06	0.00392351
9	139413085	G	T	NOTCH1	R353S	Missense	CCG	CAG	5	0.0351087	142.415	2.01596e-06	0.00393528
17	7577580	T	C	TP53	Y234C	Missense	TAC	TGC	12	0.142801	84.0329	2.03177e-06	0.00396237
4	187540233	C	T	FAT1	E2503K	Missense	TGA	TAA	11	0.12737	86.3625	2.03374e-06	0.00396245
22	29121226	C	T	CHEK2	.	Essential_Splice	GGT	GAT	10	0.111981	89.3007	2.03904e-06	0.00396899
8	133911137	C	A	TG	F1104L	Missense	TCG	TAG	7	0.0653561	107.106	2.04618e-06	0.00397911
4	187540784	G	C	FAT1	S2319*	Nonsense	TCA	TGA	7	0.0653802	107.066	2.04967e-06	0.00398042
17	7577536	T	A	TP53	R249W	Missense	GAG	GTG	5	0.0352677	141.773	2.05268e-06	0.00398042
17	7578410	T	A	TP53	R174W	Missense	GAG	GTG	5	0.0352677	141.773	2.05268e-06	0.00398042
1	120510744	T	C	NOTCH2	Y407C	Missense	TAC	TGC	8	0.0813091	98.39	2.06144e-06	0.00399364
X	76937694	C	G	ATRX	K1018N	Missense	AGT	ACT	5	0.0354061	141.219	2.08503e-06	0.00403245
17	7578392	C	A	TP53	E180*	Nonsense	TGA	TTA	7	0.0656261	106.665	2.08541e-06	0.00403245
4	187542332	G	T	FAT1	S1803*	Nonsense	TCA	TAA	6	0.0504378	118.958	2.09802e-06	0.004053
17	40475063	T	C	STAT3	E616G	Missense	GAA	GGA	4	0.0211465	189.157	2.113e-06	0.00407811
9	139399952	G	A	NOTCH1	Q1466*	Nonsense	GCA	GTA	8	0.0819294	97.6451	2.12992e-06	0.00410302
9	139417515	G	A	NOTCH1	Q177*	Nonsense	GCA	GTA	8	0.0819294	97.6451	2.12992e-06	0.00410302
1	207110715	C	G	PIGR	C257S	Missense	TGT	TCT	4	0.0212907	187.875	2.1644e-06	0.00416553
9	139397766	C	A	NOTCH1	E1679*	Nonsense	GGA	GTA	7	0.0661905	105.755	2.16915e-06	0.00416685
9	139402742	C	A	NOTCH1	W1089C	Missense	GGA	GTA	7	0.0661905	105.755	2.16915e-06	0.00416685
9	139402492	C	A	NOTCH1	C1142F	Missense	TGT	TTT	7	0.0662325	105.688	2.17549e-06	0.00417095
20	31022904	G	T	ASXL1	E797*	Nonsense	GGA	GTA	8	0.0823358	97.163	2.17568e-06	0.00417095
9	139404184	C	T	NOTCH1	.	Essential_Splice	GGT	GAT	9	0.098015	91.8227	2.17942e-06	0.00417095
9	139409741	C	T	NOTCH1	.	Essential_Splice	GGT	GAT	9	0.098015	91.8227	2.17942e-06	0.00417095
9	139413128	G	T	NOTCH1	D338E	Missense	ACT	AAT	4	0.0214726	186.284	2.23043e-06	0.00426459
1	120478228	C	T	NOTCH2	.	Essential_Splice	AGT	AAT	7	0.0666193	105.075	2.23435e-06	0.00426809
17	7578492	C	T	TP53	W146*	Nonsense	GGG	GAG	12	0.14593	82.2312	2.23865e-06	0.00427234
20	31022883	G	T	ASXL1	E790*	Nonsense	TGA	TTA	6	0.0512757	117.015	2.2528e-06	0.00429533
5	150922075	A	G	FAT2	Y2871Y	Synonymous	ATC	ACC	5	0.0361491	138.316	2.26486e-06	0.00431433
22	29121229	A	G	CHEK2	.	Essential_Splice	GTA	GCA	5	0.0361708	138.233	2.27029e-06	0.00432064
17	58740836	C	T	PPM1D	R581*	Nonsense	GCG	GTG	29	0.415832	69.7398	2.27553e-06	0.00432484
9	139402787	G	C	NOTCH1	C1074W	Missense	GCT	GGT	4	0.0215979	185.203	2.27672e-06	0.00432484
9	139413133	C	G	NOTCH1	D337H	Missense	TGA	TCA	4	0.0216306	184.923	2.28893e-06	0.00434402
7	55210075	T	G	EGFR	L62R	Missense	CTT	CGT	6	0.0517046	116.044	2.33508e-06	0.0044275
7	6426847	G	T	RAC1	V14L	Missense	TGT	TTT	7	0.0673699	103.904	2.35181e-06	0.0044551
9	139412639	G	T	NOTCH1	S402*	Nonsense	TCG	TAG	6	0.0518309	115.761	2.3597e-06	0.00446593
9	139399761	C	G	NOTCH1	.	Essential_Splice	AGT	ACT	4	0.0218497	183.069	2.37176e-06	0.00448461
17	7578247	A	T	TP53	L201*	Nonsense	TTG	TAG	4	0.0218661	182.932	2.37802e-06	0.0044923
17	7577017	A	T	TP53	.	Essential_Splice	GTA	GAA	4	0.0219039	182.616	2.39254e-06	0.00451557
20	31023108	G	T	ASXL1	E865*	Nonsense	CGA	CTA	12	0.148694	80.7026	2.43394e-06	0.00458949
11	119149239	G	C	CBL	C416S	Missense	TGT	TCT	4	0.0220444	181.452	2.44707e-06	0.00461
9	139411816	T	A	NOTCH1	E488V	Missense	GAG	GTG	4	0.0221523	180.568	2.4895e-06	0.00468562
22	29130709	T	C	CHEK2	M1V	Missense	GAT	GGT	8	0.0850374	94.0762	2.49821e-06	0.0046977
9	139399786	C	T	NOTCH1	C1521Y	Missense	TGC	TAC	11	0.133583	82.3459	2.51196e-06	0.00470629
9	139399987	C	T	NOTCH1	C1454Y	Missense	TGC	TAC	11	0.133583	82.3459	2.51196e-06	0.00470629
9	139413111	C	T	NOTCH1	C344Y	Missense	TGC	TAC	11	0.133583	82.3459	2.51196e-06	0.00470629
9	139418192	C	T	NOTCH1	C127Y	Missense	TGC	TAC	11	0.133583	82.3459	2.51196e-06	0.00470629
22	41568591	A	G	EP300	E1514G	Missense	GAA	GGA	4	0.022253	179.751	2.52957e-06	0.00473495
22	29121257	T	A	CHEK2	S140C	Missense	CAG	CTG	4	0.0222841	179.5	2.54202e-06	0.00475392
17	7579329	T	C	TP53	K120E	Missense	CAA	CGA	5	0.0372295	134.302	2.54543e-06	0.00475596
1	120510720	T	G	NOTCH2	D415A	Missense	GAT	GCT	3	0.00924504	324.498	2.56235e-06	0.0047832
9	139393350	C	A	NOTCH1	.	Essential_Splice	GGT	GTT	7	0.068729	101.849	2.57547e-06	0.00479895
9	139413042	C	A	NOTCH1	.	Essential_Splice	GGT	GTT	7	0.068729	101.849	2.57547e-06	0.00479895
17	41245280	C	G	BRCA1	R756S	Missense	GGG	GCG	4	0.0223787	178.741	2.5802e-06	0.00480341
3	178917478	G	A	PIK3CA	G118D	Missense	GGT	GAT	12	0.150706	79.6253	2.58374e-06	0.00480562
9	139399887	C	T	NOTCH1	W1487*	Nonsense	GGA	GAA	7	0.0688832	101.621	2.60175e-06	0.00483474
17	7578496	A	T	TP53	L145Q	Missense	CTG	CAG	6	0.0531065	112.981	2.61879e-06	0.00486199
1	120510197	C	A	NOTCH2	G438C	Missense	TGG	TTG	4	0.0225218	177.605	2.6387e-06	0.00489452
4	106157845	C	T	TET2	Q916*	Nonsense	TCA	TTA	14	0.184402	75.9213	2.65705e-06	0.00492411
1	120510074	T	G	NOTCH2	T479P	Missense	CAC	CCC	3	0.00938658	319.605	2.6769e-06	0.00495157
1	120510187	T	G	NOTCH2	H441P	Missense	CAC	CCC	3	0.00938658	319.605	2.6769e-06	0.00495157
1	120510130	C	A	NOTCH2	C460F	Missense	TGC	TTC	7	0.0693446	100.945	2.68153e-06	0.00495157
1	120512157	C	A	NOTCH2	C362F	Missense	TGC	TTC	7	0.0693446	100.945	2.68153e-06	0.00495157
20	31022415	A	T	ASXL1	R634*	Nonsense	TAG	TTG	4	0.0226575	176.542	2.69496e-06	0.00497188
9	139400327	C	A	NOTCH1	E1341*	Nonsense	CGA	CTA	10	0.119536	83.6565	2.71595e-06	0.00499713
9	139409769	C	A	NOTCH1	E663*	Nonsense	CGA	CTA	10	0.119536	83.6565	2.71595e-06	0.00499713
9	139409841	C	A	NOTCH1	E639*	Nonsense	CGA	CTA	10	0.119536	83.6565	2.71595e-06	0.00499713
22	29120989	C	T	CHEK2	A190T	Missense	TGC	TAC	12	0.152617	78.6281	2.73221e-06	0.00502253
9	139401190	G	T	NOTCH1	C1293*	Nonsense	GCG	GAG	5	0.0379417	131.781	2.74315e-06	0.00502911
9	139409806	G	T	NOTCH1	C650*	Nonsense	GCG	GAG	5	0.0379417	131.781	2.74315e-06	0.00502911
9	139412277	G	T	NOTCH1	C456*	Nonsense	GCG	GAG	5	0.0379417	131.781	2.74315e-06	0.00502911
9	139399986	G	C	NOTCH1	C1454W	Missense	GCC	GGC	4	0.0229942	173.957	2.8382e-06	0.00518481
9	139413245	G	C	NOTCH1	C299W	Missense	GCC	GGC	4	0.0229942	173.957	2.8382e-06	0.00518481
9	139417579	G	C	NOTCH1	C155W	Missense	GCC	GGC	4	0.0229942	173.957	2.8382e-06	0.00518481
9	139418278	G	C	NOTCH1	C98W	Missense	GCC	GGC	4	0.0229942	173.957	2.8382e-06	0.00518481
4	106157527	C	T	TET2	Q810*	Nonsense	ACA	ATA	8	0.0877101	91.2095	2.85012e-06	0.00520196
17	7577142	C	A	TP53	G266*	Nonsense	GGG	GTG	7	0.07043	99.3894	2.87596e-06	0.00524444
X	39933591	C	T	BCOR	S336S	Synonymous	CGC	CAC	30	0.454584	65.9944	2.88643e-06	0.00525886
9	139396856	C	T	NOTCH1	G1751D	Missense	GGC	GAC	9	0.104709	85.9526	2.90153e-06	0.00527231
9	139405608	C	T	NOTCH1	W861*	Nonsense	GGC	GAC	9	0.104709	85.9526	2.90153e-06	0.00527231
9	139417409	C	T	NOTCH1	G212D	Missense	GGC	GAC	9	0.104709	85.9526	2.90153e-06	0.00527231
22	29121031	C	G	CHEK2	G176R	Missense	AGG	ACG	4	0.0231608	172.706	2.91095e-06	0.00528474
1	120510233	G	T	NOTCH2	P426T	Missense	TCC	TAC	5	0.0387126	129.157	2.96901e-06	0.00537724
9	139399915	T	C	NOTCH1	D1478G	Missense	GAC	GGC	5	0.0387151	129.148	2.96977e-06	0.00537724
9	139413087	T	C	NOTCH1	D352G	Missense	GAC	GGC	5	0.0387151	129.148	2.96977e-06	0.00537724
22	29120965	C	A	CHEK2	V198F	Missense	AGG	ATG	4	0.0234117	170.855	3.02291e-06	0.00546863
17	7577025	T	A	TP53	K305*	Nonsense	TAA	TTA	4	0.0234758	170.388	3.052e-06	0.00551638
1	120510856	C	T	NOTCH2	.	Essential_Splice	AGG	AAG	7	0.0714071	98.0295	3.05919e-06	0.00552451
13	73636657	C	T	KLF5	S216L	Missense	TCA	TTA	13	0.173867	74.7696	3.09242e-06	0.0055796
1	120510177	A	C	NOTCH2	C444W	Missense	GTC	GGC	4	0.0236483	169.146	3.13116e-06	0.00564449
9	139417559	T	C	NOTCH1	Y162C	Missense	TAC	TGC	8	0.089696	89.1901	3.13389e-06	0.00564449
11	108236072	A	G	ATM	N3003S	Missense	AAC	AGC	11	0.140567	78.2544	3.14254e-06	0.0056551
9	139396723	C	A	NOTCH1	.	Essential_Splice	AGT	ATT	5	0.0393487	127.069	3.16483e-06	0.00568898
1	120469234	C	A	NOTCH2	G1298V	Missense	GGC	GTC	5	0.0393562	127.045	3.16719e-06	0.00568898
2	43451899	G	C	ZFP36L2	A348A	Synonymous	CCC	CGC	5	0.0393641	127.019	3.1697e-06	0.00568898
9	139399821	G	T	NOTCH1	C1509*	Nonsense	GCA	GAA	4	0.0237794	168.213	3.1923e-06	0.00570457
9	139400259	G	T	NOTCH1	C1363*	Nonsense	GCA	GAA	4	0.0237794	168.213	3.1923e-06	0.00570457
9	139410440	G	T	NOTCH1	C554*	Nonsense	GCA	GAA	4	0.0237794	168.213	3.1923e-06	0.00570457
9	139412217	G	T	NOTCH1	C476*	Nonsense	GCA	GAA	4	0.0237794	168.213	3.1923e-06	0.00570457
9	139417378	G	T	NOTCH1	C222*	Nonsense	GCA	GAA	4	0.0237794	168.213	3.1923e-06	0.00570457
17	7573009	C	A	TP53	.	Essential_Splice	AGC	ATC	5	0.0398298	125.534	3.31879e-06	0.00592545
14	37132449	C	T	PAX9	P118S	Missense	GCC	GTC	7	0.0727434	96.2287	3.32271e-06	0.00592729
11	108199860	T	C	ATM	I2401T	Missense	ATT	ACT	10	0.125478	79.6952	3.35336e-06	0.00597675
17	7578553	T	C	TP53	Y126C	Missense	TAC	TGC	11	0.142801	77.0302	3.36659e-06	0.00599513
1	120468433	C	A	NOTCH2	G1336*	Nonsense	GGG	GTG	5	0.0401019	124.682	3.40811e-06	0.0060638
9	139418232	C	T	NOTCH1	G114R	Missense	CGG	CAG	20	0.299056	66.8771	3.42825e-06	0.00609434
17	7577512	G	C	TP53	L257V	Missense	ACT	AGT	6	0.0566453	105.922	3.44067e-06	0.00611112
9	139399761	C	T	NOTCH1	.	Essential_Splice	AGT	AAT	7	0.073491	95.2498	3.47679e-06	0.00616993
17	7578542	G	A	TP53	L130F	Missense	CCT	CTT	11	0.14398	76.3994	3.48942e-06	0.00618698
17	7578176	C	A	TP53	.	Essential_Splice	GGT	GTT	9	0.10942	82.2515	3.50451e-06	0.00620638
11	108236087	G	A	ATM	R3008H	Missense	CGT	CAT	46	0.75258	61.1231	3.50642e-06	0.00620638
7	55233043	G	T	EGFR	G598V	Missense	GGA	GTA	8	0.0922528	86.7182	3.52863e-06	0.0062403
9	139393636	G	C	NOTCH1	R2004G	Missense	CCG	CGG	5	0.0405358	123.348	3.55396e-06	0.00627968
4	187540332	C	A	FAT1	G2470*	Nonsense	TGG	TTG	5	0.0406076	123.13	3.57852e-06	0.00631763
1	120464937	G	C	NOTCH2	P1712R	Missense	CCT	CGT	5	0.0406518	122.996	3.59367e-06	0.00633892
22	29121266	G	A	CHEK2	R137*	Nonsense	CCG	CTG	27	0.424669	63.5789	3.59797e-06	0.00634105
9	139418432	C	G	NOTCH1	.	Essential_Splice	AGC	ACC	3	0.010418	287.964	3.61135e-06	0.00635917
X	47039704	A	G	RBM10	K386E	Missense	TAA	TGA	5	0.0407175	122.797	3.61629e-06	0.0063624
17	36093782	T	A	HNF1B	M193L	Missense	TAT	TTT	5	0.0407298	122.76	3.62056e-06	0.00636443
X	1325360	G	C	CRLF2	P105P	Synonymous	CCG	CGG	6	0.0574529	104.433	3.65057e-06	0.00641169
17	7579362	A	C	TP53	F109V	Missense	TTT	TGT	5	0.0408985	122.254	3.67916e-06	0.00645638
22	29120988	G	A	CHEK2	A190V	Missense	GCA	GTA	8	0.0936035	85.4668	3.75104e-06	0.00657688
1	120512298	C	T	NOTCH2	C315Y	Missense	TGT	TAT	8	0.0936553	85.4196	3.75976e-06	0.00658654
9	139400312	C	A	NOTCH1	E1346*	Nonsense	TGA	TTA	5	0.0412209	121.298	3.79296e-06	0.00662207
9	139402490	C	A	NOTCH1	E1143*	Nonsense	TGA	TTA	5	0.0412209	121.298	3.79296e-06	0.00662207
9	139403423	C	A	NOTCH1	E1024*	Nonsense	TGA	TTA	5	0.0412209	121.298	3.79296e-06	0.00662207
9	139407931	C	A	NOTCH1	E756*	Nonsense	TGA	TTA	5	0.0412209	121.298	3.79296e-06	0.00662207
22	29121105	C	T	CHEK2	G151D	Missense	GGT	GAT	9	0.111981	80.3706	3.86784e-06	0.00674705
17	7579313	G	A	TP53	T125M	Missense	ACG	ATG	47	0.787566	59.6775	3.88702e-06	0.00677474
22	29121313	C	A	CHEK2	C121F	Missense	TGT	TTT	7	0.0756701	92.5068	3.95382e-06	0.00688531
22	29121326	T	A	CHEK2	R117W	Missense	GAG	GTG	4	0.0253088	158.048	3.96643e-06	0.00689852
9	139413084	C	T	NOTCH1	R353H	Missense	CGT	CAT	33	0.541134	60.983	3.96814e-06	0.00689852
1	120510154	C	G	NOTCH2	R452P	Missense	CGT	CCT	4	0.0253549	157.761	3.99156e-06	0.00693336
9	139409770	G	C	NOTCH1	Y662*	Nonsense	ACG	AGG	4	0.0253827	157.587	4.00681e-06	0.00694221
9	139410521	G	C	NOTCH1	Y527*	Nonsense	ACG	AGG	4	0.0253827	157.587	4.00681e-06	0.00694221
9	139412608	G	C	NOTCH1	D412E	Missense	ACG	AGG	4	0.0253827	157.587	4.00681e-06	0.00694221
17	7577117	A	G	TP53	V274A	Missense	GTT	GCT	6	0.0588346	101.981	4.02979e-06	0.00697612
X	129189946	C	G	BCORL1	Y1657*	Nonsense	ACA	AGA	4	0.025451	157.165	4.0443e-06	0.00699533
9	139401225	G	A	NOTCH1	Q1282*	Nonsense	CCA	CTA	8	0.0955202	83.7519	4.08374e-06	0.00703978
9	139403324	G	A	NOTCH1	Q1057*	Nonsense	CCA	CTA	8	0.0955202	83.7519	4.08374e-06	0.00703978
9	139417362	G	A	NOTCH1	Q228*	Nonsense	CCA	CTA	8	0.0955202	83.7519	4.08374e-06	0.00703978
9	139438540	G	A	NOTCH1	Q26*	Nonsense	CCA	CTA	8	0.0955202	83.7519	4.08374e-06	0.00703978
9	139402755	C	A	NOTCH1	C1085F	Missense	TGC	TTC	7	0.0764974	91.5064	4.14607e-06	0.00713522
9	139412735	C	A	NOTCH1	C370F	Missense	TGC	TTC	7	0.0764974	91.5064	4.14607e-06	0.00713522
17	7578509	A	G	TP53	C141R	Missense	CTG	CCG	5	0.0421966	118.493	4.15206e-06	0.00713955
17	7579349	A	G	TP53	F113S	Missense	TTC	TCC	4	0.0256849	155.734	4.17467e-06	0.00717241
5	176562429	A	T	NSD1	T109S	Missense	GAC	GTC	4	0.0257016	155.632	4.18409e-06	0.00718256
9	139393442	G	T	NOTCH1	S2030Y	Missense	TCC	TAC	5	0.0427058	117.08	4.34845e-06	0.00745847
1	120471716	C	A	NOTCH2	E1259*	Nonsense	GGA	GTA	6	0.0600014	99.9977	4.37034e-06	0.00748975
1	120510070	C	A	NOTCH2	C480F	Missense	TGT	TTT	6	0.0600395	99.9342	4.38179e-06	0.0075031
9	139413180	C	T	NOTCH1	C321Y	Missense	TGC	TAC	10	0.133583	74.8599	4.38959e-06	0.00750391
9	139418369	C	T	NOTCH1	C68Y	Missense	TGC	TAC	10	0.133583	74.8599	4.38959e-06	0.00750391
9	139417558	G	T	NOTCH1	Y162*	Nonsense	ACA	AAA	4	0.0260767	153.394	4.39936e-06	0.00750506
9	139418197	G	T	NOTCH1	Y125*	Nonsense	ACA	AAA	4	0.0260767	153.394	4.39936e-06	0.00750506
20	31021250	C	T	ASXL1	R417*	Nonsense	CCG	CTG	28	0.462372	60.5574	4.40124e-06	0.00750506
17	58740710	G	T	PPM1D	E539*	Nonsense	AGA	ATA	5	0.0429454	116.427	4.44304e-06	0.00757003
9	139412664	C	G	NOTCH1	G394R	Missense	TGG	TCG	3	0.0112358	267.003	4.48332e-06	0.00763232
17	7577121	G	T	TP53	R273S	Missense	GCG	GAG	6	0.0604053	99.3291	4.49265e-06	0.00764186
17	7578457	C	A	TP53	R158L	Missense	CGC	CTC	8	0.0978084	81.7926	4.50812e-06	0.00766182
20	31021086	G	A	ASXL1	.	Essential_Splice	AGG	AAG	8	0.0979871	81.6434	4.54256e-06	0.0077103
9	139393350	C	T	NOTCH1	.	Essential_Splice	GGT	GAT	8	0.098015	81.6202	4.54794e-06	0.0077103
9	139396452	C	T	NOTCH1	.	Essential_Splice	GGT	GAT	8	0.098015	81.6202	4.54794e-06	0.0077103
3	52438516	A	C	BAP1	Y401*	Nonsense	ATG	AGG	3	0.0113167	265.095	4.57616e-06	0.00775174
17	7578448	G	T	TP53	A161D	Missense	GCC	GAC	5	0.0432941	115.489	4.58314e-06	0.00775715
9	139399795	C	A	NOTCH1	G1518V	Missense	GGC	GTC	5	0.0434157	115.166	4.63272e-06	0.00778678
9	139401813	C	A	NOTCH1	G1196V	Missense	GGC	GTC	5	0.0434157	115.166	4.63272e-06	0.00778678
9	139396833	T	A	NOTCH1	K1759*	Nonsense	CAA	CTA	3	0.0113657	263.952	4.63285e-06	0.00778678
9	139399324	T	A	NOTCH1	K1607*	Nonsense	CAA	CTA	3	0.0113657	263.952	4.63285e-06	0.00778678
9	139409784	T	A	NOTCH1	K658*	Nonsense	CAA	CTA	3	0.0113657	263.952	4.63285e-06	0.00778678
4	153247174	C	A	FBXW7	R543I	Missense	AGA	ATA	5	0.0434294	115.129	4.63831e-06	0.00778678
22	29121333	C	A	CHEK2	W114C	Missense	GGT	GTT	7	0.0785223	89.1467	4.64317e-06	0.00778678
4	187539968	T	G	FAT1	D2591A	Missense	GAC	GCC	3	0.011382	263.574	4.65187e-06	0.00778678
9	139391949	A	G	NOTCH1	L2081P	Missense	CTG	CCG	4	0.0265044	150.918	4.65383e-06	0.00778678
9	139393388	A	G	NOTCH1	L2048P	Missense	CTG	CCG	4	0.0265044	150.918	4.65383e-06	0.00778678
9	139395044	A	G	NOTCH1	L1965P	Missense	CTG	CCG	4	0.0265044	150.918	4.65383e-06	0.00778678
9	139399880	A	G	NOTCH1	C1490R	Missense	CTG	CCG	4	0.0265044	150.918	4.65383e-06	0.00778678
9	139402762	A	G	NOTCH1	C1083R	Missense	CTG	CCG	4	0.0265044	150.918	4.65383e-06	0.00778678
9	139417599	A	G	NOTCH1	C149R	Missense	CTG	CCG	4	0.0265044	150.918	4.65383e-06	0.00778678
1	120510215	T	A	NOTCH2	K432*	Nonsense	AAA	ATA	3	0.0113985	263.192	4.67116e-06	0.00780939
22	29121057	C	T	CHEK2	G167E	Missense	GGA	GAA	7	0.0786984	88.9472	4.68822e-06	0.00782516
22	29121112	C	T	CHEK2	E149K	Missense	GGA	GAA	7	0.0786984	88.9472	4.68822e-06	0.00782516
9	139392011	C	T	NOTCH1	.	Essential_Splice	AGG	AAG	7	0.0787727	88.8633	4.70731e-06	0.00783151
9	139393449	C	T	NOTCH1	.	Essential_Splice	AGG	AAG	7	0.0787727	88.8633	4.70731e-06	0.00783151
9	139409935	C	T	NOTCH1	G635R	Missense	AGG	AAG	7	0.0787727	88.8633	4.70731e-06	0.00783151
9	139410169	C	T	NOTCH1	.	Essential_Splice	AGG	AAG	7	0.0787727	88.8633	4.70731e-06	0.00783151
20	31021535	C	T	ASXL1	Q512*	Nonsense	TCA	TTA	12	0.173031	69.3519	4.73297e-06	0.00786144
20	31023702	C	T	ASXL1	Q1063*	Nonsense	TCA	TTA	12	0.173031	69.3519	4.73297e-06	0.00786144
9	139413079	C	G	NOTCH1	A355P	Missense	GGC	GCC	3	0.0114951	260.981	4.78519e-06	0.00793989
9	139412249	T	A	NOTCH1	T466S	Missense	CAC	CTC	3	0.0114993	260.886	4.79016e-06	0.00793989
11	69466018	A	G	CCND1	T286A	Missense	CAC	CGC	4	0.0267298	149.646	4.79183e-06	0.00793989
22	29130707	C	T	CHEK2	M1I	Missense	TGT	TAT	9	0.118037	76.247	4.83446e-06	0.00800407
1	27087548	C	T	ARID1A	Q708*	Nonsense	TCA	TTA	11	0.155529	70.7262	4.87121e-06	0.00805702
7	6426869	T	C	RAC1	I21T	Missense	ATC	ACC	4	0.0268624	148.907	4.87431e-06	0.00805702
2	43452044	G	C	ZFP36L2	S300C	Missense	TCC	TGC	5	0.0440246	113.573	4.88641e-06	0.00807051
17	7578176	C	T	TP53	.	Essential_Splice	GGT	GAT	11	0.156045	70.4923	4.94095e-06	0.00815358
17	58740453	C	G	PPM1D	S453*	Nonsense	TCA	TGA	5	0.0441613	113.221	4.94466e-06	0.00815358
9	139418288	C	A	NOTCH1	G95V	Missense	GGG	GTG	5	0.0442384	113.024	4.97771e-06	0.00819089
9	139418298	C	A	NOTCH1	G92C	Missense	GGG	GTG	5	0.0442384	113.024	4.97771e-06	0.00819089
17	7577085	C	A	TP53	E285*	Nonsense	AGA	ATA	6	0.0619313	96.8815	4.98327e-06	0.00819089
17	7577506	C	A	TP53	D259Y	Missense	AGA	ATA	6	0.0619313	96.8815	4.98327e-06	0.00819089
4	187525730	T	C	FAT1	.	Essential_Splice	CAG	CGG	5	0.044456	112.471	5.07178e-06	0.00827377
9	139399785	G	T	NOTCH1	C1521*	Nonsense	GCC	GAC	4	0.0271938	147.092	5.08462e-06	0.00827377
9	139399806	G	T	NOTCH1	C1514*	Nonsense	GCC	GAC	4	0.0271938	147.092	5.08462e-06	0.00827377
9	139400100	G	T	NOTCH1	C1416*	Nonsense	GCC	GAC	4	0.0271938	147.092	5.08462e-06	0.00827377
9	139400106	G	T	NOTCH1	C1414*	Nonsense	GCC	GAC	4	0.0271938	147.092	5.08462e-06	0.00827377
9	139400232	G	T	NOTCH1	C1372*	Nonsense	GCC	GAC	4	0.0271938	147.092	5.08462e-06	0.00827377
9	139403403	G	T	NOTCH1	C1030*	Nonsense	GCC	GAC	4	0.0271938	147.092	5.08462e-06	0.00827377
9	139409057	G	T	NOTCH1	C704*	Nonsense	GCC	GAC	4	0.0271938	147.092	5.08462e-06	0.00827377
9	139410473	G	T	NOTCH1	C543*	Nonsense	GCC	GAC	4	0.0271938	147.092	5.08462e-06	0.00827377
9	139418185	G	T	NOTCH1	C129*	Nonsense	GCC	GAC	4	0.0271938	147.092	5.08462e-06	0.00827377
9	139407588	T	C	NOTCH1	.	Essential_Splice	CAG	CGG	4	0.0271995	147.062	5.08827e-06	0.00827377
9	139409936	T	C	NOTCH1	T634T	Synonymous	CAG	CGG	4	0.0271995	147.062	5.08827e-06	0.00827377
9	139399444	C	A	NOTCH1	E1567*	Nonsense	CGA	CTA	9	0.119536	75.2909	5.09828e-06	0.00827377
9	139401844	C	A	NOTCH1	E1186*	Nonsense	CGA	CTA	9	0.119536	75.2909	5.09828e-06	0.00827377
9	139412297	C	A	NOTCH1	E450*	Nonsense	CGA	CTA	9	0.119536	75.2909	5.09828e-06	0.00827377
9	139412336	C	A	NOTCH1	E437*	Nonsense	CGA	CTA	9	0.119536	75.2909	5.09828e-06	0.00827377
1	120509103	C	A	NOTCH2	G488V	Missense	GGT	GTT	6	0.0623025	96.3042	5.11028e-06	0.00828669
9	139412724	C	G	NOTCH1	D374H	Missense	CGA	CCA	4	0.0272464	146.808	5.11856e-06	0.00829356
11	108236086	C	T	ATM	R3008C	Missense	ACG	ATG	39	0.687981	56.6876	5.18693e-06	0.00839769
9	139403384	G	A	NOTCH1	Q1037*	Nonsense	TCA	TTA	10	0.139101	71.8904	5.21597e-06	0.00843805
17	7578205	C	A	TP53	S215I	Missense	AGT	ATT	6	0.0626453	95.7774	5.22949e-06	0.00844658
17	7579327	C	A	TP53	K120N	Missense	AGT	ATT	6	0.0626453	95.7774	5.22949e-06	0.00844658
9	139396805	C	T	NOTCH1	W1768*	Nonsense	TGG	TAG	6	0.0626973	95.6979	5.24774e-06	0.00846272
9	139399230	C	T	NOTCH1	W1638*	Nonsense	TGG	TAG	6	0.0626973	95.6979	5.24774e-06	0.00846272
9	139412673	G	C	NOTCH1	P391A	Missense	CCC	CGC	4	0.0275326	145.283	5.30584e-06	0.00854969
17	7578446	T	A	TP53	I162F	Missense	CAT	CTT	6	0.0630607	95.1464	5.37651e-06	0.00865676
9	139399862	A	G	NOTCH1	C1496R	Missense	GTG	GCG	4	0.0276591	144.618	5.39009e-06	0.00867181
17	7578366	C	T	TP53	.	Essential_Splice	AGC	AAC	8	0.102189	78.2863	5.40752e-06	0.00869302
4	187630551	T	C	FAT1	D144G	Missense	GAC	GGC	6	0.0632777	94.8202	5.45438e-06	0.00876148
1	120510085	A	G	NOTCH2	I475T	Missense	ATT	ACT	7	0.0817873	85.5878	5.5268e-06	0.00886392
1	120512226	A	G	NOTCH2	I339T	Missense	ATT	ACT	7	0.0817873	85.5878	5.5268e-06	0.00886392
9	139401213	G	A	NOTCH1	Q1286*	Nonsense	GCA	GTA	7	0.0819294	85.4395	5.5676e-06	0.0089154
9	139405655	G	A	NOTCH1	Q846*	Nonsense	GCA	GTA	7	0.0819294	85.4395	5.5676e-06	0.0089154
15	66781619	G	A	MAP2K1	.	Essential_Splice	AGT	AAT	7	0.0821311	85.2295	5.6259e-06	0.00900174
X	76937694	C	A	ATRX	K1018N	Missense	AGT	ATT	6	0.063762	94.1	5.63096e-06	0.0090028
22	40662014	A	C	TNRC6B	R594R	Synonymous	CAG	CCG	3	0.012209	245.721	5.68202e-06	0.00907578
20	31022919	G	T	ASXL1	E802*	Nonsense	GGA	GTA	7	0.0823358	85.0176	5.68547e-06	0.00907578
17	7578479	G	C	TP53	P151A	Missense	ACC	AGC	4	0.0281086	142.305	5.69676e-06	0.00907966
17	7579378	G	C	TP53	Y103*	Nonsense	ACC	AGC	4	0.0281086	142.305	5.69676e-06	0.00907966
7	6441499	T	C	RAC1	W97R	Missense	GTG	GCG	4	0.028134	142.177	5.71445e-06	0.00910078
9	139397783	C	T	NOTCH1	.	Essential_Splice	AGC	AAC	6	0.0641868	93.4772	5.78901e-06	0.00921238
X	129150010	C	T	BCORL1	Q1088*	Nonsense	GCA	GTA	8	0.104204	76.7723	5.86156e-06	0.00932059
22	29130429	G	A	CHEK2	A94V	Missense	GCT	GTT	6	0.0644101	93.153	5.87329e-06	0.00933201
2	43451959	C	G	ZFP36L2	A328A	Synonymous	CGG	CCG	4	0.028397	140.86	5.89952e-06	0.0093595
22	41568503	G	T	EP300	D1485Y	Missense	GGA	GTA	7	0.0830872	84.2489	5.90766e-06	0.0093595
2	198265579	C	T	SF3B1	E860K	Missense	TGA	TAA	8	0.104421	76.6131	5.91192e-06	0.0093595
9	139410038	G	C	NOTCH1	C600W	Missense	GCG	GGG	4	0.0284165	140.763	5.91343e-06	0.0093595
9	139413893	G	C	NOTCH1	.	Essential_Splice	GCG	GGG	4	0.0284165	140.763	5.91343e-06	0.0093595
6	157525120	A	G	ARID1B	N1659S	Missense	AAT	AGT	16	0.260708	61.3714	5.96876e-06	0.00943978
22	29121030	C	T	CHEK2	G176E	Missense	GGG	GAG	8	0.104722	76.3926	5.98253e-06	0.00945426
4	153247174	C	T	FBXW7	R543K	Missense	AGA	AAA	6	0.0647314	92.6907	5.99596e-06	0.0094625
17	7577142	C	G	TP53	G266R	Missense	GGG	GCG	4	0.0285332	140.188	5.99697e-06	0.0094625
1	120510054	A	G	NOTCH2	.	Essential_Splice	GTA	GCA	4	0.0286993	139.376	6.11727e-06	0.0096449
17	7578253	C	A	TP53	G199V	Missense	GGA	GTA	8	0.105379	75.9165	6.13847e-06	0.00967088
9	139402795	C	A	NOTCH1	G1072C	Missense	CGG	CTG	5	0.0469076	106.592	6.23027e-06	0.00980044
9	139417446	C	A	NOTCH1	G200C	Missense	CGG	CTG	5	0.0469076	106.592	6.23027e-06	0.00980044
4	187542332	G	C	FAT1	S1803*	Nonsense	TCA	TGA	6	0.0653802	91.7709	6.24894e-06	0.00982227
11	108218089	C	A	ATM	L2890I	Missense	TCT	TAT	5	0.0469875	106.411	6.27111e-06	0.00984957
17	7576928	T	A	TP53	.	Essential_Splice	TAG	TTG	4	0.0289986	137.938	6.33802e-06	0.00993942
17	7577157	T	A	TP53	.	Essential_Splice	TAG	TTG	4	0.0289986	137.938	6.33802e-06	0.00993942
17	7577124	C	G	TP53	V272L	Missense	GGT	GCT	4	0.0290059	137.903	6.34347e-06	0.00994036

## Sheet: sitednds_blood
chr	pos	ref	mut	gene	aachange	impact	ref3_cod	mut3_cod	freq	mu	dnds	pval	qval
2	43452033	A	C	ZFP36L2	S304A	Missense	CTC	CGC	13	0.0056238	2311.6	9.34233e-13	1.48336e-06
2	25463289	T	C	DNMT3A	Y735C	Missense	TAC	TGC	28	0.0157512	1777.64	1.44741e-12	1.48336e-06
3	38182641	T	C	MYD88	L265P	Missense	CTG	CCG	8	0.00524234	1526.03	4.49405e-11	3.07044e-05
17	40475070	T	G	STAT3	S614R	Missense	CAG	CCG	5	0.00242617	2060.86	1.89569e-10	8.44258e-05
1	1747229	T	C	GNB1	K57E	Missense	CAA	CGA	8	0.00702566	1138.68	2.06201e-10	8.44258e-05
17	40475068	G	C	STAT3	S614R	Missense	GCA	GGA	6	0.00389607	1540.01	2.4714e-10	8.44258e-05
17	40474482	T	A	STAT3	Y640F	Missense	TAC	TTC	5	0.00267901	1866.36	2.92859e-10	8.57519e-05
2	25463541	G	C	DNMT3A	S714C	Missense	TCC	TGC	7	0.00606208	1154.72	4.8279e-10	0.000123695
4	106197285	T	C	TET2	I1873T	Missense	ATT	ACT	18	0.0335064	537.211	1.89402e-09	0.000431346
2	25463229	A	G	DNMT3A	F755S	Missense	TTT	TCT	5	0.00506167	987.816	4.27438e-09	0.000796459
2	25463298	A	G	DNMT3A	F732S	Missense	TTT	TCT	5	0.00506167	987.816	4.27438e-09	0.000796459
2	25464544	C	T	DNMT3A	V657M	Missense	GGT	GAT	11	0.0233402	471.291	7.34522e-09	0.0012546
17	40475058	C	G	STAT3	G618R	Missense	AGG	ACG	4	0.00337657	1184.64	1.00558e-08	0.00158546
17	74732959	G	T	SRSF2	P95H	Missense	CCC	CAC	5	0.00659136	758.569	1.27824e-08	0.0018714
13	32910456	C	G	BRCA2	P655R	Missense	CCA	CGA	6	0.0105337	569.603	1.76683e-08	0.00231823
2	25463320	C	G	DNMT3A	.	Essential_Splice	AGA	ACA	4	0.00395911	1010.33	1.80964e-08	0.00231823
4	187629482	G	C	FAT1	Y500*	Nonsense	ACA	AGA	9	0.0237321	379.233	3.05596e-08	0.00368453
4	106180785	C	G	TET2	C1271W	Missense	GCG	GGG	5	0.00833085	600.179	3.25933e-08	0.00371141
6	29910339	C	A	HLA-A	V3V	Synonymous	TCA	TAA	4	0.00476803	838.922	3.55739e-08	0.00383762
17	40474420	C	A	STAT3	D661Y	Missense	GGA	GTA	4	0.0049569	806.956	4.11344e-08	0.00421559
X	76937694	C	A	ATRX	K1018N	Missense	AGT	ATT	6	0.0146333	410.023	6.92885e-08	0.00676278

## Sheet: clinvar_annotation
# ClinVar annotation for sites in TP53, NOTCH1 or PPM1D with a trend to significance (q-value<0.20) by sitednds (as shown in Fig. 3h)
gene	pid	chr	pos	ref	mut	ref3	mut3	ref_cod	mut_cod	ref3_cod	mut3_cod	dc	mstr	obs	ntchange	aachange	impact	am_impact	am_pathogenicity	am_class	splice_DS_AG	splice_DS_AL	splice_DS_DG	splice_DS_DL	splice_DS_MAX	splice_DP_AG	splice_DP_AL	splice_DP_DG	splice_DP_DL	splice_group	phyloP	clinvar	clinvar_class	w	log10w	qval
TP53	ENSP00000269305	17	7572986	G	A	TGA	TAA	C	T	TCA	TTA	735489	17:7572986:A	12	C1123T	Q375*	Nonsense	NA	NA	NA	0	0.1	0.04	0	0.1	3	22	3	-43	1	1.787	Uncertain_significance	2. Uncertain	44.9285	1.65252	0.0183521
TP53	ENSP00000269305	17	7573982	C	A	TCC	TAC	G	T	GGA	GTA	412359	17:7573982:A	6	G1045T	E349*	Nonsense	NA	NA	NA	0	0	0	0	0	-9	-27	42	35	1	4.805	Pathogenic	3. Pathogenic	84.7127	1.92795	0.0414972
TP53	ENSP00000269305	17	7574003	G	A	CGG	CAG	C	T	CCG	CTG	404697	17:7574003:A	20	C1024T	R342*	Nonsense	NA	NA	NA	0	0	0	0	0	33	30	30	14	1	2.169	Pathogenic	3. Pathogenic	51.7092	1.71357	0.0610836
TP53	ENSP00000269305	17	7576852	C	A	ACC	AAC	G	T	GGT	GTT	594918	17:7576852:A	13	.	.	Essential_Splice	NA	NA	NA	0	0	0.02	1	1	-35	42	2	1	5	2.314	Pathogenic	3. Pathogenic	122.215	2.08713	0.000966079
TP53	ENSP00000269305	17	7576855	G	A	TGA	TAA	C	T	TCA	TTA	612368	17:7576855:A	9	C991T	Q331*	Nonsense	NA	NA	NA	0	0	0	0.01	0.01	-3	39	-5	-2	1	1.858	Pathogenic	3. Pathogenic	40.4713	1.60715	0.06009
TP53	ENSP00000269305	17	7576888	T	A	TTC	TAC	A	T	GAA	GTA	631658	17:7576888:A	5	A958T	K320*	Nonsense	NA	NA	NA	0	0	0	0.01	0.01	-36	38	2	-35	1	3.187	Pathogenic	3. Pathogenic	200	2.30103	0.000770342
TP53	ENSP00000269305	17	7576927	C	A	GCT	GAT	G	T	AGC	ATC	650615	17:7576927:A	8	.	.	Essential_Splice	NA	NA	NA	0.84	1	0	0	1	-20	-1	48	-1	5	0.852	Pathogenic	3. Pathogenic	187.557	2.27313	0.0002914
TP53	ENSP00000269305	17	7576927	C	T	GCT	GTT	G	A	AGC	AAC	650615	17:7576927:T	11	.	.	Essential_Splice	NA	NA	NA	0.76	1	0	0	1	-20	-1	-33	-42	5	0.852	Pathogenic	3. Pathogenic	100.855	2.0037	0.0017586
TP53	ENSP00000269305	17	7577017	A	T	TAC	TTC	T	A	GTA	GAA	813633	17:7577017:T	4	.	.	Essential_Splice	NA	NA	NA	0	0	0.03	1	1	-37	16	-37	2	5	7.281	Pathogenic	3. Pathogenic	134.959	2.1302	0.00451557
TP53	ENSP00000269305	17	7577022	G	A	CGC	CAC	C	T	GCG	GTG	811607	17:7577022:A	51	C916T	R306*	Nonsense	NA	NA	NA	0	0	0.01	0	0.01	11	7	2	-3	1	2.281	Pathogenic	3. Pathogenic	64.995	1.81288	0.00170364
TP53	ENSP00000269305	17	7577025	T	A	TTA	TAA	A	T	TAA	TTA	791199	17:7577025:A	4	A913T	K305*	Nonsense	NA	NA	NA	0	0	0	0	0	8	35	2	-6	1	4.679	Pathogenic	3. Pathogenic	132.586	2.1225	0.00551638
TP53	ENSP00000269305	17	7577046	C	A	TCG	TAG	G	T	CGA	CTA	885205	17:7577046:A	16	G892T	E298*	Nonsense	NA	NA	NA	0	0	0	0	0	38	-13	-23	-27	1	-0.836	Pathogenic	3. Pathogenic	58.6604	1.76834	0.00303461
TP53	ENSP00000269305	17	7577058	C	A	TCC	TAC	G	T	GGA	GTA	872742	17:7577058:A	24	G880T	E294*	Nonsense	NA	NA	NA	0	0	0.01	0	0.01	26	40	2	-39	1	1.034	Pathogenic	3. Pathogenic	160.103	2.2044	3.71863e-05
TP53	ENSP00000269305	17	7577081	T	C	TTC	TCC	A	G	GAA	GGA	899215	17:7577081:C	6	A857G	E286G	Missense	E286G	0.8932	pathogenic	0	0	0	0	0	50	15	44	-20	1	7.449	Uncertain_significance	2. Uncertain	144.126	2.15874	0.000545382
TP53	ENSP00000269305	17	7577082	C	A	TCC	TAC	G	T	GGA	GTA	892061	17:7577082:A	11	G856T	E286*	Nonsense	NA	NA	NA	0	0	0.01	0	0.01	-49	49	2	-21	1	7.59	Pathogenic	3. Pathogenic	71.7912	1.85607	0.00196288
TP53	ENSP00000269305	17	7577082	C	T	TCC	TTC	G	A	GGA	GAA	892061	17:7577082:T	27	G856A	E286K	Missense	E286K	0.9477	pathogenic	0	0	0	0	0	-49	49	43	-39	1	7.59	Pathogenic	3. Pathogenic	168.447	2.22646	2.5304e-05
TP53	ENSP00000269305	17	7577084	T	A	CTC	CAC	A	T	GAG	GTG	902571	17:7577084:A	8	A854T	E285V	Missense	E285V	0.9811	pathogenic	0	0	0	0	0	14	47	41	-49	1	7.805	Pathogenic	3. Pathogenic	154.036	2.18762	0.000177562
TP53	ENSP00000269305	17	7577085	C	G	TCT	TGT	G	C	AGA	ACA	904235	17:7577085:G	4	G853C	E285Q	Missense	E285Q	0.9185	pathogenic	0	0	0	0	0	-3	46	40	-1	1	7.59	Uncertain_significance	2. Uncertain	52.3607	1.71901	0.0455187
TP53	ENSP00000269305	17	7577094	G	C	CGG	CCG	C	G	CCG	CGG	887590	17:7577094:C	19	C844G	R282G	Missense	R282G	0.9871	pathogenic	0	0	0	0	0	2	37	31	-33	1	4.48	Pathogenic	3. Pathogenic	200	2.30103	1.50851e-05
TP53	ENSP00000269305	17	7577095	G	C	GGT	GCT	C	G	ACC	AGC	892828	17:7577095:C	9	C843G	D281E	Missense	D281E	0.9991	pathogenic	0	0	0	0	0	3	36	30	-34	1	1.952	Uncertain_significance	2. Uncertain	200	2.30103	3.4069e-05
TP53	ENSP00000269305	17	7577097	C	A	TCT	TAT	G	T	AGA	ATA	906656	17:7577097:A	5	G841T	D281Y	Missense	D281Y	0.9959	pathogenic	0	0	0	0	0	1	34	28	-36	1	7.59	Pathogenic	3. Pathogenic	54.0955	1.73316	0.0228287
TP53	ENSP00000269305	17	7577098	T	A	CTC	CAC	A	T	GAG	GTG	895245	17:7577098:A	9	A840T	R280S	Missense	R280S	0.9997	pathogenic	0.01	0	0	0	0.01	33	-2	33	27	1	-0.233	Pathogenic	3. Pathogenic	174.709	2.24231	8.37858e-05
TP53	ENSP00000269305	17	7577099	C	A	TCT	TAT	G	T	AGA	ATA	890506	17:7577099:A	12	G839T	R280I	Missense	R280I	0.9996	pathogenic	0.08	0	0	0	0.08	-3	32	26	-1	1	7.59	Uncertain_significance	2. Uncertain	132.184	2.12118	0.000154991
TP53	ENSP00000269305	17	7577102	C	A	CCC	CAC	G	T	GGG	GTG	861894	17:7577102:A	8	G836T	G279V	Missense	G279V	0.9895	pathogenic	0	0	0	0	0	-4	29	2	23	1	5.864	Uncertain_significance	2. Uncertain	81.2118	1.90962	0.0023845
TP53	ENSP00000269305	17	7577105	G	T	AGG	ATG	C	A	CCT	CAT	826625	17:7577105:T	7	C833A	P278H	Missense	P278H	0.9993	pathogenic	0	0	0	0	0	26	-7	38	20	1	-0.984	Uncertain_significance	2. Uncertain	147.168	2.16781	0.000427982
TP53	ENSP00000269305	17	7577106	G	T	GGA	GTA	C	A	TCC	TAC	838182	17:7577106:T	14	C832A	P278T	Missense	P278T	0.9974	pathogenic	0	0	0	0	0	25	-8	19	-45	1	9.577	Pathogenic	3. Pathogenic	150.201	2.17667	9.516e-05
TP53	ENSP00000269305	17	7577107	A	C	GAC	GCC	T	G	GTC	GGC	844402	17:7577107:C	3	T831G	C277W	Missense	C277W	0.9979	pathogenic	0	0	0	0	0	49	24	50	18	1	0.282	Uncertain_significance	2. Uncertain	51.5828	1.7125	0.13679
TP53	ENSP00000269305	17	7577111	G	C	GGC	GCC	C	G	GCC	GGC	825687	17:7577111:C	4	C827G	A276G	Missense	A276G	0.9785	pathogenic	0	0	0	0	0	13	20	14	43	1	9.577	Pathogenic	3. Pathogenic	81.6177	1.91178	0.0188915
TP53	ENSP00000269305	17	7577114	C	A	ACA	AAA	G	T	TGT	TTT	829261	17:7577114:A	26	G824T	C275F	Missense	C275F	0.9978	pathogenic	0.01	0	0	0	0.01	-16	17	11	40	1	7.59	Pathogenic	3. Pathogenic	181.775	2.25953	2.5512e-05
TP53	ENSP00000269305	17	7577118	C	G	ACA	AGA	G	C	TGT	TCT	812523	17:7577118:G	4	G820C	V274L	Missense	V274L	0.967	pathogenic	0	0	0	0	0	-20	13	-34	7	1	-0.001	Uncertain_significance	2. Uncertain	98.5902	1.99383	0.0116956
TP53	ENSP00000269305	17	7577120	C	A	ACG	AAG	G	T	CGT	CTT	800965	17:7577120:A	50	G818T	R273L	Missense	R273L	0.9954	pathogenic	0.02	0	0	0	0.02	38	11	-36	5	1	7.59	Pathogenic	3. Pathogenic	200	2.30103	5.03475e-06
TP53	ENSP00000269305	17	7577120	C	G	ACG	AGG	G	C	CGT	CCT	800965	17:7577120:G	11	G818C	R273P	Missense	R273P	0.9988	pathogenic	0	0	0	0	0	35	38	11	5	1	7.59	Pathogenic	3. Pathogenic	193.243	2.2861	6.46041e-05
TP53	ENSP00000269305	17	7577120	C	T	ACG	ATG	G	A	CGT	CAT	800965	17:7577120:T	160	G818A	R273H	Missense	R273H	0.9889	pathogenic	0.01	0	0	0	0.01	38	11	-1	5	1	7.59	Pathogenic	3. Pathogenic	144.674	2.16039	5.30636e-05
TP53	ENSP00000269305	17	7577121	G	C	CGC	CCC	C	G	GCG	GGG	784083	17:7577121:C	8	C817G	R273G	Missense	R273G	0.9981	pathogenic	0.06	0	0	0	0.06	37	34	4	10	1	4.543	Pathogenic	3. Pathogenic	142.656	2.15429	0.000477787
TP53	ENSP00000269305	17	7577121	G	T	CGC	CTC	C	A	GCG	GAG	784083	17:7577121:T	6	C817A	R273S	Missense	R273S	0.9993	pathogenic	0.01	0	0.05	0	0.05	10	37	4	10	1	4.543	Pathogenic	3. Pathogenic	77.605	1.88989	0.00764186
TP53	ENSP00000269305	17	7577123	A	T	CAC	CTC	T	A	GTG	GAG	785233	17:7577123:T	7	T815A	V272E	Missense	V272E	0.9937	pathogenic	0.03	0	0	0	0.03	8	35	8	2	1	0.525	Uncertain_significance	2. Uncertain	200	2.30103	0.000138061
TP53	ENSP00000269305	17	7577124	C	T	ACC	ATC	G	A	GGT	GAT	778780	17:7577124:T	41	G814A	V272M	Missense	V272M	0.9572	pathogenic	0.01	0	0	0	0.01	34	33	7	1	1	5.875	Pathogenic	3. Pathogenic	200	2.30103	1.51204e-05
TP53	ENSP00000269305	17	7577127	C	A	TCA	TAA	G	T	TGA	TTA	783218	17:7577127:A	9	G811T	E271*	Nonsense	NA	NA	NA	0.41	0	0	0	0.41	4	31	4	-2	3	7.59	Pathogenic	3. Pathogenic	106.504	2.02737	0.000954278
TP53	ENSP00000269305	17	7577130	A	C	AAG	ACG	T	G	CTT	CGT	714858	17:7577130:C	4	T808G	F270V	Missense	F270V	0.882	pathogenic	0	0	0	0	0	28	1	1	-5	1	9.064	Pathogenic	3. Pathogenic	57.61	1.7605	0.0653522
TP53	ENSP00000269305	17	7577138	C	A	CCG	CAG	G	T	CGG	CTG	732487	17:7577138:A	6	G800T	R267L	Missense	R267L	0.9887	pathogenic	0.04	0	0	0	0.04	-7	20	16	-13	1	7.59	Uncertain_significance	2. Uncertain	68.6665	1.83674	0.0152094
TP53	ENSP00000269305	17	7577142	C	A	CCC	CAC	G	T	GGG	GTG	711650	17:7577142:A	7	G796T	G266*	Nonsense	NA	NA	NA	0.11	0	0	0	0.11	-11	16	-17	12	1	7.59	Pathogenic	3. Pathogenic	86.0626	1.93481	0.00524444
TP53	ENSP00000269305	17	7577142	C	G	CCC	CGC	G	C	GGG	GCG	711650	17:7577142:G	4	G796C	G266R	Missense	G266R	0.9986	pathogenic	0	0	0	0	0	-11	16	-17	12	1	7.59	Pathogenic	3. Pathogenic	121.362	2.08408	0.0094625
TP53	ENSP00000269305	17	7577142	C	T	CCC	CTC	G	A	GGG	GAG	711650	17:7577142:T	35	G796A	G266R	Missense	G266R	0.9986	pathogenic	0	0	0	0	0	-2	-11	-17	12	1	7.59	Pathogenic	3. Pathogenic	200	2.30103	2.48218e-05
TP53	ENSP00000269305	17	7577153	C	A	ACC	AAC	G	T	GGT	GTT	687639	17:7577153:A	7	G785T	G262V	Missense	G262V	0.9878	pathogenic	0.03	0	0	0	0.03	-22	5	5	-28	1	7.574	Uncertain_significance	2. Uncertain	56.9346	1.75538	0.0229051
TP53	ENSP00000269305	17	7577156	C	A	ACT	AAT	G	T	AGT	ATT	679095	17:7577156:A	13	.	.	Essential_Splice	NA	NA	NA	0.39	1	0	0	1	-25	-1	-2	-31	5	6.576	Pathogenic	3. Pathogenic	186.53	2.27075	0.000102105
TP53	ENSP00000269305	17	7577156	C	T	ACT	ATT	G	A	AGT	AAT	679095	17:7577156:T	12	.	.	Essential_Splice	NA	NA	NA	0.5	1	0	0	1	-25	-1	-2	-31	5	6.576	Pathogenic	3. Pathogenic	92.3626	1.9655	0.00190572
TP53	ENSP00000269305	17	7577157	T	C	CTA	CCA	A	G	TAG	TGG	661313	17:7577157:C	4	.	.	Essential_Splice	NA	NA	NA	0.61	1	0	0	1	-26	-2	-32	1	5	5.708	Pathogenic	3. Pathogenic	52.9709	1.72404	0.0998593
TP53	ENSP00000269305	17	7577498	C	T	ACC	ATC	G	A	GGT	GAT	364114	17:7577498:T	9	.	.	Essential_Splice	NA	NA	NA	0	0	0.01	0.99	0.99	-46	36	-36	1	5	2.224	Pathogenic	3. Pathogenic	96.801	1.98588	0.0203625
TP53	ENSP00000269305	17	7577499	C	G	CCT	CGT	G	C	AGG	ACG	369170	17:7577499:G	3	G782C	S261T	Missense	S261T	0.0875	benign	0	0	0.01	0.64	0.64	6	35	-37	0	4	1.097	Uncertain_significance	2. Uncertain	154.12	2.18786	0.0805203
TP53	ENSP00000269305	17	7577506	C	A	TCT	TAT	G	T	AGA	ATA	390224	17:7577506:A	6	G775T	D259Y	Missense	D259Y	0.8837	pathogenic	0	0	0	0	0	-8	-1	2	-7	1	2.569	Uncertain_significance	2. Uncertain	150.824	2.17847	0.00819089
TP53	ENSP00000269305	17	7577512	G	C	AGT	ACT	C	G	ACT	AGT	401721	17:7577512:C	6	C769G	L257V	Missense	L257V	0.6232	pathogenic	0	0	0	0	0	-1	49	-1	-13	1	1.754	Uncertain_significance	2. Uncertain	160.528	2.20555	0.00611112
TP53	ENSP00000269305	17	7577517	A	C	GAT	GCT	T	G	ATC	AGC	408988	17:7577517:C	3	T764G	I255S	Missense	I255S	0.9923	pathogenic	0	0	0	0	0	-1	44	-1	-18	1	9.091	Uncertain_significance	2. Uncertain	200	2.30103	0.030306
TP53	ENSP00000269305	17	7577520	A	T	GAT	GTT	T	A	ATC	AAC	396095	17:7577520:T	5	T761A	I254N	Missense	I254N	0.9911	pathogenic	0	0	0	0	0	-2	41	-21	49	1	9.091	Pathogenic	3. Pathogenic	200	2.30103	0.00372475
TP53	ENSP00000269305	17	7577534	C	G	GCC	GGC	G	C	GGC	GCC	443186	17:7577534:G	3	G747C	R249S	Missense	R249S	0.9995	pathogenic	0	0	0	0	0	-29	27	-35	1	1	-1.379	Uncertain_significance	2. Uncertain	200	2.30103	0.0231023
TP53	ENSP00000269305	17	7577535	C	A	CCT	CAT	G	T	AGG	ATG	450523	17:7577535:A	7	G746T	R249M	Missense	R249M	0.9991	pathogenic	0	0	0	0	0	26	-1	-36	0	1	7.611	Uncertain_significance	2. Uncertain	200	2.30103	0.000324905
TP53	ENSP00000269305	17	7577538	C	A	CCG	CAG	G	T	CGG	CTG	450061	17:7577538:A	8	G743T	R248L	Missense	R248L	0.999	pathogenic	0	0	0	0	0	-33	23	31	-39	1	5.886	Pathogenic	3. Pathogenic	149.009	2.17321	0.00297935
TP53	ENSP00000269305	17	7577538	C	T	CCG	CTG	G	A	CGG	CAG	450061	17:7577538:T	106	G743A	R248Q	Missense	R248Q	0.9963	pathogenic	0	0	0	0	0	-2	23	31	-39	1	5.886	Pathogenic	3. Pathogenic	200	2.30103	2.5304e-05
TP53	ENSP00000269305	17	7577539	G	A	CGG	CAG	C	T	CCG	CTG	448187	17:7577539:A	97	C742T	R248W	Missense	R248W	0.9968	pathogenic	0	0	0	0	0	49	22	30	-40	1	1.449	Pathogenic	3. Pathogenic	200	2.30103	9.516e-05
TP53	ENSP00000269305	17	7577545	T	C	ATG	ACG	A	G	CAT	CGT	429216	17:7577545:C	28	A736G	M246V	Missense	M246V	0.9304	pathogenic	0	0	0	0	0	16	-2	-46	24	1	7.827	Pathogenic	3. Pathogenic	200	2.30103	0.000157848
TP53	ENSP00000269305	17	7577547	C	A	GCC	GAC	G	T	GGC	GTC	421720	17:7577547:A	13	G734T	G245V	Missense	G245V	0.9969	pathogenic	0	0	0	0	0	14	-1	-48	22	1	0.084	Pathogenic	3. Pathogenic	200	2.30103	0.000156273
TP53	ENSP00000269305	17	7577548	C	A	CCG	CAG	G	T	CGG	CTG	423724	17:7577548:A	12	G733T	G245C	Missense	G245C	0.9965	pathogenic	0	0	0	0	0	-14	13	48	-49	1	7.611	Pathogenic	3. Pathogenic	200	2.30103	0.000331207
TP53	ENSP00000269305	17	7577548	C	T	CCG	CTG	G	A	CGG	CAG	423724	17:7577548:T	62	G733A	G245S	Missense	G245S	0.9732	pathogenic	0	0	0	0	0	-2	13	-49	21	1	7.611	Pathogenic	3. Pathogenic	191.21	2.28151	0.000283997
TP53	ENSP00000269305	17	7577551	C	T	CCC	CTC	G	A	GGG	GAG	420670	17:7577551:T	15	G730A	G244S	Missense	G244S	0.9907	pathogenic	0	0	0	0	0	10	-17	4	18	1	7.611	Pathogenic	3. Pathogenic	149.978	2.17603	0.00148114
TP53	ENSP00000269305	17	7577555	G	T	TGC	TTC	C	A	GCA	GAA	421690	17:7577555:T	3	C726A	C242*	Nonsense	NA	NA	NA	0.01	0	0	0	0.01	6	-21	41	6	1	1.986	Pathogenic	3. Pathogenic	114.953	2.06052	0.11348
TP53	ENSP00000269305	17	7577556	C	T	GCA	GTA	G	A	TGC	TAC	424423	17:7577556:T	10	G725A	C242Y	Missense	C242Y	0.9995	pathogenic	0	0	0	0	0	-22	5	8	13	1	7.611	Pathogenic	3. Pathogenic	67.9169	1.83198	0.0343287
TP53	ENSP00000269305	17	7577557	A	C	CAG	CCG	T	G	CTG	CGG	423150	17:7577557:C	3	T724G	C242G	Missense	C242G	0.9973	pathogenic	0	0	0	0	0	-1	4	7	12	1	9.091	Uncertain_significance	2. Uncertain	143.062	2.15552	0.0714009
TP53	ENSP00000269305	17	7577559	G	T	GGA	GTA	C	A	TCC	TAC	412726	17:7577559:T	8	C722A	S241Y	Missense	S241Y	0.9984	pathogenic	0.01	0	0	0	0.01	2	-19	50	10	1	2.346	Pathogenic	3. Pathogenic	174.306	2.24131	0.00210942
TP53	ENSP00000269305	17	7577560	A	G	GAA	GGA	T	C	TTC	TCC	415110	17:7577560:G	3	T721C	S241P	Missense	S241P	0.9981	pathogenic	0	0	0	0	0	-26	1	49	1	1	2.179	Uncertain_significance	2. Uncertain	172.702	2.2373	0.0486471
TP53	ENSP00000269305	17	7577560	A	T	GAA	GTA	T	A	TTC	TAC	415110	17:7577560:T	4	T721A	S241T	Missense	S241T	0.9465	pathogenic	0	0	0	0	0	48	1	3	9	1	2.179	Uncertain_significance	2. Uncertain	200	2.30103	0.00340782
TP53	ENSP00000269305	17	7577561	A	C	AAC	ACC	T	G	GTT	GGT	380716	17:7577561:C	5	T720G	S240R	Missense	S240R	0.9995	pathogenic	0.33	0	0	0	0.33	0	47	1	8	2	0.661	Uncertain_significance	2. Uncertain	200	2.30103	0.00201913
TP53	ENSP00000269305	17	7577569	A	C	CAC	CCC	T	G	GTG	GGG	387306	17:7577569:C	4	T712G	C238G	Missense	C238G	0.9956	pathogenic	0	0	0.02	0	0.02	39	-8	0	-8	1	9.025	Pathogenic	3. Pathogenic	194.739	2.28945	0.0138305
TP53	ENSP00000269305	17	7577570	C	G	ACA	AGA	G	C	TGT	TCT	387393	17:7577570:G	4	G711C	M237I	Missense	M237I	0.9957	pathogenic	0.01	0	0	0	0.01	-9	34	-9	-1	1	7.558	Pathogenic	3. Pathogenic	200	2.30103	0.0116956
TP53	ENSP00000269305	17	7577570	C	T	ACA	ATA	G	A	TGT	TAT	387393	17:7577570:T	18	G711A	M237I	Missense	M237I	0.9957	pathogenic	0	0	0	0	0	-9	38	-1	1	1	7.558	Pathogenic	3. Pathogenic	172.856	2.23769	0.000977681
TP53	ENSP00000269305	17	7577571	A	T	CAT	CTT	T	A	ATG	AAG	380542	17:7577571:T	3	T710A	M237K	Missense	M237K	0.9612	pathogenic	0	0	0	0	0	-2	-10	-2	-10	1	9.025	Uncertain_significance	2. Uncertain	161.246	2.20749	0.0682422
TP53	ENSP00000269305	17	7577575	A	T	TAG	TTG	T	A	CTA	CAA	373351	17:7577575:T	4	T706A	Y236N	Missense	Y236N	0.9869	pathogenic	0	0	0	0	0	33	-14	4	-6	1	9.078	Uncertain_significance	2. Uncertain	162.74	2.21149	0.0233905
TP53	ENSP00000269305	17	7577581	A	G	TAG	TGG	T	C	CTA	CCA	359093	17:7577581:G	3	T700C	Y234H	Missense	Y234H	0.9891	pathogenic	0	0	0	0	0	27	-20	-12	15	1	4.282	Pathogenic	3. Pathogenic	113.758	2.05598	0.154547
TP53	ENSP00000269305	17	7577581	A	T	TAG	TTG	T	A	CTA	CAA	359093	17:7577581:T	4	T700A	Y234N	Missense	Y234N	0.9909	pathogenic	0	0	0	0	0	27	-20	-12	15	1	4.282	Pathogenic	3. Pathogenic	169.201	2.2284	0.0233905
TP53	ENSP00000269305	17	7578175	A	G	GAC	GGC	T	C	GTC	GCC	530270	17:7578175:G	3	.	.	Essential_Splice	NA	NA	NA	0	0	0.37	0.98	0.98	-3	29	-3	2	5	9.291	Pathogenic	3. Pathogenic	94.1498	1.97382	0.100939
TP53	ENSP00000269305	17	7578177	C	A	CCT	CAT	G	T	AGG	ATG	546813	17:7578177:A	3	G672T	E224D	Missense	E224D	0.8106	pathogenic	0	0	0.63	0.97	0.97	27	45	-5	0	5	6.042	Uncertain_significance	2. Uncertain	101.975	2.00849	0.082527
TP53	ENSP00000269305	17	7578177	C	G	CCT	CGT	G	C	AGG	ACG	546813	17:7578177:G	3	G672C	E224D	Missense	E224D	0.8106	pathogenic	0	0	0.41	0.98	0.98	27	-1	-5	0	5	6.042	Uncertain_significance	2. Uncertain	104.051	2.01725	0.0805203
TP53	ENSP00000269305	17	7578181	G	A	AGG	AAG	C	T	CCT	CTT	546031	17:7578181:A	8	C668T	P223L	Missense	P223L	0.838	pathogenic	0	0	0	0	0	41	23	-4	-9	1	7.958	Uncertain_significance	2. Uncertain	62.3257	1.79467	0.0266921
TP53	ENSP00000269305	17	7578188	C	A	TCA	TAA	G	T	TGA	TTA	544448	17:7578188:A	12	G661T	E221*	Nonsense	NA	NA	NA	0	0	0	0.15	0.15	-11	16	16	-11	1	6.047	Pathogenic	3. Pathogenic	200	2.30103	0.000193403
TP53	ENSP00000269305	17	7578189	A	T	CAT	CTT	T	A	ATG	AAG	534066	17:7578189:T	4	T660A	Y220*	Nonsense	NA	NA	NA	0	0	0	0	0	-12	33	15	-17	1	-0.822	Pathogenic	3. Pathogenic	153.192	2.18524	0.0109407
TP53	ENSP00000269305	17	7578190	T	C	ATA	ACA	A	G	TAT	TGT	512399	17:7578190:C	112	A659G	Y220C	Missense	Y220C	0.8515	pathogenic	0	0	0.13	0	0.13	1	32	1	-18	1	6.235	Pathogenic	3. Pathogenic	200	2.30103	1.45759e-05
TP53	ENSP00000269305	17	7578190	T	G	ATA	AGA	A	C	TAT	TCT	512399	17:7578190:G	3	A659C	Y220S	Missense	Y220S	0.9754	pathogenic	0	0	0	0	0	14	32	14	-18	1	6.235	Pathogenic	3. Pathogenic	193.486	2.28665	0.0244371
TP53	ENSP00000269305	17	7578202	A	C	CAC	CCC	T	G	GTG	GGG	559790	17:7578202:C	3	T647G	V216G	Missense	V216G	0.9564	pathogenic	0	0	0	0.12	0.12	-25	2	36	-25	1	9.291	Uncertain_significance	2. Uncertain	101.052	2.00454	0.0823535
TP53	ENSP00000269305	17	7578205	C	A	ACT	AAT	G	T	AGT	ATT	575263	17:7578205:A	6	G644T	S215I	Missense	S215I	0.984	pathogenic	0	0	0.04	0	0.04	-4	-1	-33	1	1	6.044	Pathogenic	3. Pathogenic	101.63	2.00702	0.00844658
TP53	ENSP00000269305	17	7578205	C	G	ACT	AGT	G	C	AGT	ACT	575263	17:7578205:G	3	G644C	S215T	Missense	S215T	0.7415	pathogenic	0	0	0.08	0	0.08	48	-1	-33	1	1	6.044	Uncertain_significance	2. Uncertain	91.9506	1.96355	0.0955206
TP53	ENSP00000269305	17	7578208	T	A	ATG	AAG	A	T	CAT	CTT	525228	17:7578208:A	5	A641T	H214L	Missense	H214L	0.8	pathogenic	0	0	0	0	0	-4	45	2	-36	1	7.999	Uncertain_significance	2. Uncertain	92.7523	1.96732	0.0239622
TP53	ENSP00000269305	17	7578211	C	A	TCG	TAG	G	T	CGA	CTA	550138	17:7578211:A	11	G638T	R213L	Missense	R213L	0.9906	pathogenic	0	0	0	0	0	-7	42	32	-39	1	7.778	Uncertain_significance	2. Uncertain	64.8918	1.81219	0.0160549
TP53	ENSP00000269305	17	7578211	C	T	TCG	TTG	G	A	CGA	CAA	550138	17:7578211:T	17	G638A	R213Q	Missense	R213Q	0.9561	pathogenic	0	0	0	0	0	-34	-7	32	-39	1	7.778	Pathogenic	3. Pathogenic	36.5848	1.5633	0.0739195
TP53	ENSP00000269305	17	7578212	G	A	CGA	CAA	C	T	TCG	TTG	552422	17:7578212:A	46	C637T	R213*	Nonsense	NA	NA	NA	0	0	0	0.47	0.47	-35	-8	26	-35	3	1.659	Pathogenic	3. Pathogenic	92.2762	1.96509	0.00192968
TP53	ENSP00000269305	17	7578218	T	C	GTG	GCG	A	G	CAC	CGC	579090	17:7578218:C	6	A631G	T211A	Missense	T211A	0.7434	pathogenic	0	0	0.04	0	0.04	-14	-2	-46	25	1	7.999	Uncertain_significance	2. Uncertain	131.625	2.11934	0.00339493
TP53	ENSP00000269305	17	7578235	T	C	ATA	ACA	A	G	TAT	TGT	672339	17:7578235:C	23	A614G	Y205C	Missense	Y205C	0.9974	pathogenic	0	0	0	0	0	1	37	1	-34	1	7.999	Pathogenic	3. Pathogenic	46.963	1.67176	0.0143146
TP53	ENSP00000269305	17	7578238	T	C	CTC	CCC	A	G	GAG	GGG	727039	17:7578238:C	3	A611G	E204G	Missense	E204G	0.394	ambiguous	0	0	0	0	0	-16	34	0	-40	1	4.964	Uncertain_significance	2. Uncertain	72.3479	1.85943	0.0942688
TP53	ENSP00000269305	17	7578239	C	A	TCC	TAC	G	T	GGA	GTA	737779	17:7578239:A	13	G610T	E204*	Nonsense	NA	NA	NA	0	0.67	0	0	0.67	-3	50	6	-41	4	0.946	Pathogenic	3. Pathogenic	102.586	2.01109	0.000835843
TP53	ENSP00000269305	17	7578242	C	A	ACA	AAA	G	T	TGT	TTT	764653	17:7578242:A	14	G607T	V203L	Missense	V203L	0.7401	pathogenic	0	0	0	0	0	-6	30	-4	-41	1	1.249	Uncertain_significance	2. Uncertain	106.149	2.02592	0.000575489
TP53	ENSP00000269305	17	7578242	C	T	ACA	ATA	G	A	TGT	TAT	764653	17:7578242:T	7	G607A	V203M	Missense	V203M	0.5787	pathogenic	0	0.01	0	0	0.01	17	47	3	-38	1	1.249	Uncertain_significance	2. Uncertain	34.0563	1.5322	0.0719478
TP53	ENSP00000269305	17	7578253	C	T	TCC	TTC	G	A	GGA	GAA	801901	17:7578253:T	5	G596A	G199E	Missense	G199E	0.9647	pathogenic	0.09	0	0	0	0.09	19	-49	-47	37	1	-1.246	Uncertain_significance	2. Uncertain	34.7011	1.54034	0.107308
TP53	ENSP00000269305	17	7578257	C	A	TCC	TAC	G	T	GGA	GTA	822023	17:7578257:A	11	G592T	E198*	Nonsense	NA	NA	NA	0	0.35	0.02	0	0.35	2	32	2	-19	3	7.778	Pathogenic	3. Pathogenic	77.9079	1.89158	0.00196288
TP53	ENSP00000269305	17	7578259	A	T	CAC	CTC	T	A	GTG	GAG	793956	17:7578259:T	3	T590A	V197E	Missense	V197E	0.9891	pathogenic	0	0	0	0	0	30	13	-14	31	1	9.291	Uncertain_significance	2. Uncertain	88.2439	1.94568	0.0504167
TP53	ENSP00000269305	17	7578260	C	A	ACT	AAT	G	T	AGT	ATT	820757	17:7578260:A	4	G589T	V197L	Missense	V197L	0.9179	pathogenic	0.02	0	0	0	0.02	-7	12	30	-17	1	3.253	Uncertain_significance	2. Uncertain	47.4877	1.67658	0.0757967
TP53	ENSP00000269305	17	7578260	C	T	ACT	ATT	G	A	AGT	AAT	820757	17:7578260:T	15	G589A	V197M	Missense	V197M	0.8149	pathogenic	0.01	0	0	0	0.01	-7	12	30	-17	1	3.253	Uncertain_significance	2. Uncertain	95.5261	1.98012	0.000616938
TP53	ENSP00000269305	17	7578263	G	A	CGG	CAG	C	T	CCG	CTG	826543	17:7578263:A	45	C586T	R196*	Nonsense	NA	NA	NA	0	0	0	0	0	22	9	27	-18	1	2.168	Pathogenic	3. Pathogenic	56.9659	1.75561	0.0026919
TP53	ENSP00000269305	17	7578263	G	C	CGG	CCG	C	G	CCG	CGG	826543	17:7578263:C	10	C586G	R196G	Missense	R196G	0.9907	pathogenic	0.04	0	0	0	0.04	9	-10	27	9	1	2.168	Uncertain_significance	2. Uncertain	115.403	2.06222	0.000507475
TP53	ENSP00000269305	17	7578265	A	C	GAT	GCT	T	G	ATC	AGC	852273	17:7578265:C	5	T584G	I195S	Missense	I195S	0.9967	pathogenic	0.01	0.01	0	0	0.01	-1	24	-1	25	1	9.291	Uncertain_significance	2. Uncertain	174.304	2.24131	0.000691025
TP53	ENSP00000269305	17	7578271	T	G	ATG	AGG	A	C	CAT	CCT	851254	17:7578271:G	9	A578C	H193P	Missense	H193P	0.9975	pathogenic	0	0	0	0	0	-49	1	19	-26	1	7.999	Pathogenic	3. Pathogenic	200	2.30103	4.62798e-06
TP53	ENSP00000269305	17	7578275	G	A	TGA	TAA	C	T	TCA	TTA	887979	17:7578275:A	48	C574T	Q192*	Nonsense	NA	NA	NA	0	0	0	0	0	-14	-3	15	-30	1	2.164	Pathogenic	3. Pathogenic	148.852	2.17276	3.34216e-05
TP53	ENSP00000269305	17	7578281	G	A	GGG	GAG	C	T	CCC	CTC	867840	17:7578281:A	22	C568T	P190S	Missense	P190S	0.6927	pathogenic	0.17	0	0	0	0.17	-9	9	-43	9	1	7.885	Uncertain_significance	2. Uncertain	116.548	2.0665	0.000157695
TP53	ENSP00000269305	17	7578281	G	T	GGG	GTG	C	A	CCC	CAC	867840	17:7578281:T	5	C568A	P190T	Missense	P190T	0.8083	pathogenic	0	0	0	0	0	8	-9	-43	9	1	7.885	Uncertain_significance	2. Uncertain	71.9355	1.85694	0.0111096
TP53	ENSP00000269305	17	7578289	C	A	ACC	AAC	G	T	GGT	GTT	861633	17:7578289:A	22	G560T	G187V	Missense	G187V	0.3175	benign	0.14	0.38	0	0	0.38	-17	0	0	1	3	3.557	Uncertain_significance	2. Uncertain	142.804	2.15474	6.72459e-05
TP53	ENSP00000269305	17	7578290	C	G	CCT	CGT	G	C	AGG	ACG	859049	17:7578290:G	6	.	.	Essential_Splice	NA	NA	NA	0.54	0.95	0	0	0.95	-18	-1	-18	0	5	3.449	Pathogenic	3. Pathogenic	132.464	2.1221	0.000850362
TP53	ENSP00000269305	17	7578290	C	T	CCT	CTT	G	A	AGG	AAG	859049	17:7578290:T	21	.	.	Essential_Splice	NA	NA	NA	0.19	0.98	0	0	0.98	-2	-1	-2	0	5	3.449	Pathogenic	3. Pathogenic	118.493	2.07369	0.000156273
TP53	ENSP00000269305	17	7578366	C	T	GCT	GTT	G	A	AGC	AAC	782432	17:7578366:T	8	.	.	Essential_Splice	NA	NA	NA	0	0	0.07	0.21	0.21	-39	-48	48	5	2	1.845	Uncertain_significance	2. Uncertain	60.9919	1.78527	0.00869302
TP53	ENSP00000269305	17	7578369	A	T	CAC	CTC	T	A	GTG	GAG	742811	17:7578369:T	3	.	.	Essential_Splice	NA	NA	NA	0	0	0.65	1	1	-42	-49	48	2	5	3.176	Pathogenic	3. Pathogenic	94.3197	1.9746	0.0504167
TP53	ENSP00000269305	17	7578371	C	T	CCA	CTA	G	A	TGG	TAG	748506	17:7578371:T	11	G559A	G187S	Missense	G187S	0.1262	benign	0	0	0.56	0.05	0.56	-44	-42	46	0	4	2.867	Uncertain_significance	2. Uncertain	90.0336	1.9544	0.00161511
TP53	ENSP00000269305	17	7578382	G	C	TGA	TCA	C	G	TCA	TGA	728347	17:7578382:C	9	C548G	S183*	Nonsense	NA	NA	NA	0	0	0.01	0	0.01	35	-3	35	-11	1	0.921	Pathogenic	3. Pathogenic	118.733	2.07457	0.000850298
TP53	ENSP00000269305	17	7578390	C	G	GCT	GGT	G	C	AGC	ACC	750902	17:7578390:G	3	G540C	E180D	Missense	E180D	0.9843	pathogenic	0	0	0	0	0	-11	-1	-16	27	1	-0.117	Uncertain_significance	2. Uncertain	147.908	2.16999	0.0184067
TP53	ENSP00000269305	17	7578392	C	A	TCA	TAA	G	T	TGA	TTA	763685	17:7578392:A	7	G538T	E180*	Nonsense	NA	NA	NA	0	0	0.1	0	0.1	-3	42	25	-21	1	4.92	Pathogenic	3. Pathogenic	84.9554	1.92919	0.00403245
TP53	ENSP00000269305	17	7578393	A	T	CAT	CTT	T	A	ATG	AAG	730034	17:7578393:T	11	T537A	H179Q	Missense	H179Q	0.999	pathogenic	0	0	0	0	0	-2	-14	-22	24	1	-0.636	Pathogenic	3. Pathogenic	200	2.30103	1.28e-05
TP53	ENSP00000269305	17	7578400	G	T	GGG	GTG	C	A	CCC	CAC	735707	17:7578400:T	10	C530A	P177H	Missense	P177H	0.9769	pathogenic	0	0	0	0	0	34	17	-29	17	1	-0.013	Uncertain_significance	2. Uncertain	169.71	2.22971	0.000161872
TP53	ENSP00000269305	17	7578401	G	A	GGG	GAG	C	T	CCC	CTC	739878	17:7578401:A	8	C529T	P177S	Missense	P177S	0.9845	pathogenic	0	0	0	0	0	-22	36	-30	16	1	9.817	Uncertain_significance	2. Uncertain	49.7109	1.69645	0.0207407
TP53	ENSP00000269305	17	7578401	G	T	GGG	GTG	C	A	CCC	CAC	739878	17:7578401:T	5	C529A	P177T	Missense	P177T	0.978	pathogenic	0	0	0	0	0	33	16	-30	16	1	9.817	Uncertain_significance	2. Uncertain	84.3768	1.92622	0.0111096
TP53	ENSP00000269305	17	7578402	G	T	GGC	GTC	C	A	GCC	GAC	744823	17:7578402:T	4	C528A	C176*	Nonsense	NA	NA	NA	0	0	0	0	0	-27	26	7	-31	1	0.743	Pathogenic	3. Pathogenic	75.2494	1.8765	0.029469
TP53	ENSP00000269305	17	7578403	C	T	GCA	GTA	G	A	TGC	TAC	749399	17:7578403:T	37	G527A	C176Y	Missense	C176Y	0.9994	pathogenic	0	0	0	0	0	-24	34	11	14	1	7.778	Pathogenic	3. Pathogenic	142.32	2.15327	9.47024e-05
TP53	ENSP00000269305	17	7578406	C	T	GCG	GTG	G	A	CGC	CAC	745515	17:7578406:T	187	G524A	R175H	Missense	R175H	0.9857	pathogenic	0	0	0.01	0	0.01	11	28	11	-35	1	6.044	Pathogenic	3. Pathogenic	200	2.30103	3.21887e-06
TP53	ENSP00000269305	17	7578407	G	C	CGC	CCC	C	G	GCG	GGG	750846	17:7578407:C	18	C523G	R175G	Missense	R175G	0.9953	pathogenic	0	0	0.02	0	0.02	10	27	10	-36	1	4.633	Pathogenic	3. Pathogenic	200	2.30103	4.16833e-06
TP53	ENSP00000269305	17	7578410	T	A	CTC	CAC	A	T	GAG	GTG	750888	17:7578410:A	5	A520T	R174W	Missense	R174W	0.7385	pathogenic	0	0	0.01	0	0.01	24	-2	7	4	1	1.331	Uncertain_significance	2. Uncertain	115.72	2.06341	0.00398042
TP53	ENSP00000269305	17	7578413	C	T	ACA	ATA	G	A	TGT	TAT	777055	17:7578413:T	39	G517A	V173M	Missense	V173M	0.9974	pathogenic	0	0	0.01	0	0.01	21	24	4	-42	1	7.778	Pathogenic	3. Pathogenic	186.714	2.27118	2.48218e-05
TP53	ENSP00000269305	17	7578437	G	A	TGC	TAC	C	T	GCA	GTA	845804	17:7578437:A	19	C493T	Q165*	Nonsense	NA	NA	NA	0	0	0	0	0	3	0	2	-20	1	6.257	Pathogenic	3. Pathogenic	104.524	2.01922	0.000304085
TP53	ENSP00000269305	17	7578440	T	A	TTG	TAG	A	T	CAA	CTA	824881	17:7578440:A	4	A490T	K164*	Nonsense	NA	NA	NA	0	0	0	0	0	-3	-6	22	-23	1	7.999	Pathogenic	3. Pathogenic	163.746	2.21417	0.00258708
TP53	ENSP00000269305	17	7578440	T	C	TTG	TCG	A	G	CAA	CGA	824881	17:7578440:C	7	A490G	K164E	Missense	K164E	0.9696	pathogenic	0	0	0	0	0	-6	-3	-23	-4	1	7.999	Uncertain_significance	2. Uncertain	139.934	2.14592	0.000528763
TP53	ENSP00000269305	17	7578441	G	C	TGT	TCT	C	G	ACA	AGA	851623	17:7578441:C	4	C489G	Y163*	Nonsense	NA	NA	NA	0	0	0	0	0	-1	-7	-24	-27	1	0.525	Pathogenic	3. Pathogenic	89.7037	1.95281	0.0130041
TP53	ENSP00000269305	17	7578441	G	T	TGT	TTT	C	A	ACA	AAA	851623	17:7578441:T	4	C489A	Y163*	Nonsense	NA	NA	NA	0	0	0	0	0	-13	-7	21	-24	1	0.525	Pathogenic	3. Pathogenic	68.7064	1.837	0.026462
TP53	ENSP00000269305	17	7578442	T	C	GTA	GCA	A	G	TAC	TGC	823340	17:7578442:C	65	A488G	Y163C	Missense	Y163C	0.9824	pathogenic	0	0	0	0	0	-17	-5	-25	-28	1	5.143	Pathogenic	3. Pathogenic	200	2.30103	1.06871e-06
TP53	ENSP00000269305	17	7578445	A	G	GAT	GGT	T	C	ATC	ACC	826716	17:7578445:G	3	T485C	I162T	Missense	I162T	0.9144	pathogenic	0	0	0	0	0	-1	-8	-31	-28	1	9.291	Uncertain_significance	2. Uncertain	52.602	1.721	0.140392
TP53	ENSP00000269305	17	7578446	T	A	ATG	AAG	A	T	CAT	CTT	812297	17:7578446:A	6	A484T	I162F	Missense	I162F	0.7741	pathogenic	0	0	0	0	0	-9	2	50	-29	1	1.603	Uncertain_significance	2. Uncertain	71.9679	1.85714	0.00865676
TP53	ENSP00000269305	17	7578454	G	T	GGC	GTC	C	A	GCC	GAC	862491	17:7578454:T	7	C476A	A159D	Missense	A159D	0.9985	pathogenic	0	0	0	0	0	-20	-17	-37	42	1	7.973	Pathogenic	3. Pathogenic	113.721	2.05584	0.000894586
TP53	ENSP00000269305	17	7578455	C	G	GCG	GGG	G	C	CGC	CCC	867592	17:7578455:G	6	G475C	A159P	Missense	A159P	0.9973	pathogenic	0	0	0	0	0	-18	42	41	-38	1	4.932	Uncertain_significance	2. Uncertain	150.947	2.17882	0.000585747
TP53	ENSP00000269305	17	7578457	C	A	GCG	GAG	G	T	CGC	CTC	886838	17:7578457:A	8	G473T	R158L	Missense	R158L	0.9902	pathogenic	0	0	0	0	0	-23	40	-40	-43	1	7.778	Pathogenic	3. Pathogenic	57.4421	1.75923	0.00766182
TP53	ENSP00000269305	17	7578460	A	C	GAC	GCC	T	G	GTC	GGC	863916	17:7578460:C	8	T470G	V157G	Missense	V157G	0.9524	pathogenic	0	0	0	0	0	-1	-23	-10	-43	1	9.291	Uncertain_significance	2. Uncertain	134.447	2.12855	0.000341616
TP53	ENSP00000269305	17	7578461	C	G	ACG	AGG	G	C	CGT	CCT	887991	17:7578461:G	3	G469C	V157L	Missense	V157L	0.6073	pathogenic	0	0	0	0	0	-27	-24	35	-44	1	0.548	Uncertain_significance	2. Uncertain	47.5376	1.67704	0.157158
TP53	ENSP00000269305	17	7578466	G	A	GGT	GAT	C	T	ACC	ATC	923083	17:7578466:A	10	C464T	T155I	Missense	T155I	0.833	pathogenic	0	0	0	0	0	46	-1	-49	30	1	0.844	Uncertain_significance	2. Uncertain	59.76	1.77641	0.00375892
TP53	ENSP00000269305	17	7578475	G	A	CGG	CAG	C	T	CCG	CTG	925192	17:7578475:A	45	C455T	P152L	Missense	P152L	0.3559	ambiguous	0	0	0	0	0	-41	37	29	21	1	7.905	Pathogenic	3. Pathogenic	50.8919	1.70665	0.0026919
TP53	ENSP00000269305	17	7578476	G	T	GGG	GTG	C	A	CCC	CAC	923272	17:7578476:T	4	C454A	P152T	Missense	P152T	0.4973	ambiguous	0	0	0	0	0	36	-42	2	20	1	9.817	Uncertain_significance	2. Uncertain	54.0933	1.73314	0.0397456
TP53	ENSP00000269305	17	7578478	G	T	GGG	GTG	C	A	CCC	CAC	909444	17:7578478:T	21	C452A	P151H	Missense	P151H	0.992	pathogenic	0	0	0	0	0	34	-41	3	18	1	6.716	Uncertain_significance	2. Uncertain	200	2.30103	2.47893e-06
TP53	ENSP00000269305	17	7578479	G	C	GGT	GCT	C	G	ACC	AGC	913920	17:7578479:C	4	C451G	P151A	Missense	P151A	0.6047	pathogenic	0.02	0	0	0	0.02	-1	-42	17	25	1	7.826	Pathogenic	3. Pathogenic	94.6881	1.9763	0.00907966
TP53	ENSP00000269305	17	7578492	C	T	CCC	CTC	G	A	GGG	GAG	873553	17:7578492:T	12	G438A	W146*	Nonsense	NA	NA	NA	0	0	0.11	0	0.11	41	5	4	12	1	1.176	Pathogenic	3. Pathogenic	57.779	1.76177	0.00427234
TP53	ENSP00000269305	17	7578493	C	T	CCA	CTA	G	A	TGG	TAG	878271	17:7578493:T	18	G437A	W146*	Nonsense	NA	NA	NA	0	0	0.01	0	0.01	4	-15	3	11	1	0.675	Pathogenic	3. Pathogenic	125.56	2.09885	0.000129097
TP53	ENSP00000269305	17	7578496	A	C	CAG	CCG	T	G	CTG	CGG	878544	17:7578496:C	6	T434G	L145R	Missense	L145R	0.9863	pathogenic	0	0	0.03	0	0.03	37	1	0	-34	1	9.287	Uncertain_significance	2. Uncertain	137.811	2.13928	0.000697187
TP53	ENSP00000269305	17	7578500	G	A	TGC	TAC	C	T	GCA	GTA	874634	17:7578500:A	22	C430T	Q144*	Nonsense	NA	NA	NA	0	0	0	0	0	33	-3	-4	4	1	7.956	Pathogenic	3. Pathogenic	117.038	2.06833	0.000146113
TP53	ENSP00000269305	17	7578502	A	T	CAC	CTC	T	A	GTG	GAG	866509	17:7578502:T	3	T428A	V143E	Missense	V143E	0.997	pathogenic	0	0	0	0	0	-24	-5	-6	2	1	9.267	Uncertain_significance	2. Uncertain	80.8552	1.90771	0.0504167
TP53	ENSP00000269305	17	7578503	C	A	ACA	AAA	G	T	TGT	TTT	885241	17:7578503:A	6	G427T	V143L	Missense	V143L	0.5804	pathogenic	0	0	0	0	0	-6	50	-7	1	1	1.562	Uncertain_significance	2. Uncertain	39.2954	1.59434	0.0415424
TP53	ENSP00000269305	17	7578508	C	T	GCA	GTA	G	A	TGC	TAC	865787	17:7578508:T	42	G422A	C141Y	Missense	C141Y	0.9774	pathogenic	0	0	0	0	0	46	48	3	-12	1	6.018	Pathogenic	3. Pathogenic	139.835	2.14562	5.295e-05
TP53	ENSP00000269305	17	7578513	C	A	TCT	TAT	G	T	AGA	ATA	823582	17:7578513:A	9	G417T	K139N	Missense	K139N	0.9818	pathogenic	0	0	0	0	0	-16	41	43	-17	1	0.227	Uncertain_significance	2. Uncertain	107.194	2.03017	0.000763194
TP53	ENSP00000269305	17	7578515	T	A	TTG	TAG	A	T	CAA	CTA	848777	17:7578515:A	3	A415T	K139*	Nonsense	NA	NA	NA	0.01	0	0	0	0.01	-3	39	41	-19	1	5.054	Pathogenic	3. Pathogenic	119.352	2.07683	0.022541
TP53	ENSP00000269305	17	7578515	T	C	TTG	TCG	A	G	CAA	CGA	848777	17:7578515:C	3	A415G	K139E	Missense	K139E	0.9567	pathogenic	0	0	0	0	0	18	-3	-19	-3	1	5.054	Uncertain_significance	2. Uncertain	58.2833	1.76554	0.109579
TP53	ENSP00000269305	17	7578518	C	T	GCC	GTC	G	A	GGC	GAC	808361	17:7578518:T	8	G412A	A138T	Missense	A138T	0.7817	pathogenic	0.01	0	0	0	0.01	-21	15	-21	-22	1	7.774	Uncertain_significance	2. Uncertain	36.5524	1.56292	0.0413225
TP53	ENSP00000269305	17	7578523	T	G	TTG	TGG	A	C	CAA	CCA	778621	17:7578523:G	3	A407C	Q136P	Missense	Q136P	0.9437	pathogenic	0	0	0	0	0	-11	31	31	-27	1	7.995	Uncertain_significance	2. Uncertain	105.292	2.0224	0.0353123
TP53	ENSP00000269305	17	7578524	G	A	TGG	TAG	C	T	CCA	CTA	780306	17:7578524:A	19	C406T	Q136*	Nonsense	NA	NA	NA	0	0	0	0	0	-27	30	32	-28	1	9.813	Pathogenic	3. Pathogenic	98.0544	1.99147	0.00056335
TP53	ENSP00000269305	17	7578526	C	A	GCA	GAA	G	T	TGC	TTC	763377	17:7578526:A	14	G404T	C135F	Missense	C135F	0.986	pathogenic	0	0	0	0	0	-14	7	-14	-30	1	7.774	Pathogenic	3. Pathogenic	91.8996	1.96331	0.00100916
TP53	ENSP00000269305	17	7578527	A	G	CAA	CGA	T	C	TTG	TCG	789755	17:7578527:G	6	T403C	C135R	Missense	C135R	0.9978	pathogenic	0	0	0	0	0	27	-15	-31	29	1	9.287	Pathogenic	3. Pathogenic	162.874	2.21185	0.000569404
TP53	ENSP00000269305	17	7578529	A	G	AAA	AGA	T	C	TTT	TCT	761173	17:7578529:G	6	T401C	F134S	Missense	F134S	0.9992	pathogenic	0	0	0	0	0	25	-17	-33	27	1	3.114	Uncertain_significance	2. Uncertain	130.165	2.1145	0.00137127
TP53	ENSP00000269305	17	7578532	A	C	CAT	CCT	T	G	ATG	AGG	745090	17:7578532:C	5	T398G	M133R	Missense	M133R	0.969	pathogenic	0	0	0	0	0	-1	1	0	-36	1	9.287	Uncertain_significance	2. Uncertain	200	2.30103	0.000451237
TP53	ENSP00000269305	17	7578535	T	A	CTT	CAT	A	T	AAG	ATG	712789	17:7578535:A	7	A395T	K132M	Missense	K132M	0.9874	pathogenic	0	0	0	0	0	-23	-2	2	-39	1	1.647	Uncertain_significance	2. Uncertain	200	2.30103	0.000131038
TP53	ENSP00000269305	17	7578535	T	C	CTT	CCT	A	G	AAG	AGG	712789	17:7578535:C	35	A395G	K132R	Missense	K132R	0.5077	ambiguous	0.23	0	0	0	0.23	-1	-2	-1	-39	2	1.647	Pathogenic	3. Pathogenic	200	2.30103	4.64898e-07
TP53	ENSP00000269305	17	7578538	T	A	GTT	GAT	A	T	AAC	ATC	712040	17:7578538:A	5	A392T	N131I	Missense	N131I	0.9111	pathogenic	0	0	0	0	0	-5	-26	-42	16	1	0.271	Pathogenic	3. Pathogenic	173.336	2.23889	0.00123339
TP53	ENSP00000269305	17	7578538	T	C	GTT	GCT	A	G	AAC	AGC	712040	17:7578538:C	8	A392G	N131S	Missense	N131S	0.1566	benign	0	0	0	0	0	-1	-5	-1	-42	1	0.271	Uncertain_significance	2. Uncertain	42.6559	1.62998	0.0375369
TP53	ENSP00000269305	17	7578541	A	T	GAG	GTG	T	A	CTC	CAC	681488	17:7578541:T	8	T389A	L130H	Missense	L130H	0.916	pathogenic	0	0	0	0	0	-2	-29	-1	-45	1	9.244	Pathogenic	3. Pathogenic	200	2.30103	0.000177602
TP53	ENSP00000269305	17	7578550	G	T	GGA	GTA	C	A	TCC	TAC	660952	17:7578550:T	15	C380A	S127Y	Missense	S127Y	0.9839	pathogenic	0	0	0	0	0	4	-17	6	4	1	9.767	Pathogenic	3. Pathogenic	200	2.30103	6.5817e-05
TP53	ENSP00000269305	17	7578551	A	G	GAG	GGG	T	C	CTC	CCC	632427	17:7578551:G	3	T379C	S127P	Missense	S127P	0.9962	pathogenic	0	0	0	0	0	-18	3	5	-17	1	7.422	Pathogenic	3. Pathogenic	93.0357	1.96865	0.0759984
TP53	ENSP00000269305	17	7578555	C	T	ACT	ATT	G	A	AGT	AAT	611973	17:7578555:T	24	.	.	Essential_Splice	NA	NA	NA	0.98	1	0	0	1	-22	-1	-43	-1	5	7.642	Pathogenic	3. Pathogenic	200	2.30103	5.87065e-05
TP53	ENSP00000269305	17	7579307	C	G	ACT	AGT	G	C	AGT	ACT	508879	17:7579307:G	4	.	.	Essential_Splice	NA	NA	NA	0	0	0.19	0.94	0.94	-43	24	-43	5	5	5.795	Uncertain_significance	2. Uncertain	138.594	2.14175	0.0163701
TP53	ENSP00000269305	17	7579307	C	T	ACT	ATT	G	A	AGT	AAT	508879	17:7579307:T	6	.	.	Essential_Splice	NA	NA	NA	0	0	0.22	0.9	0.9	-43	24	-43	5	5	5.795	Uncertain_significance	2. Uncertain	61.6286	1.78978	0.0553126
TP53	ENSP00000269305	17	7579314	T	C	GTG	GCG	A	G	CAC	CGC	502799	17:7579314:C	5	A373G	T125A	Missense	T125A	0.9598	pathogenic	0	0	0.06	0.04	0.06	-50	17	-50	-2	1	6.385	Uncertain_significance	2. Uncertain	126.331	2.10151	0.010566
TP53	ENSP00000269305	17	7579315	G	T	TGC	TTC	C	A	GCA	GAA	517229	17:7579315:T	7	C372A	C124*	Nonsense	NA	NA	NA	0	0	0	0	0	26	16	-3	13	1	0.835	Pathogenic	3. Pathogenic	200	2.30103	0.000558034
TP53	ENSP00000269305	17	7579328	T	C	CTT	CCT	A	G	AAG	AGG	505906	17:7579328:C	11	A359G	K120R	Missense	K120R	0.6345	pathogenic	0	0	0.93	0.22	0.93	-1	46	0	-16	5	0.832	Uncertain_significance	2. Uncertain	200	2.30103	0.000227002
TP53	ENSP00000269305	17	7579331	G	C	GGC	GCC	C	G	GCC	GGC	535421	17:7579331:C	3	C356G	A119G	Missense	A119G	0.8488	pathogenic	0	0	0.82	0.34	0.82	1	43	1	-19	5	7.802	Uncertain_significance	2. Uncertain	94.3986	1.97497	0.105951
TP53	ENSP00000269305	17	7579346	A	T	CAA	CTA	T	A	TTG	TAG	585444	17:7579346:T	3	T341A	L114*	Nonsense	NA	NA	NA	0	0	0	0.02	0.02	-2	40	-18	-34	1	5.156	Pathogenic	3. Pathogenic	143.889	2.15803	0.0340926
TP53	ENSP00000269305	17	7579349	A	C	GAA	GCA	T	G	TTC	TGC	586777	17:7579349:C	6	T338G	F113C	Missense	F113C	0.9677	pathogenic	0.01	0	0	0	0.01	37	-18	-25	-37	1	5.453	Uncertain_significance	2. Uncertain	200	2.30103	0.00056191
TP53	ENSP00000269305	17	7579349	A	G	GAA	GGA	T	C	TTC	TCC	586777	17:7579349:G	4	T338C	F113S	Missense	F113S	0.9952	pathogenic	0.01	0	0	0	0.01	37	-18	-37	25	1	5.453	Uncertain_significance	2. Uncertain	162.902	2.21193	0.00717241
TP53	ENSP00000269305	17	7579350	A	T	AAG	ATG	T	A	CTT	CAT	581070	17:7579350:T	7	T337A	F113I	Missense	F113I	0.9262	pathogenic	0.01	0	0	0	0.01	36	-19	-22	24	1	7.392	Uncertain_significance	2. Uncertain	200	2.30103	0.000208891
TP53	ENSP00000269305	17	7579355	A	T	CAG	CTG	T	A	CTG	CAG	614276	17:7579355:T	9	T332A	L111Q	Missense	L111Q	0.9593	pathogenic	0	0	0	0	0	-2	31	4	-43	1	7.392	Uncertain_significance	2. Uncertain	168.214	2.22586	0.000435546
TP53	ENSP00000269305	17	7579356	G	T	AGA	ATA	C	A	TCT	TAT	611669	17:7579356:T	8	C331A	L111M	Missense	L111M	0.3444	ambiguous	0	0	0.04	0	0.04	3	30	3	-28	1	0.031	Uncertain_significance	2. Uncertain	148.397	2.17143	0.000886891
TP53	ENSP00000269305	17	7579358	C	G	ACG	AGG	G	C	CGT	CCT	620751	17:7579358:G	7	G329C	R110P	Missense	R110P	0.9045	pathogenic	0	0	0	0	0	-49	28	16	-30	1	0.563	Pathogenic	3. Pathogenic	158.674	2.20051	0.000986335
TP53	ENSP00000269305	17	7579361	A	G	GAA	GGA	T	C	TTC	TCC	635703	17:7579361:G	3	T326C	F109S	Missense	F109S	0.9989	pathogenic	0	0	0	0	0	-33	25	-33	-49	1	7.392	Uncertain_significance	2. Uncertain	112.773	2.05221	0.0486471
TP53	ENSP00000269305	17	7579373	C	T	GCC	GTC	G	A	GGC	GAC	645908	17:7579373:T	6	G314A	G105D	Missense	G105D	0.9794	pathogenic	0.09	0	0	0	0.09	13	-8	-45	1	1	-0.046	Uncertain_significance	2. Uncertain	34.3093	1.53541	0.141593
TP53	ENSP00000269305	17	7579377	G	A	TGG	TAG	C	T	CCA	CTA	632337	17:7579377:A	9	C310T	Q104*	Nonsense	NA	NA	NA	0	0	0	0	0	-12	9	32	-49	1	1.62	Pathogenic	3. Pathogenic	57.3156	1.75827	0.0186607
TP53	ENSP00000269305	17	7579378	G	C	GGT	GCT	C	G	ACC	AGC	631715	17:7579378:C	4	C309G	Y103*	Nonsense	NA	NA	NA	0	0	0	0	0	-1	8	31	-50	1	4.676	Pathogenic	3. Pathogenic	136.988	2.13668	0.00907966
TP53	ENSP00000269305	17	7579378	G	T	GGT	GTT	C	A	ACC	AAC	631715	17:7579378:T	5	C309A	Y103*	Nonsense	NA	NA	NA	0	0	0	0	0	-4	8	-4	-50	1	4.676	Pathogenic	3. Pathogenic	91.34	1.96066	0.0142187
TP53	ENSP00000269305	17	7579394	G	C	AGG	ACG	C	G	CCT	CGT	686768	17:7579394:C	4	C293G	P98R	Missense	P98R	0.9928	pathogenic	0	0	0.01	0	0.01	5	-8	5	-8	1	-0.628	Uncertain_significance	2. Uncertain	49.7481	1.69678	0.105072
TP53	ENSP00000269305	17	7579406	G	T	TGA	TTA	C	A	TCA	TAA	722752	17:7579406:T	4	C281A	S94*	Nonsense	NA	NA	NA	0.08	0	0.19	0	0.19	-20	48	3	-41	1	6.83	Pathogenic	3. Pathogenic	68.7008	1.83696	0.0405121
TP53	ENSP00000269305	17	7579414	C	T	GCC	GTC	G	A	GGC	GAC	716409	17:7579414:T	20	G273A	W91*	Nonsense	NA	NA	NA	0.5	0	0	0	0.5	-28	40	-28	-49	4	1.84	Pathogenic	3. Pathogenic	103.11	2.0133	0.000632073
TP53	ENSP00000269305	17	7579473	G	C	GGG	GCG	C	G	CCC	CGC	743294	17:7579473:C	3	C214G	P72A	Missense	P72A	0.0481	benign	0	0	0	0	0	44	-19	-19	39	1	-0.284	Uncertain_significance	2. Uncertain	56.041	1.74851	0.15235
TP53	ENSP00000269305	17	7579494	T	A	CTG	CAG	A	T	CAG	CTG	691529	17:7579494:A	3	A193T	R65*	Nonsense	NA	NA	NA	0	0	0.11	0	0.11	-40	23	18	12	1	0.045	Pathogenic	3. Pathogenic	85.6325	1.93264	0.0742042
TP53	ENSP00000269305	17	7579505	T	C	ATC	ACC	A	G	GAT	GGT	688855	17:7579505:C	5	A182G	D61G	Missense	D61G	0.0683	benign	0	0	0.98	0	0.98	1	12	1	7	5	0.325	Uncertain_significance	2. Uncertain	37.7741	1.57719	0.129678
TP53	ENSP00000269305	17	7579529	C	T	CCA	CTA	G	A	TGG	TAG	617621	17:7579529:T	6	G158A	W53*	Nonsense	NA	NA	NA	0.04	0	0	0	0.04	-2	42	-2	-17	1	0.399	Pathogenic	3. Pathogenic	59.5164	1.77464	0.0360628
TP53	ENSP00000269305	17	7579533	G	A	TGT	TAT	C	T	ACA	ATA	633285	17:7579533:A	6	C154T	Q52*	Nonsense	NA	NA	NA	0	0	0	0	0	-16	38	2	-21	1	-0.233	Pathogenic	3. Pathogenic	54.9988	1.74035	0.0414606
NOTCH1	ENSP00000277541	9	139390753	G	A	TGG	TAG	C	T	CCA	CTA	698015	9:139390753:A	5	C7438T	Q2480*	Nonsense	NA	NA	NA	0	0	0	0	0	-24	2	2	-1	1	9.623	Uncertain_significance	2. Uncertain	29.573	1.47089	0.0744808
NOTCH1	ENSP00000277541	9	139391901	G	A	CGG	CAG	C	T	CCG	CTG	707325	9:139391901:A	16	C6290T	P2097L	Missense	P2097L	0.9403	pathogenic	0	0	0	0	0	-17	-2	-37	7	1	-9.901	Uncertain_significance	2. Uncertain	24.265	1.38498	0.0314172
NOTCH1	ENSP00000277541	9	139393350	C	A	ACC	AAC	G	T	GGT	GTT	426303	9:139393350:A	7	.	.	Essential_Splice	NA	NA	NA	0	0	0.9	0.99	0.99	2	24	2	1	5	8.67	Uncertain_significance	2. Uncertain	94.152	1.97383	0.00479895
NOTCH1	ENSP00000277541	9	139393636	G	A	CGG	CAG	C	T	CCG	CTG	772913	9:139393636:A	27	C6010T	R2004C	Missense	R2004C	0.8414	pathogenic	0	0	0	0	0	50	-7	-50	27	1	4.219	Uncertain_significance	2. Uncertain	37.4724	1.57371	0.00382559
NOTCH1	ENSP00000277541	9	139393659	G	A	CGT	CAT	C	T	ACG	ATG	682629	9:139393659:A	23	C5987T	T1996M	Missense	T1996M	0.3755	ambiguous	0	0	0	0	0	-38	27	2	4	1	9.155	Uncertain_significance	2. Uncertain	27.2967	1.43611	0.0204814
NOTCH1	ENSP00000277541	9	139393696	G	A	CGG	CAG	C	T	CCG	CTG	662554	9:139393696:A	51	C5950T	R1984*	Nonsense	NA	NA	NA	0	0	0	0	0	33	-10	15	-33	1	2.361	Pathogenic	3. Pathogenic	82.571	1.91683	0.000238939
NOTCH1	ENSP00000277541	9	139396758	G	A	CGC	CAC	C	T	GCG	GTG	399986	9:139396758:A	12	C5350T	R1784W	Missense	R1784W	0.6839	pathogenic	0	0	0.02	0	0.02	2	36	2	-34	1	4.954	Uncertain_significance	2. Uncertain	31.8129	1.5026	0.0983913
NOTCH1	ENSP00000277541	9	139399120	C	T	ACT	ATT	G	A	AGT	AAT	452047	9:139399120:T	12	.	.	Essential_Splice	NA	NA	NA	0	0	0.04	0.83	0.83	-18	30	48	5	5	7.18	Uncertain_significance	2. Uncertain	142.251	2.15305	0.000313065
NOTCH1	ENSP00000277541	9	139399475	C	T	CCC	CTC	G	A	GGG	GAG	557436	9:139399475:T	16	G4668A	W1556*	Nonsense	NA	NA	NA	0	0	0	0	0	26	15	4	10	1	7.843	Pathogenic	3. Pathogenic	123.77	2.09261	0.000162374
NOTCH1	ENSP00000277541	9	139399480	C	A	TCG	TAG	G	T	CGA	CTA	537132	9:139399480:A	20	G4663T	E1555*	Nonsense	NA	NA	NA	0	0	0	0	0	-3	21	2	5	1	7.626	Pathogenic	3. Pathogenic	123.888	2.09303	0.000159832
NOTCH1	ENSP00000277541	9	139399865	G	A	TGC	TAC	C	T	GCA	GTA	545809	9:139399865:A	12	C4483T	Q1495*	Nonsense	NA	NA	NA	0	0	0	0	0	-38	18	2	-10	1	6.492	Pathogenic	3. Pathogenic	104.878	2.02068	0.000480287
NOTCH1	ENSP00000277541	9	139399880	A	C	CAG	CCG	T	G	CTG	CGG	529072	9:139399880:C	3	T4468G	C1490G	Missense	C1490G	0.9704	pathogenic	0	0	0	0	0	3	-9	39	-9	1	9.106	Uncertain_significance	2. Uncertain	117.304	2.06931	0.0255892
NOTCH1	ENSP00000277541	9	139399952	G	A	TGC	TAC	C	T	GCA	GTA	627034	9:139399952:A	8	C4396T	Q1466*	Nonsense	NA	NA	NA	0	0	0.01	0	0.01	13	4	13	-33	1	1.509	Pathogenic	3. Pathogenic	60.8613	1.78434	0.00410302
NOTCH1	ENSP00000277541	9	139399985	G	A	TGG	TAG	C	T	CCA	CTA	682214	9:139399985:A	11	C4363T	Q1455*	Nonsense	NA	NA	NA	0	0	0	0	0	24	-21	20	-20	1	2.152	Pathogenic	3. Pathogenic	66.5674	1.82326	0.00135174
NOTCH1	ENSP00000277541	9	139400126	C	A	TCG	TAG	G	T	CGA	CTA	599639	9:139400126:A	11	G4222T	E1408*	Nonsense	NA	NA	NA	0	0	0	0	0	-3	21	15	-22	1	7.132	Pathogenic	3. Pathogenic	61.0355	1.78558	0.00312752
NOTCH1	ENSP00000277541	9	139402454	G	A	TGG	TAG	C	T	CCA	CTA	597411	9:139402454:A	7	C3463T	Q1155*	Nonsense	NA	NA	NA	0	0	0.01	0	0.01	47	-26	39	-47	1	9.746	Pathogenic	3. Pathogenic	48.3743	1.68461	0.0149195
NOTCH1	ENSP00000277541	9	139402493	A	G	CAG	CGG	T	C	CTG	CCG	612978	9:139402493:G	3	T3424C	C1142R	Missense	C1142R	0.9923	pathogenic	0	0	0	0	0	21	8	-19	0	1	9.224	Uncertain_significance	2. Uncertain	72.7303	1.86172	0.0518749
NOTCH1	ENSP00000277541	9	139402552	C	T	ACA	ATA	G	A	TGT	TAT	650725	9:139402552:T	11	G3365A	C1122Y	Missense	C1122Y	0.987	pathogenic	0	0	0	0	0	39	-38	-11	40	1	7.724	Uncertain_significance	2. Uncertain	64.4719	1.80937	0.0018344
NOTCH1	ENSP00000277541	9	139402690	G	A	CGC	CAC	C	T	GCG	GTG	626475	9:139402690:A	46	C3319T	R1107*	Nonsense	NA	NA	NA	0	0	0	0	0	-29	0	13	-6	1	3.157	Pathogenic	3. Pathogenic	77.8611	1.89132	0.000405093
NOTCH1	ENSP00000277541	9	139402743	C	T	CCA	CTA	G	A	TGG	TAG	578958	9:139402743:T	11	G3266A	W1089*	Nonsense	NA	NA	NA	0	0	0	0	0	-28	5	27	-40	1	7.391	Pathogenic	3. Pathogenic	119.334	2.07676	0.000265049
NOTCH1	ENSP00000277541	9	139405100	C	T	ACT	ATT	G	A	AGT	AAT	388066	9:139405100:T	14	.	.	Essential_Splice	NA	NA	NA	0	0	0.03	0.4	0.4	-28	-1	-38	5	3	5.798	Uncertain_significance	2. Uncertain	193.321	2.28628	0.000133554
NOTCH1	ENSP00000277541	9	139405655	G	A	TGC	TAC	C	T	GCA	GTA	456757	9:139405655:A	7	C2536T	Q846*	Nonsense	NA	NA	NA	0	0	0.86	0	0.86	2	28	2	-46	5	3.625	Pathogenic	3. Pathogenic	73.1064	1.86396	0.0089154
NOTCH1	ENSP00000277541	9	139407925	C	A	TCA	TAA	G	T	TGA	TTA	432494	9:139407925:A	4	G2272T	E758*	Nonsense	NA	NA	NA	0	0	0	0	0	-37	5	-37	5	1	4.598	Pathogenic	3. Pathogenic	87.8816	1.9439	0.0259479
NOTCH1	ENSP00000277541	9	139411817	C	T	TCG	TTG	G	A	CGA	CAA	236870	9:139411817:T	11	G1462A	E488K	Missense	E488K	0.4023	ambiguous	0	0	0	0	0	-3	20	-2	-16	1	3.532	Uncertain_significance	2. Uncertain	56.3659	1.75102	0.0889379
NOTCH1	ENSP00000277541	9	139411837	C	A	GCC	GAC	G	T	GGC	GTC	225526	9:139411837:A	14	G1442T	G481V	Missense	G481V	0.9913	pathogenic	0.01	0	0	0	0.01	-33	0	-36	-8	1	0.154	Uncertain_significance	2. Uncertain	200	2.30103	1.46434e-05
NOTCH1	ENSP00000277541	9	139412204	C	T	CCG	CTG	G	A	CGG	CAG	466325	9:139412204:T	45	G1441A	G481S	Missense	G481S	0.9155	pathogenic	0	0	0	0	0	-2	20	27	0	1	7.318	Uncertain_significance	2. Uncertain	129.282	2.11154	0.000162819
NOTCH1	ENSP00000277541	9	139412215	A	T	GAT	GTT	T	A	ATC	AAC	459333	9:139412215:T	7	T1430A	I477N	Missense	I477N	0.9636	pathogenic	0	0	0	0	0	43	19	-2	6	1	8.68	Uncertain_significance	2. Uncertain	200	2.30103	6.65666e-05
NOTCH1	ENSP00000277541	9	139412266	G	A	CGG	CAG	C	T	CCG	CTG	562320	9:139412266:A	38	C1379T	P460L	Missense	P460L	0.9549	pathogenic	0	0	0	0	0	-8	15	0	15	1	9.572	Uncertain_significance	2. Uncertain	72.4901	1.86028	0.000867484
NOTCH1	ENSP00000277541	9	139412282	C	G	TCG	TGG	G	C	CGA	CCA	559252	9:139412282:G	9	G1363C	E455Q	Missense	E455Q	0.9648	pathogenic	0	0	0	0	0	-24	45	-1	45	1	5.882	Uncertain_significance	2. Uncertain	200	2.30103	3.00412e-05
NOTCH1	ENSP00000277541	9	139412282	C	T	TCG	TTG	G	A	CGA	CAA	559252	9:139412282:T	218	G1363A	E455K	Missense	E455K	0.9847	pathogenic	0	0	0.04	0	0.04	-24	45	-1	45	1	5.882	Uncertain_significance	2. Uncertain	200	2.30103	1.44274e-07
NOTCH1	ENSP00000277541	9	139412378	A	T	CAG	CTG	T	A	CTG	CAG	595099	9:139412378:T	17	T1267A	C423S	Missense	C423S	0.9994	pathogenic	0.01	0	0	0	0.01	-2	-6	-12	2	1	5.172	Uncertain_significance	2. Uncertain	200	2.30103	1.50707e-06
NOTCH1	ENSP00000277541	9	139412618	C	T	GCA	GTA	G	A	TGC	TAC	508387	9:139412618:T	42	G1226A	C409Y	Missense	C409Y	0.9992	pathogenic	0	0	0	0	0	-4	46	-29	-33	1	5.609	Uncertain_significance	2. Uncertain	200	2.30103	6.56317e-06
NOTCH1	ENSP00000277541	9	139412735	C	T	GCA	GTA	G	A	TGC	TAC	328186	9:139412735:T	16	G1109A	C370Y	Missense	C370Y	0.9993	pathogenic	0.01	0	0	0	0.01	-25	9	-32	10	1	7.262	Uncertain_significance	2. Uncertain	144.075	2.15859	0.000755293
NOTCH1	ENSP00000277541	9	139413061	A	G	CAC	CGC	T	C	GTG	GCG	216122	9:139413061:G	3	T1081C	C361R	Missense	C361R	0.999	pathogenic	0	0	0	0	0	-18	0	-18	6	1	8.637	Uncertain_significance	2. Uncertain	197.26	2.29504	0.0570418
NOTCH1	ENSP00000277541	9	139413065	G	C	CGC	CCC	C	G	GCG	GGG	230662	9:139413065:C	3	C1077G	C359W	Missense	C359W	0.999	pathogenic	0	0	0	0	0	3	-4	-21	-22	1	4.381	Uncertain_significance	2. Uncertain	186.431	2.27052	0.0606356
NOTCH1	ENSP00000277541	9	139413072	A	G	GAA	GGA	T	C	TTC	TCC	235272	9:139413072:G	56	T1070C	F357S	Missense	F357S	0.9973	pathogenic	0	0	0	0	0	-29	-11	-28	-29	1	6.031	Uncertain_significance	2. Uncertain	200	2.30103	1.6339e-11
NOTCH1	ENSP00000277541	9	139413075	G	A	GGA	GAA	C	T	TCC	TTC	236130	9:139413075:A	8	C1067T	S356F	Missense	S356F	0.869	pathogenic	0	0	0	0	0	-14	0	-32	-36	1	9.13	Uncertain_significance	2. Uncertain	102.93	2.01254	0.0192573
NOTCH1	ENSP00000277541	9	139413174	C	T	ACA	ATA	G	A	TGT	TAT	278766	9:139413174:T	22	G968A	C323Y	Missense	C323Y	0.997	pathogenic	0	0	0	0	0	-31	46	3	-17	1	7.528	Uncertain_significance	2. Uncertain	200	2.30103	5.38096e-05
NOTCH1	ENSP00000277541	9	139413181	A	G	CAG	CGG	T	C	CTG	CCG	266828	9:139413181:G	3	T961C	C321R	Missense	C321R	0.9976	pathogenic	0	0	0	0	0	39	-16	-24	12	1	8.983	Uncertain_significance	2. Uncertain	167.082	2.22293	0.0518749
NOTCH1	ENSP00000277541	9	139413246	C	T	GCA	GTA	G	A	TGC	TAC	254433	9:139413246:T	8	G896A	C299Y	Missense	C299Y	0.995	pathogenic	0.02	0	0	0	0.02	25	22	31	25	1	4.823	Uncertain_significance	2. Uncertain	92.919	1.9681	0.0210098
NOTCH1	ENSP00000277541	9	139417437	G	A	CGG	CAG	C	T	CCG	CTG	546030	9:139417437:A	19	C607T	R203C	Missense	R203C	0.4214	ambiguous	0	0	0	0	0	13	29	-5	13	1	4.244	Uncertain_significance	2. Uncertain	37.3264	1.57202	0.0161498
NOTCH1	ENSP00000277541	9	139417466	C	T	GCC	GTC	G	A	GGC	GAC	527946	9:139417466:T	6	G578A	G193D	Missense	G193D	0.9795	pathogenic	0.01	0	0.03	0	0.03	46	0	-16	1	1	4.707	Pathogenic	3. Pathogenic	43.0333	1.6338	0.0407361
NOTCH1	ENSP00000277541	9	139417494	G	A	TGG	TAG	C	T	CCA	CTA	540242	9:139417494:A	12	C550T	Q184*	Nonsense	NA	NA	NA	0	0	0	0	0	-6	43	6	-44	1	1.667	Pathogenic	3. Pathogenic	91.7028	1.96238	0.00085328
NOTCH1	ENSP00000277541	9	139417524	T	G	GTG	GGG	A	C	CAC	CCC	540787	9:139417524:G	2	A520C	T174P	Missense	T174P	0.3578	ambiguous	0.1	0	0	0	0.1	-12	13	-12	-22	1	3.954	Uncertain_significance	2. Uncertain	140.757	2.14847	0.123414
NOTCH1	ENSP00000277541	9	139417559	T	C	GTA	GCA	A	G	TAC	TGC	499406	9:139417559:C	8	A485G	Y162C	Missense	Y162C	0.9718	pathogenic	0.02	0	0	0	0.02	-47	-22	-47	31	1	2.28	Uncertain_significance	2. Uncertain	70.5644	1.84859	0.00564449
NOTCH1	ENSP00000277541	9	139417592	T	C	GTT	GCT	A	G	AAC	AGC	450406	9:139417592:C	10	A452G	N151S	Missense	N151S	0.1913	benign	0.04	0.01	0	0	0.04	-1	48	24	-2	1	5.001	Uncertain_significance	2. Uncertain	86.4172	1.9366	0.00272601
NOTCH1	ENSP00000277541	9	139417629	G	A	TGG	TAG	C	T	CCA	CTA	433309	9:139417629:A	7	C415T	Q139*	Nonsense	NA	NA	NA	0	0.01	0	0	0.01	-6	11	11	-39	1	3.122	Pathogenic	3. Pathogenic	66.6945	1.82409	0.0149195
NOTCH1	ENSP00000277541	9	139417634	G	T	CGA	CTA	C	A	TCG	TAG	415830	9:139417634:T	21	C410A	S137*	Nonsense	NA	NA	NA	0.09	0	0	0	0.09	-2	-11	-2	-44	1	1.683	Pathogenic	3. Pathogenic	200	2.30103	3.1968e-06
NOTCH1	ENSP00000277541	9	139418244	G	A	GGG	GAG	C	T	CCC	CTC	607707	9:139418244:A	5	C328T	P110S	Missense	P110S	0.5576	ambiguous	0	0	0	0	0	1	-35	-43	-1	1	7.719	Uncertain_significance	2. Uncertain	38.78	1.58861	0.0518113
NOTCH1	ENSP00000277541	9	139418358	C	T	CCG	CTG	G	A	CGG	CAG	582658	9:139418358:T	10	G214A	G72R	Missense	G72R	0.9521	pathogenic	0	0	0	0	0	39	19	-2	-50	1	5.843	Uncertain_significance	2. Uncertain	22.9932	1.3616	0.0983473
NOTCH1	ENSP00000277541	9	139418373	G	A	GGG	GAG	C	T	CCC	CTC	591128	9:139418373:A	5	C199T	P67S	Missense	P67S	0.3106	benign	0	0	0	0	0	1	4	-42	32	1	6.448	Uncertain_significance	2. Uncertain	39.8677	1.60062	0.0518113
NOTCH1	ENSP00000277541	9	139418406	G	A	CGC	CAC	C	T	GCG	GTG	537724	9:139418406:A	50	C166T	R56*	Nonsense	NA	NA	NA	0.01	0.02	0	0	0.02	-29	25	25	-9	1	3.157	Pathogenic	3. Pathogenic	98.6001	1.99388	0.000276343
PPM1D	ENSP00000306682	17	58734152	C	T	TCA	TTA	C	T	TCA	TTA	748807	17:58734152:T	9	C1210T	Q404*	Nonsense	NA	NA	NA	0	0	0.08	0.01	0.08	-1	8	-3	50	1	5.258	Pathogenic	3. Pathogenic	74.5816	1.87263	0.0192726
PPM1D	ENSP00000306682	17	58734155	G	T	AGA	ATA	G	T	AGA	ATA	743901	17:58734155:T	3	G1213T	E405*	Nonsense	NA	NA	NA	0	0	0	0.02	0.02	43	-4	41	47	1	6.648	Pathogenic	3. Pathogenic	89.1419	1.95008	0.145732
PPM1D	ENSP00000306682	17	58740357	C	A	TCA	TAA	C	A	TCA	TAA	677707	17:58740357:A	9	C1262A	S421*	Nonsense	NA	NA	NA	0	0	0	0	0	8	3	25	8	1	1.103	Pathogenic	3. Pathogenic	200	2.30103	7.2211e-05
PPM1D	ENSP00000306682	17	58740362	G	T	GGA	GTA	G	T	GGA	GTA	710494	17:58740362:T	15	G1267T	E423*	Nonsense	NA	NA	NA	0.17	0.01	0	0	0.17	3	-6	3	50	1	6.709	Pathogenic	3. Pathogenic	200	2.30103	8.81651e-05
PPM1D	ENSP00000306682	17	58740375	G	A	TGG	TAG	G	A	TGG	TAG	773377	17:58740375:A	40	G1280A	W427*	Nonsense	NA	NA	NA	0	0.01	0	0	0.01	2	-19	7	37	1	4.932	Pathogenic	3. Pathogenic	200	2.30103	4.42598e-07
PPM1D	ENSP00000306682	17	58740376	G	A	GGC	GAC	G	A	GGC	GAC	756555	17:58740376:A	28	G1281A	W427*	Nonsense	NA	NA	NA	0	0	0	0	0	-20	1	6	-8	1	6.709	Pathogenic	3. Pathogenic	200	2.30103	2.64477e-05
PPM1D	ENSP00000306682	17	58740432	C	G	TCA	TGA	C	G	TCA	TGA	927837	17:58740432:G	25	C1337G	S446*	Nonsense	NA	NA	NA	0	0	0	0	0	-50	3	-20	50	1	2.359	Uncertain_significance	2. Uncertain	200	2.30103	6.20752e-07
PPM1D	ENSP00000306682	17	58740498	C	G	TCA	TGA	C	G	TCA	TGA	926618	17:58740498:G	48	C1403G	S468*	Nonsense	NA	NA	NA	0	0	0	0	0	-42	6	46	-16	1	1.217	Uncertain_significance	2. Uncertain	200	2.30103	2.34739e-08
PPM1D	ENSP00000306682	17	58740668	G	T	AGA	ATA	G	T	AGA	ATA	1047133	17:58740668:T	28	G1573T	E525*	Nonsense	NA	NA	NA	0	0	0	0	0	35	-30	35	23	1	6.765	Uncertain_significance	2. Uncertain	200	2.30103	3.1552e-07
PPM1D	ENSP00000306682	17	58740710	G	T	AGA	ATA	G	T	AGA	ATA	942566	17:58740710:T	5	G1615T	E539*	Nonsense	NA	NA	NA	0	0	0	0	0	-47	-7	-8	-19	1	6.765	Uncertain_significance	2. Uncertain	117.256	2.06913	0.00757003
PPM1D	ENSP00000306682	17	58740836	C	T	GCG	GTG	C	T	GCG	GTG	918626	17:58740836:T	29	C1741T	R581*	Nonsense	NA	NA	NA	0	0	0	0	0	8	-27	-2	15	1	0.502	Uncertain_significance	2. Uncertain	73.5796	1.86676	0.00432484
