# Supplementary material for: Somatic mutation and selection at population scale
Source: Nature. 2025 Oct 8;647(8089):411–20. doi: 10.1038/s41586-025-09584-w (PMC12611758; doi:10.1038/s41586-025-09584-w)
Supplement: Supplementary file 7 — Heritability estimates with the GREML and ACE models. [file 41586_2025_9584_MOESM7_ESM.xlsx]

## Sheet: FINAL
GREML model
Trait	RINT	Converged	Sigma1	SE-s1	Sigma2	SE-s2	Sum	SE-sum	pvalue	N
NOTCH1	TRUE	TRUE	0.5481	0.2306	0	0.2105	0.5481	0.0614	0.00837	590
TP53	TRUE	TRUE	0.4354	0.2179	0.1032	0.196	0.5386	0.0657	0.0182	590
sig_denovo_sigA	TRUE	TRUE	0.4231	0.2623	0	0.2354	0.4231	0.0762	0.413	582
sig_denovo_sigB	TRUE	TRUE	0	0.2859	0.259	0.2564	0.259	0.0855	0.5	590
height	TRUE	TRUE	0.7753	0.1833	0.112	0.1825	0.8873	0.0171	2.99e-11	589
weight	TRUE	TRUE	0.8382	0.1669	0	0.1656	0.8382	0.0206	0.000175	589
NOTCH1	FALSE	TRUE	0.6049	0.2114	0	0.1956	0.605	0.053	0.00215	590
TP53	FALSE	TRUE	0.2249	0.2532	0.2156	0.2283	0.4405	0.0734	0.186	590
sig_denovo_sigA	FALSE	TRUE	0.4008	0.2669	0	0.2385	0.4008	0.0787	0.289	582
sig_denovo_sigB	FALSE	TRUE	0.4879	0.2668	0	0.2492	0.4879	0.066	0.5	573
height	FALSE	TRUE	0.7286	0.18	0.161	0.1792	0.8896	0.0168	1.52e-10	589
weight	FALSE	FALSE	na	na	na	na	na	na	na	na
ACE model
Trait	RINT	lbound	estimate	ubound	pval(ACE vs CE)	cor(MZ)	cor(DZ)
NOTCH1	TRUE	0.403	0.5279	0.6312	0.00117	0.5172	0.1774
TP53	TRUE	0.154	0.4931	0.6024	0.00715	0.4658	0.2199
sig_denovo_sigA	TRUE	0	0.205	0.3509	0.127	0.2277	-0.0304
sig_denovo_sigB	TRUE	0	0.4178	0.5327	0.0722	0.4183	0.1983
height	TRUE	0.487	0.7569	0.9252	6.31e-16	0.9078	0.5041
weight	TRUE	0.553	0.8034	0.8508	1.18e-09	0.7855	0.398
NOTCH1	FALSE	0.142	0.549	0.6758	0.0067	0.5892	0.3432
TP53	FALSE	0	0.2194	0.5052	0.377	0.3919	0.2629
sig_denovo_sigA	FALSE	0.045	0.1997	0.3454	0.0116	0.223	-0.0306
sig_denovo_sigB	FALSE	0.493	0.6089	0.7004	9.11e-07	0.6273	0.0353
height	FALSE	0.475	0.7468	0.9215	4.93e-15	0.9065	0.4968
weight	FALSE	0.762	0.8227	0.8673	2.13e-13	0.7839	0.3248
