# Supplementary material for: Somatic mutation and selection at population scale
Source: Nature. 2025 Oct 8;647(8089):411–20. doi: 10.1038/s41586-025-09584-w (PMC12611758; doi:10.1038/s41586-025-09584-w)
Supplement: Supplementary file 8 — GWAS replication study for SNPs associated with clonal haematopoiesis and cancer, and de novo GWAS. [file 41586_2025_9584_MOESM8_ESM.xlsx]

## Sheet: replication
GWAS focal trait	new ID	rsID	Gene	Study	Tested	NOTCH1	TP53	sig_denovo_sigA	sig_denovo_sigB	N_oral	AF_oral	burden_subs_passengers_blood	DNMT3A_blood	TET2_blood	N_blood	AF_blood
clonal haematopoiesis	1:226539303:C:CA	rs138994074	PARP1	Kar et al., 2022	0	NA	NA	NA	NA	NA	NA	NA	NA	NA	NA	NA
clonal haematopoiesis	1:226562620:A:C	rs3219104	PARP1	Liu et al., 2023	1	0.466927	0.155494	0.202197	0.709231	590	0.144915	0.223537	0.540988	0.821316	229	0.141921
cancer	2:27855924:G:A	rs6547741	GPN1	Lesseur et al., 2016	1	0.00804697	0.277334	0.00703811	0.627402	590	0.470339	0.576181	0.369978	0.252931	229	0.456332
clonal haematopoiesis	2:160677558:C:T	rs62175229	LY75-CD302,LY75	Liu et al., 2023	1	0.825865	0.25615	0.547269	0.992322	590	0.419492	0.40804	0.863083	0.788701	229	0.41048
clonal haematopoiesis	3:101154074:TA:T	rs779041749	SENP7	Liu et al., 2023	0	NA	NA	NA	NA	NA	NA	NA	NA	NA	NA	NA
clonal haematopoiesis	3:128203493:AT:A	rs11356859	GATA2	Liu et al., 2023	0	NA	NA	NA	NA	NA	NA	NA	NA	NA	NA	NA
clonal haematopoiesis	3:150004849:C:G	rs6440667	TSC22D2	Liu et al., 2023	1	0.943912	0.469203	0.0668428	0.301133	590	0.14661	0.644476	0.282404	0.792345	229	0.144105
clonal haematopoiesis	3:159947100:G:T	rs12632224	C3orf80,IFT80	Kar et al., 2022	1	0.990828	0.384004	0.177844	0.194419	590	0.334746	0.617224	0.283562	0.498713	229	0.364629
clonal haematopoiesis	3:159984127:TC:T	3:159984127:TC:T	IFT80	Kar et al., 2022	0	NA	NA	NA	NA	NA	NA	NA	NA	NA	NA	NA
clonal haematopoiesis	3:160130109:G:A	rs2305407	SMC4	Liu et al., 2023	1	0.326435	0.116039	0.990546	0.0231145	590	0.454237	0.852033	0.822401	0.718661	229	0.430131
cancer	4:84374480:T:C	rs1494961	HEL308	McKay et al., 2011	1	0.989	0.205461	0.104952	0.0379695	590	0.486441	0.793727	0.213808	0.556854	229	0.475983
cancer	4:100239319:G:A	rs1229984	ADH1B	Lesseur et al., 2016	1	0.629236	0.00884302	0.124695	0.0492016	590	0.0169492	0.692507	0.811256	0.947252	229	0.0218341
cancer	4:100274286:T:C	rs1789924 (or rs698)	ADH1C	McKay et al. , 2011	1	0.153883	0.209252	0.740174	0.573571	590	0.428814	0.154129	0.355051	0.603896	229	0.412664
cancer	4:100341861:G:C	rs971074 (or rs1573496)	ADH7	McKay et al., 2011	1	0.663774	0.717309	0.217655	0.670098	590	0.105932	0.590005	0.0375611	0.104358	229	0.0895196
clonal haematopoiesis	4:105728981:G:A	rs144418061	TET2	Liu et al., 2023	0	NA	NA	NA	NA	NA	NA	NA	NA	NA	NA	NA
clonal haematopoiesis	4:105806107:A:T	rs144317085	TET2	Liu et al., 2023	1	0.454052	0.134972	0.123169	0.838876	590	0.040678	0.411003	0.0659527	0.282025	229	0.0545852
clonal haematopoiesis	4:185125306:G:T	rs13130545	ENPP6	Kar et al., 2022	1	0.410631	0.0461025	0.100746	0.0130615	590	0.344068	0.606945	0.386024	0.757726	229	0.355895
clonal haematopoiesis	5:1275857:T:C	rs13156167	NA	Kar et al., 2022	0	NA	NA	NA	NA	NA	NA	NA	NA	NA	NA	NA
clonal haematopoiesis	5:1280476:G:A	rs13167280	TERT	Liu et al., 2023	1	0.762919	0.889969	0.577287	0.17628	590	0.111017	0.784989	0.0963588	0.630695	229	0.0938865
clonal haematopoiesis	5:1280939:GAGCCCACC:G	rs11278847	TERT	Liu et al., 2023	0	NA	NA	NA	NA	NA	NA	NA	NA	NA	NA	NA
clonal haematopoiesis	5:1282318:C:A	rs7726159	TERT	Liu et al., 2023	1	0.0753693	0.248987	0.381736	0.794758	590	0.323729	0.853293	0.666755	0.101715	229	0.30786
clonal haematopoiesis	5:1285973:C:A	rs7705526	TERT	Liu et al., 2023	1	0.411177	0.237775	0.603832	0.781391	590	0.334746	0.61287	0.581204	0.0905697	229	0.325328
clonal haematopoiesis	5:1286516:C:A	rs2736100	TERT	Kar et al., 2022	1	0.369145	0.349028	0.8967	0.609221	590	0.477119	0.269482	0.798552	0.0314375	229	0.469432
clonal haematopoiesis	5:1287194:G:A	rs2853677	TERT	Kar et al., 2022	1	0.405143	0.0289335	0.833458	0.356587	590	0.418644	0.944956	0.310781	0.372817	229	0.41048
clonal haematopoiesis	5:1297077:ACC:A	rs201878870	TERT	Kar et al., 2022	0	NA	NA	NA	NA	NA	NA	NA	NA	NA	NA	NA
cancer	5:1343794:C:T	rs10462706	CLPTM1L	Lesseur et al., 2016; Shete et al., 2020	1	0.00965732	0.675818	0.781781	0.575816	590	0.145763	0.382366	0.0477524	0.599801	229	0.141921
clonal haematopoiesis	5:1372517:G:C	rs2086132	TERT?	Kar et al., 2022	1	0.442955	0.606772	0.960772	0.269609	590	0.269492	0.542587	0.517929	0.969647	229	0.277293
clonal haematopoiesis	5:29613035:C:T	rs72755524	NA	Kar et al	1	0.395288	0.984203	0.22642	0.0298776	590	0.0347458	0.153465	0.599358	0.876982	229	0.0349345
cancer	6:30025503:A:G	rs259919	ZNRD1-AS1	Shete et al., 2020	1	0.762755	0.791475	0.151173	0.854737	590	0.365254	0.665444	0.688649	0.510587	229	0.353712
cancer	6:30169327:A:G	rs2517611	TRIM26	Ji et al., 2022	1	0.393834	0.309888	0.17558	0.242198	590	0.222881	0.58417	0.594612	0.597196	229	0.203057
cancer	6:31111675:C:A	rs1265081	CCHCR1	Shete et al., 2020	1	0.574286	0.377213	0.364275	0.367548	590	0.471186	0.367807	0.106546	0.330829	229	0.491266
cancer	6:31130593:A:T	rs2524182	TRIM39-RPP21, HLA-E	Ji et al., 2022	1	0.500251	0.64556	0.544617	0.199186	590	0.497458	0.339792	0.984082	0.985147	229	0.482533
cancer	6:31143582:C:A	rs3131018	PSORS1C3-TCF19	Ji et al., 2022	1	0.209631	0.593005	0.233438	0.730217	590	0.334746	0.413027	0.331695	0.513964	229	0.320961
clonal haematopoiesis	6:31229279:G:A	rs9264393	HLA-C	Liu et al., 2023	0	NA	NA	NA	NA	NA	NA	NA	NA	NA	NA	NA
cancer	6:32634387:C:T	rs1049055	HLA-DQB1	Shete et al., 2020	1	0.519763	0.610183	0.546002	0.680964	590	0.24322	0.899033	0.330006	0.779534	229	0.290393
cancer	6:32636120:C:T	rs3828805	HLA-DQB1	Lesseur et al., 2016	0	NA	NA	NA	NA	NA	NA	NA	NA	NA	NA	NA
cancer	6:32670136:T:C	rs3135001	HLA-DQB1	Shete et al., 2020	1	0.677723	0.781525	0.734725	0.626554	590	0.238136	0.777111	0.364599	0.818652	229	0.28821
clonal haematopoiesis	6:43355850:A:G	rs2396004	ZNF318	Liu et al., 2023	1	0.785408	0.943634	0.461401	0.216177	590	0.425424	0.260003	0.991745	0.323965	229	0.401747
clonal haematopoiesis	6:109654221:A:G	rs12524502	ITPR2	Kar et al., 2022	1	0.509089	0.759634	0.463255	0.345788	590	0.329661	0.589215	0.508056	0.976082	229	0.340611
clonal haematopoiesis	6:109699446:A:T	rs35452836	CD164?	Kar et al., 2022	1	0.620014	0.632741	0.582541	0.19772	590	0.337288	0.870198	0.3991	0.975156	229	0.358079
clonal haematopoiesis	6:109703682:G:C	rs2275652	CD164	Liu et al., 2023	1	0.611812	0.63504	0.440251	0.318543	590	0.333051	0.597419	0.592212	0.813136	229	0.342795
clonal haematopoiesis	7:44903663:A:G	rs11762008	H2AFV	Liu et al., 2023	1	0.175149	0.0280222	0.128216	0.69404	590	0.416949	0.52572	0.272847	0.867708	229	0.406114
clonal haematopoiesis	7:129798615:C:T	rs79633204	NA	Kar et al., 2022	1	0.435683	0.198401	0.187159	0.429031	590	0.0745763	0.686802	0.881624	0.546052	229	0.0786026
clonal haematopoiesis	8:130575440:T:C	rs7817503	GSDMC	Liu et al., 2023	1	0.934618	0.941372	0.116799	0.83764	590	0.482203	0.794688	0.938219	0.2098	229	0.478166
clonal haematopoiesis	9:5114522:A:C	rs3780381	JAK2	Liu et al., 2023	1	0.309256	0.665519	0.720213	0.575175	590	0.264407	0.774671	0.561538	0.20931	229	0.246725
cancer	9:22003367:A:G	rs1063192	CDKN2B	Ji et al., 2022	1	0.121165	0.76757	0.355141	0.476824	590	0.466949	0.921611	0.641363	0.404478	229	0.471616
cancer	9:22064465:G:A	rs8181047	CDKN2B-AS1	Lesseur et al., 2016	1	0.414818	0.976878	0.56122	0.348187	590	0.30339	0.792645	0.870477	0.0337437	229	0.323144
cancer	9:133952024:A:G	rs928674	LAMC3	Lesseur et al., 2016	1	0.49943	0.269552	0.761186	0.132433	590	0.125424	0.417548	0.78178	0.982786	229	0.126638
clonal haematopoiesis	10:105668178:C:CTT	rs397825098	OBFC1	Liu et al., 2023	0	NA	NA	NA	NA	NA	NA	NA	NA	NA	NA	NA
cancer	10:126157446:Ins:Del	rs201982221	LHPP	Lesseur et al., 2016	0	NA	NA	NA	NA	NA	NA	NA	NA	NA	NA	NA
cancer	11:5829084:A:C	rs1453414	OR52N2–TRIM5	Lesseur et al., 2016	1	0.0181543	0.562943	0.441107	0.114273	590	0.115254	0.278193	0.838465	0.543927	229	0.146288
clonal haematopoiesis	11:108087847:G:T	rs228606	C11orf65	Kar et al., 2022, Liu et al., 2023	1	0.493728	0.782313	0.857628	0.705901	590	0.433898	0.256661	0.36698	0.182943	229	0.436681
clonal haematopoiesis	11:108350451:A:T	rs11212666	NA	Kar et al., 2022	1	0.375638	0.98966	0.86433	0.701356	590	0.430508	0.385117	0.534256	0.235046	229	0.434498
clonal haematopoiesis	12:26589769:G:A	rs16930705	ITPR2	Liu et al., 2023	1	0.579508	0.0353099	0.441528	0.366398	590	0.0474576	0.154534	0.211374	0.299793	229	0.0414847
cancer	12:112521448:G:A	rs4767364	ALDH2	McKay et al., 2011	1	0.27093	0.025645	0.776659	9.39e-05	590	0.299153	0.755659	0.850127	0.930368	229	0.329694
clonal haematopoiesis	14:96178323:T:C	rs2296312	TCL1A	Kar et al., 2022	1	0.568827	0.868555	0.251222	0.102275	590	0.157627	0.901607	0.983915	0.81464	229	0.144105
clonal haematopoiesis	14:96182616:A:C	rs10131341	TCL1A	Kar et al., 2022	1	0.939504	0.857214	0.375982	0.105755	590	0.199153	0.780986	0.964159	0.924642	229	0.194323
clonal haematopoiesis	14:101178714:C:G	rs72698720	DLK1	Liu et al., 2023	1	0.0526098	0.199385	0.871824	0.0890599	590	0.134746	0.135047	0.114844	0.460602	229	0.148472
clonal haematopoiesis	17:7731040:C:G	rs7406485	DNAH2	Liu et al., 2023	1	0.575562	0.989814	0.411306	0.0136826	590	0.316102	0.641903	0.226408	0.394832	229	0.286026
clonal haematopoiesis	17:55463856:C:T	rs80093687	MSI2	Liu et al., 2023	1	0.706968	0.80411	0.717089	0.942915	590	0.061017	0.132659	0.61362	0.00981733	229	0.0676856
clonal haematopoiesis	18:42151261:C:T	rs8088824	SETBP1	Kar et al., 2022; Liu et al., 2023	1	0.776936	0.638669	0.0568185	0.945737	590	0.249153	0.356033	0.183277	0.126138	229	0.240175
clonal haematopoiesis	20:30259144:A:G	rs7272062	BCL2L1	Liu et al., 2023	1	0.111986	0.775382	0.81052	0.731726	590	0.222881	0.69368	0.784295	0.848555	229	0.224891
clonal haematopoiesis	21:36344352:C:T	rs2834708	RUNX1	Liu et al., 2023	1	0.583069	0.244599	0.260176	0.0127037	590	0.354237	0.138776	0.738813	0.273342	229	0.331878
clonal haematopoiesis	22:28314611:G:A	rs62235635	PITPNB	Liu et al., 2023	0	NA	NA	NA	NA	NA	NA	NA	NA	NA	NA	NA
clonal haematopoiesis	22:28761148:C:T	rs62237617	TTC28	Kar et al., 2022	0	NA	NA	NA	NA	NA	NA	NA	NA	NA	NA	NA
clonal haematopoiesis	22:29091855:AG:A	rs555607708	CHEK2	Liu et al., 2023	0	NA	NA	NA	NA	NA	NA	NA	NA	NA	NA	NA
clonal haematopoiesis	22:50971046:T:C	rs361725	ODF3B	Liu et al., 2023	1	0.204126	0.293284	0.894361	0.608249	590	0.34322	0.724945	0.334993	0.464522	229	0.379913

## Sheet: de novo
Trait	CHR	Lead_marker	BP (B37)	P	BP (B38)	Nearby gene	Total	nearby markers with p<0.01
sig_denovo_sigB	13	13:99094963:C:G	99094963	2.92e-08	chr13:98442709	FARP1	2	13:99126075:C:G(1),13:99138780:C:T(1)
sig_denovo_sigB	12	12:93449130:C:T	93449130	3.76e-08	chr12:93055354	ENSG00000257322	9	12:93429828:T:C(1),12:93435404:C:G(1),12:93442929:C:T(1),12:93444068:G:T(1),12:93448059:G:A(1),12:93448597:G:A(1),12:93448822:G:C(1),12:93450156:A:C(1),12:93452664:T:G(1)
sig_denovo_sigB	12	12:98042497:A:G	98042497	2.06e-07			1	12:98149561:T:G(1)
TP53	7	7:54058657:G:A	54058657	2.09e-07			1	7:54137784:C:T(1)
sig_denovo_sigB	7	7:151104387:G:A	151104387	2.82e-07			2	7:151103471:G:A(1),7:151104745:T:C(1)
TP53	9	9:131183965:C:T	131183965	2.9e-07			1	9:131146603:G:A(1)
sig_denovo_sigB	17	17:77102489:G:A	77102489	4.09e-07			0	NONE
TP53	7	7:54157470:C:T	54157470	4.14e-07			1	7:54246778:A:G(1)
TP53	2	2:35308462:C:T	35308462	4.37e-07			92	2:35243412:G:T(1),2:35243483:A:G(1),2:35243641:A:G(1),2:35244015:T:C(1),2:35244058:T:G(1),2:35253193:G:A(1),2:35260407:A:C(1),2:35264502:C:T(1),2:35266175:T:C(1),2:35271504:A:G(1),2:35279292:T:G(1),2:35279401:C:A(1),2:35282096:C:T(1),2:35284022:T:C(1),2:35288522:G:T(1),2:35289330:C:T(1),2:35289777:G:T(1),2:35291848:A:C(1),2:35291900:G:A(1),2:35295078:G:A(1),2:35295237:C:G(1),2:35295628:T:C(1),2:3…
sig_denovo_sigB	3	3:119267302:G:A	119267302	4.66e-07			2	3:119261375:A:C(1),3:119266972:C:T(1)
sig_denovo_sigA	6	6:115067411:T:G	115067411	4.72e-07			3	6:115099760:A:T(1),6:115222832:C:T(1),6:115245234:T:G(1)
NOTCH1	14	14:48643105:A:G	48643105	4.81e-07			37	14:48522892:C:A(1),14:48568399:T:A(1),14:48587580:C:T(1),14:48601487:G:A(1),14:48604214:C:T(1),14:48605163:G:A(1),14:48606897:C:T(1),14:48608653:A:G(1),14:48617293:G:A(1),14:48618143:T:G(1),14:48618858:A:G(1),14:48621220:C:T(1),14:48623887:A:G(1),14:48626076:C:A(1),14:48626989:T:G(1),14:48627217:G:C(1),14:48627737:C:G(1),14:48628289:T:C(1),14:48628362:T:A(1),14:48628643:C:A(1),14:48629048:G:C(1),…
sig_denovo_sigB	7	7:151093668:G:A	151093668	5.37e-07			2	7:151094704:G:A(1),7:151097314:A:G(1)
sig_denovo_sigB	1	1:73726471:G:A	73726471	5.98e-07			4	1:73565568:G:C(1),1:73860365:G:A(1),1:73906076:G:C(1),1:73974288:T:G(1)
sig_denovo_sigB	12	12:9559948:C:T	9559948	7.23e-07			2	12:9564647:G:A(1),12:9602217:G:A(1)
sig_denovo_sigA	6	6:115995299:T:C	115995299	7.73e-07			6	6:115848383:G:A(1),6:115850968:C:T(1),6:115919233:T:C(1),6:115934820:C:T(1),6:115982474:C:A(1),6:116033154:T:A(1)
sig_denovo_sigB	18	18:62701588:G:A	62701588	1.06e-06			1	18:62875765:G:A(1)
sig_denovo_sigA	5	5:158508851:C:T	158508851	1.1e-06			0	NONE
TP53	4	4:11124847:C:G	11124847	1.14e-06			13	4:11119112:A:G(1),4:11121092:C:T(1),4:11122629:G:T(1),4:11123058:A:G(1),4:11125696:G:A(1),4:11127820:C:T(1),4:11128726:C:G(1),4:11131173:C:T(1),4:11131432:G:T(1),4:11140832:G:A(1),4:11162918:G:T(1),4:11174092:T:A(1),4:11189110:C:T(1)
sig_denovo_sigB	11	11:84994643:T:C	84994643	1.31e-06			10	11:84997871:G:A(1),11:85062146:T:G(1),11:85093854:T:C(1),11:85148192:G:A(1),11:85167840:T:G(1),11:85177593:C:A(1),11:85182893:C:T(1),11:85203754:T:C(1),11:85222528:T:C(1),11:85235134:G:A(1)
sig_denovo_sigB	5	5:27927464:G:A	27927464	1.32e-06			0	NONE
sig_denovo_sigB	11	11:115312344:G:C	115312344	1.46e-06			1	11:115290188:A:T(1)
NOTCH1	13	13:96020342:G:A	96020342	1.55e-06			22	13:96020517:A:G(1),13:96020522:A:T(1),13:96023058:T:C(1),13:96024121:A:G(1),13:96025770:A:G(1),13:96027408:G:A(1),13:96032829:G:A(1),13:96033990:C:A(1),13:96036794:C:T(1),13:96037789:C:T(1),13:96038638:G:A(1),13:96038654:A:C(1),13:96038869:C:T(1),13:96038901:G:A(1),13:96039270:A:G(1),13:96039491:G:T(1),13:96040032:G:A(1),13:96040180:T:A(1),13:96040676:T:A(1),13:96040900:T:C(1),13:96041696:C:T(1),…
sig_denovo_sigB	3	3:127471641:G:C	127471641	1.57e-06			0	NONE
sig_denovo_sigB	13	13:30777301:C:T	30777301	1.58e-06			7	13:30777855:T:C(1),13:30779819:C:T(1),13:30780602:C:T(1)
sig_denovo_sigB	11	11:85393463:A:G	85393463	1.64e-06			7	11:85285138:C:T(1),11:85286839:C:A(1),11:85302599:A:G(1),11:85304398:C:G(1),11:85328692:T:C(1),11:85373171:G:C(1),11:85471687:G:A(1)
NOTCH1	4	4:5793156:G:A	5793156	1.66e-06			21	4:5788317:A:G(1),4:5790159:C:T(1),4:5791206:C:T(1),4:5793052:A:T(1),4:5793370:T:C(1),4:5795412:C:T(1),4:5795697:C:T(1),4:5795795:A:G(1),4:5796215:C:G(1),4:5796254:C:T(1),4:5797488:C:A(1),4:5797643:C:T(1),4:5797815:G:A(1),4:5799077:G:A(1),4:5799723:G:A(1),4:5801901:G:A(1),4:5802190:G:A(1),4:5802403:T:C(1),4:5803056:T:C(1),4:5803633:C:T(1),4:5803903:A:G(1)
sig_denovo_sigA	5	5:60524270:G:A	60524270	1.66e-06			4	5:60466093:G:A(1),5:60478571:C:T(1),5:60745616:G:A(1),5:60755413:C:T(1)
sig_denovo_sigB	9	9:105418047:T:A	105418047	1.66e-06			78	9:105200636:C:T(1),9:105206501:T:A(1),9:105208847:T:C(1),9:105210477:C:A(1),9:105214943:C:T(1),9:105215040:G:C(1),9:105215847:C:A(1),9:105217996:A:G(1),9:105219440:A:G(1),9:105223940:C:A(1),9:105224416:A:G(1),9:105227000:G:A(1),9:105232419:G:A(1),9:105233228:C:T(1),9:105245397:T:A(1),9:105250113:C:G(1),9:105256362:T:C(1),9:105258037:T:C(1),9:105260862:G:T(1),9:105261422:G:A(1),9:105263012:T:C(1),…
sig_denovo_sigB	20	20:60826850:C:T	60826850	1.71e-06			3	20:60880946:G:A(1),20:60886987:G:A(1),20:60901875:G:A(1)
NOTCH1	20	20:12637975:G:A	12637975	1.77e-06			0	NONE
NOTCH1	13	13:40961754:G:C	40961754	1.77e-06			13	13:40951025:C:G(1),13:40952926:T:C(1),13:40954490:T:G(1),13:40956543:G:C(1),13:40958338:T:C(1),13:40958453:C:T(1),13:40962133:G:A(1),13:40962169:G:A(1),13:40964772:G:A(1),13:40972918:T:C(1),13:40974216:C:A(1),13:40974368:T:A(1),13:40975295:G:A(1)
sig_denovo_sigB	3	3:78354965:G:A	78354965	1.86e-06			55	3:78344895:A:G(1),3:78346371:C:A(1),3:78351238:T:C(1),3:78352253:T:C(1),3:78358828:A:G(1),3:78359243:C:G(1),3:78365385:T:C(1),3:78365479:T:A(1),3:78372794:C:T(1),3:78377767:C:G(1),3:78386422:G:A(1),3:78388158:T:C(1),3:78388890:G:A(1),3:78391300:C:T(1),3:78391946:T:C(1),3:78396840:G:A(1),3:78399476:T:A(1),3:78401570:C:T(1),3:78401685:C:G(1),3:78403553:C:T(1),3:78403828:C:A(1),3:78405644:A:C(1),3:7…
sig_denovo_sigB	7	7:75322122:T:C	75322122	1.88e-06			2	7:75321855:T:C(1),7:75357467:C:G(1)
TP53	8	8:2903097:T:C	2903097	1.9e-06			35	8:2884693:C:T(1),8:2888128:T:A(1),8:2888244:C:T(1),8:2888360:T:G(1),8:2888420:A:G(1),8:2889892:A:C(1),8:2890686:A:T(1),8:2890728:T:G(1),8:2891452:C:G(1),8:2891465:C:A(1),8:2891487:G:A(1),8:2891737:A:T(1),8:2892125:T:C(1),8:2894337:T:C(1),8:2898252:G:C(1),8:2903332:A:C(1),8:2909004:G:A(1),8:2909351:C:T(1),8:2911768:A:T(1),8:2912000:T:C(1),8:2912297:C:T(1),8:2912619:T:C(1),8:2912679:C:T(1),8:291270…
TP53	5	5:96025847:A:G	96025847	1.99e-06			25	5:95985282:C:T(1),5:95990057:C:T(1),5:95990869:G:A(1),5:95990871:C:T(1),5:95995733:G:T(1),5:95997266:T:C(1),5:95997285:G:T(1),5:96000269:G:A(1),5:96000947:A:G(1),5:96001842:G:A(1),5:96002020:A:G(1),5:96003149:T:G(1),5:96004363:T:C(1),5:96005617:A:C(1),5:96013441:G:C(1),5:96013931:C:T(1),5:96014683:A:G(1),5:96016477:G:A(1),5:96016569:A:G(1),5:96016616:C:T(1),5:96017956:C:T(1),5:96018066:C:G(1),5:9…
NOTCH1	3	3:64343268:C:T	64343268	2.05e-06			2	3:64347195:A:C(1),3:64348954:A:G(1)
sig_denovo_sigB	1	1:217949038:T:G	217949038	2.08e-06			0	NONE
TP53	19	19:36534273:T:C	36534273	2.11e-06			4	19:36477069:G:A(1),19:36497247:G:C(1),19:36517654:G:A(1),19:36582721:T:C(1)
NOTCH1	10	10:116233824:C:T	116233824	2.22e-06			19	10:116229065:G:A(1),10:116229680:T:C(1),10:116229921:C:T(1),10:116230519:G:T(1),10:116230719:A:C(1),10:116231620:T:G(1),10:116231989:A:T(1),10:116232161:C:G(1),10:116233323:C:T(1),10:116236133:G:T(1),10:116238844:A:G(1),10:116239085:C:T(1),10:116245957:T:C(1),10:116249580:G:A(1),10:116251686:T:A(1),10:116251753:G:T(1),10:116255898:T:C(1),10:116257523:C:T(1),10:116260188:C:T(1)
sig_denovo_sigA	8	8:125919261:T:C	125919261	2.26e-06			0	NONE
sig_denovo_sigA	2	2:118818568:C:T	118818568	2.33e-06			55	2:118627100:T:C(1),2:118639481:G:T(1),2:118666832:T:C(1),2:118677916:T:C(1),2:118679847:C:T(1),2:118681356:T:C(1),2:118682076:G:A(1),2:118694733:G:A(1),2:118695333:A:G(1),2:118701106:C:T(1),2:118702790:C:T(1),2:118702952:G:C(1),2:118711354:C:T(1),2:118711366:A:G(1),2:118725003:T:C(1),2:118742601:T:C(1),2:118743630:G:A(1),2:118744433:T:A(1),2:118747928:T:A(1),2:118752307:A:G(1),2:118755509:A:T(1),…
sig_denovo_sigB	5	5:1279224:T:G	1279224	2.38e-06			35	5:1215883:G:A(1),5:1216215:T:A(1),5:1217074:G:A(1),5:1218489:G:A(1),5:1219611:G:C(1),5:1220737:C:T(1),5:1222480:C:T(1),5:1222667:G:A(1),5:1223874:A:G(1),5:1225449:T:C(1),5:1226477:C:T(1),5:1227449:C:T(1),5:1228881:G:A(1),5:1229330:C:T(1),5:1229363:C:T(1),5:1229863:C:A(1),5:1230090:G:A(1),5:1230945:C:G(1),5:1232408:G:A(1),5:1236291:G:A(1),5:1236530:T:C(1),5:1236791:C:T(1),5:1237131:A:T(1),5:123720…
sig_denovo_sigB	22	22:33533177:T:C	33533177	2.41e-06			94	22:33527764:A:G(1),22:33528710:T:C(1),22:33531484:T:C(1),22:33533145:T:C(1),22:33533347:A:G(1),22:33533719:G:C(1),22:33533882:T:C(1),22:33533897:G:A(1),22:33534167:G:A(1),22:33534266:C:A(1),22:33534336:G:A(1),22:33534580:C:A(1),22:33534689:G:C(1),22:33534711:C:T(1),22:33534897:T:C(1),22:33535063:G:C(1),22:33535095:T:A(1),22:33535159:A:G(1),22:33535376:C:T(1),22:33535714:A:C(1),22:33535851:C:T(1),…
sig_denovo_sigB	4	4:158808834:A:G	158808834	2.41e-06			10	4:158790950:C:T(1),4:158791983:A:G(1),4:158809218:G:C(1),4:158810336:A:G(1),4:158810427:C:G(1),4:158814242:G:C(1),4:158821431:A:G(1),4:158828164:A:C(1),4:158856244:G:A(1),4:158859774:T:A(1)
sig_denovo_sigB	3	3:153678741:G:A	153678741	2.47e-06			0	NONE
sig_denovo_sigA	5	5:22839493:C:T	22839493	2.51e-06			100	5:22854983:C:T(1),5:22856741:T:C(1),5:22866453:G:T(1),5:22874524:T:C(1),5:22875162:C:T(1),5:22875782:G:A(1),5:22876035:G:T(1),5:22886017:A:G(1),5:22891975:A:G(1),5:22895133:T:C(1),5:22895479:G:A(1),5:22897979:T:A(1),5:22902477:G:T(1),5:22903767:T:C(1),5:22904117:C:T(1),5:22904732:C:T(1),5:22911058:G:A(1),5:22913843:A:T(1),5:22915160:C:T(1),5:22916852:C:A(1),5:22920932:G:A(1),5:22921047:C:T(1),5:2…
sig_denovo_sigB	3	3:193862476:C:A	193862476	2.8e-06			0	NONE
sig_denovo_sigB	5	5:14556703:A:T	14556703	3e-06			15	5:14522695:G:T(1),5:14522975:G:A(1),5:14526295:G:T(1),5:14534367:T:G(1),5:14535047:T:C(1),5:14536363:C:T(1),5:14536470:C:G(1),5:14538975:A:G(1),5:14539182:C:T(1),5:14539821:T:C(1),5:14543321:T:G(1),5:14547351:A:G(1),5:14551654:C:T(1),5:14554607:G:C(1),5:14554699:T:C(1)
sig_denovo_sigB	12	12:117572378:C:G	117572378	3.26e-06			12	12:117405575:T:C(1),12:117576395:G:A(1),12:117582213:T:C(1),12:117585016:C:T(1),12:117585712:C:T(1),12:117617323:C:T(1),12:117630217:G:A(1),12:117665330:C:T(1),12:117721311:G:A(1),12:117731094:C:G(1)
sig_denovo_sigA	1	1:42106740:C:T	42106740	3.29e-06			80	1:42042317:C:T(1),1:42044183:T:A(1),1:42053497:T:C(1),1:42054084:G:A(1),1:42054814:A:G(1),1:42056194:A:G(1),1:42059822:T:C(1),1:42076629:G:A(1),1:42076915:G:A(1),1:42081111:A:G(1),1:42083369:G:A(1),1:42088102:A:G(1),1:42089725:T:A(1),1:42091307:G:C(1),1:42091634:T:C(1),1:42091770:T:C(1),1:42092791:T:A(1),1:42092929:C:T(1),1:42093015:C:T(1),1:42093340:A:G(1),1:42093547:G:A(1),1:42093712:A:C(1),1:4…
sig_denovo_sigA	2	2:118872890:G:A	118872890	3.36e-06			16	2:118623472:A:C(1),2:118623611:A:G(1),2:118627529:G:C(1),2:118628155:C:T(1),2:118829711:G:A(1),2:118841631:C:A(1),2:118865557:C:T(1),2:118865662:C:T(1),2:118866392:A:C(1),2:118871263:T:A(1),2:118871546:T:A(1),2:118873550:A:G(1),2:118873792:T:C(1),2:118879828:A:G(1),2:118886398:C:A(1),2:118888497:T:A(1)
NOTCH1	5	5:158948333:T:C	158948333	3.41e-06			0	NONE
TP53	2	2:32209809:A:T	32209809	3.55e-06			2	2:31964235:T:A(1),2:32050451:T:G(1)
sig_denovo_sigA	15	15:64337280:T:C	64337280	3.85e-06			47	15:64286295:A:G(1),15:64286730:T:C(1),15:64291213:C:G(1),15:64293456:G:A(1),15:64298026:A:G(1),15:64300119:A:G(1),15:64300347:A:G(1),15:64307623:T:G(1),15:64307857:G:T(1),15:64309222:A:G(1),15:64309736:A:G(1),15:64309801:A:G(1),15:64310170:G:C(1),15:64310247:C:G(1),15:64310831:A:C(1),15:64313155:G:C(1),15:64314274:C:T(1),15:64315527:G:T(1),15:64316402:C:G(1),15:64317004:G:C(1),15:64318162:C:T(1),…
sig_denovo_sigB	6	6:106839803:C:T	106839803	3.9e-06			1	6:106838377:T:C(1)
sig_denovo_sigA	5	5:17317294:C:T	17317294	3.91e-06			6	5:17303758:G:A(1),5:17320728:C:T(1),5:17338372:G:T(1),5:17363469:C:T(1),5:17385095:C:T(1)
NOTCH1	18	18:10669018:G:A	10669018	3.96e-06			13	18:10669507:C:A(1),18:10670199:T:C(1),18:10670205:A:G(1),18:10673276:A:G(1),18:10673538:G:C(1),18:10673662:A:G(1),18:10675141:A:G(1),18:10681555:C:T(1),18:10683671:T:C(1),18:10686498:G:A(1),18:10687421:A:G(1),18:10687740:G:C(1),18:10705151:A:C(1)
TP53	17	17:6755336:T:C	6755336	3.96e-06			0	NONE
sig_denovo_sigB	2	2:230531624:T:C	230531624	4e-06			30	2:230496790:G:A(1),2:230499458:A:G(1),2:230499858:G:A(1),2:230500246:C:T(1),2:230508401:C:T(1),2:230509731:A:G(1),2:230518068:A:G(1),2:230520613:C:T(1),2:230520765:A:G(1),2:230521947:T:C(1),2:230522808:G:A(1),2:230523016:G:T(1),2:230524172:T:C(1),2:230531887:C:T(1),2:230532080:C:T(1),2:230532123:T:C(1),2:230532282:T:A(1),2:230532416:G:A(1),2:230532421:C:T(1),2:230532469:T:C(1),2:230532751:A:G(1),…
NOTCH1	15	15:90463723:A:T	90463723	4.13e-06			13	15:90452260:G:T(1),15:90452882:A:G(1),15:90453183:C:G(1),15:90459221:T:A(1),15:90459667:T:C(1),15:90460654:T:G(1),15:90462473:G:C(1),15:90463270:G:A(1),15:90466624:C:T(1),15:90468290:C:A(1),15:90470493:C:T(1),15:90470622:A:T(1),15:90470970:A:G(1)
sig_denovo_sigA	3	3:175115541:G:T	175115541	4.14e-06			30	3:175091293:G:A(1),3:175092282:G:T(1),3:175099086:T:C(1),3:175101231:G:A(1),3:175101319:C:T(1),3:175102058:C:T(1),3:175102275:T:C(1),3:175102796:A:G(1),3:175103658:C:T(1),3:175104799:A:T(1),3:175105038:G:A(1),3:175105816:G:C(1),3:175107743:A:G(1),3:175107765:G:A(1),3:175108049:A:G(1),3:175108100:A:T(1),3:175108602:A:G(1),3:175109105:C:G(1),3:175110424:A:G(1),3:175110444:T:C(1),3:175111305:T:A(1),…
sig_denovo_sigB	8	8:10356608:G:A	10356608	4.21e-06			60	8:10340111:A:C(1),8:10343863:C:T(1),8:10345022:T:C(1),8:10345812:G:A(1),8:10345972:G:T(1),8:10346670:C:A(1),8:10347080:G:A(1),8:10347861:C:T(1),8:10350804:T:C(1),8:10352062:C:T(1),8:10354481:G:A(1),8:10355517:G:A(1),8:10356187:C:T(1),8:10358844:T:C(1),8:10359158:T:A(1),8:10359394:A:C(1),8:10360017:T:A(1),8:10362083:G:A(1),8:10364504:G:A(1),8:10366750:C:T(1),8:10368162:A:C(1),8:10371261:T:A(1),8:1…
sig_denovo_sigB	5	5:118836006:G:T	118836006	4.3e-06			62	5:118714992:C:G(1),5:118715275:G:T(1),5:118721647:T:C(1),5:118724562:G:C(1),5:118725322:T:C(1),5:118727224:A:G(1),5:118730867:G:A(1),5:118731067:A:C(1),5:118731247:T:G(1),5:118735107:A:G(1),5:118743494:C:T(1),5:118746110:C:T(1),5:118747441:T:C(1),5:118751289:T:G(1),5:118752897:G:A(1),5:118762025:A:G(1),5:118763042:T:A(1),5:118763319:C:G(1),5:118763499:G:A(1),5:118766143:T:C(1),5:118767572:G:A(1),…
TP53	13	13:85135333:G:T	85135333	4.35e-06			2	13:85151013:C:A(1),13:85193269:C:T(1)
sig_denovo_sigB	6	6:7626819:C:A	7626819	4.39e-06			3	6:7626225:A:C(1),6:7627130:T:C(1),6:7629966:T:C(1)
sig_denovo_sigB	9	9:105349626:C:T	105349626	4.4e-06			28	9:105248298:A:G(1),9:105256824:T:C(1),9:105257209:A:G(1),9:105260945:C:A(1),9:105264451:A:G(1),9:105264464:G:A(1),9:105275917:G:A(1),9:105278666:T:C(1),9:105279735:T:G(1),9:105280321:G:A(1),9:105288768:A:G(1),9:105288881:T:A(1),9:105289183:C:T(1),9:105298240:C:T(1),9:105298937:C:A(1),9:105301108:G:A(1),9:105307090:G:T(1),9:105323260:C:T(1),9:105325292:T:C(1),9:105325692:C:T(1),9:105327595:C:T(1),…
sig_denovo_sigB	11	11:126431985:T:C	126431985	4.44e-06			0	NONE
sig_denovo_sigA	6	6:117314216:C:A	117314216	4.49e-06			3	6:117153244:C:T(1),6:117321716:A:T(1),6:117429442:C:T(1)
TP53	12	12:4304213:A:G	4304213	4.62e-06			3	12:4305811:A:G(1),12:4305883:T:C(1),12:4307261:T:C(1)
sig_denovo_sigB	9	9:77566246:G:T	77566246	4.77e-06			10	9:77552320:G:A(1),9:77555126:C:T(1),9:77558307:A:G(1),9:77559787:A:C(1),9:77575168:A:G(1),9:77588041:C:T(1),9:77606910:A:G(1),9:77627691:A:G(1),9:77643519:C:G(1),9:77648322:C:T(1)
TP53	6	6:159880605:T:C	159880605	4.91e-06			1	6:159861662:A:G(1)
sig_denovo_sigB	6	6:40786155:G:A	40786155	4.95e-06			18	6:40780257:G:A(1),6:40780349:C:T(1),6:40781690:G:T(1),6:40783161:G:A(1),6:40783705:C:T(1),6:40784203:T:A(1),6:40785486:G:A(1),6:40787930:C:T(1),6:40788201:T:C(1),6:40788285:C:T(1),6:40788536:C:A(1),6:40788912:G:A(1),6:40794619:G:A(1),6:40800901:T:C(1),6:40804996:C:T(1),6:40808178:C:T(1),6:40808572:T:G(1),6:40814252:T:C(1)
