# Supplementary material for: Somatic mutation and selection at population scale
Source: Nature. 2025 Oct 8;647(8089):411–20. doi: 10.1038/s41586-025-09584-w (PMC12611758; doi:10.1038/s41586-025-09584-w)
Supplement: Supplementary file 9 — Data deposited in EGA. [file 41586_2025_9584_MOESM9_ESM.xlsx]

## Sheet: TwinsUK_TargetedNanoSeq_Buccal
TwinsUK_TargetedNanoSeq_Buccal – EGAD00001015618
file	study_id	sample_acc	sample_name	public_name
46129#56.cram	6758	EGAN00004124097	6758STDY13108846	PD58823b_tds0001
46244_2#1.cram	6758	EGAN00004124295	6758STDY13109009	PD58564b_tds0001
46050_4#55.cram	6758	EGAN00003620655	6758STDY13096150	PD58766b_tds0001
46694_3#66.cram	6758	EGAN00004175511	6758STDY13183582	PD59359b_tds0001
46314_1#61.cram	6758	EGAN00004124351	6758STDY13109090	PD58683b_tds0001
46309_2#10.cram	6758	EGAN00003620606	6758STDY13096101	PD58753b_tds0001
46314_2#57.cram	6758	EGAN00004124345	6758STDY13109085	PD58960b_tds0001
46050_4#40.cram	6758	EGAN00003620605	6758STDY13096100	PD58726b_tds0001
46309_2#51.cram	6758	EGAN00003620639	6758STDY13096134	PD58587b_tds0001
46167#75.cram	6758	EGAN00004124269	6758STDY13109026	PD58496b_tds0001
46693#96.cram	6758	EGAN00004175516	6758STDY13183586	PD59351b_tds0001
47564_4#64.cram	6758	EGAN00004279263	6758STDY13677521	PD61237b_tds0001
47559#24.cram	6758	EGAN00004279241	6758STDY13677501	PD61310b_tds0001
46670#61.cram	6758	EGAN00004145734	6758STDY13132783	PD59061b_tds0001
47529_2#48.cram	6758	EGAN00004284712	6758STDY13697784	PD61364b_tds0001
46694_4#66.cram	6758	EGAN00004175511	6758STDY13183582	PD59359b_tds0001
47522#79.cram	6758	EGAN00004293082	6758STDY13737330	PD61490b_tds0001
46312_1#78.cram	6758	EGAN00004124246	6758STDY13108985	PD58900b_tds0001
46244_2#52.cram	6758	EGAN00004124331	6758STDY13109071	PD58935b_tds0001
47564_3#64.cram	6758	EGAN00004279263	6758STDY13677521	PD61237b_tds0001
46312_1#61.cram	6758	EGAN00004124204	6758STDY13108941	PD58527b_tds0001
46693#57.cram	6758	EGAN00004175495	6758STDY13183566	PD59395b_tds0001
46309_3#7.cram	6758	EGAN00003623792	6758STDY13107459	PD58453b_tds0001
47474_2#18.cram	6758	EGAN00004279112	6758STDY13677383	PD61197b_tds0001
47474_3#62.cram	6758	EGAN00004279141	6758STDY13677412	PD61245b_tds0001
47564_3#76.cram	6758	EGAN00004279282	6758STDY13677541	PD61318b_tds0001
46050_4#2.cram	6758	EGAN00003620626	6758STDY13096122	PD58465b_tds0001
46706_1#77.cram	6758	EGAN00004148027	6758STDY13147458	PD59391b_tds0001
46694_3#30.cram	6758	EGAN00004175515	6758STDY13183584	PD59307b_tds0001
46129#83.cram	6758	EGAN00004124100	6758STDY13108849	PD58832b_tds0001
47522#74.cram	6758	EGAN00004293073	6758STDY13737321	PD61415b_tds0001
46694_4#74.cram	6758	EGAN00004175439	6758STDY13183506	PD59357b_tds0001
46314_2#24.cram	6758	EGAN00004124326	6758STDY13109065	PD58898b_tds0001
46693#25.cram	6758	EGAN00004175485	6758STDY13183548	PD59069b_tds0001
47261#41.cram	6758	EGAN00004233545	6758STDY13431161	PD58781b_tds0001
47638_3#47.cram	6758	EGAN00004331595	6758STDY13792200	PD61300b_tds0001
46146_2#3.cram	6758	EGAN00003623852	6758STDY13107518	PD58600b_tds0001
46670#13.cram	6758	EGAN00004145745	6758STDY13132794	PD58954b_tds0001
47523#65.cram	6758	EGAN00004284664	6758STDY13697736	PD61368b_tds0001
47474_4#62.cram	6758	EGAN00004279141	6758STDY13677412	PD61245b_tds0001
46309_4#7.cram	6758	EGAN00004124153	6758STDY13108902	PD58883b_tds0001
46050_4#53.cram	6758	EGAN00003620650	6758STDY13096147	PD58724b_tds0001
46694_4#30.cram	6758	EGAN00004175515	6758STDY13183584	PD59307b_tds0001
47564_4#76.cram	6758	EGAN00004279282	6758STDY13677541	PD61318b_tds0001
46131#6.cram	6758	EGAN00003623879	6758STDY13107546	PD58811b_tds0001
46314_1#78.cram	6758	EGAN00004124304	6758STDY13109043	PD58914b_tds0001
46694_3#74.cram	6758	EGAN00004175439	6758STDY13183506	PD59357b_tds0001
47473#81.cram	6758	EGAN00004279192	6758STDY13677463	PD61138b_tds0001
47261#31.cram	6758	EGAN00004233513	6758STDY13431127	PD59332b_tds0001
47559#29.cram	6758	EGAN00004279250	6758STDY13677510	PD61065b_tds0001
46129#72.cram	6758	EGAN00004124141	6758STDY13108891	PD59026b_tds0001
46693#34.cram	6758	EGAN00004175430	6758STDY13183500	PD59234b_tds0001
46129#11.cram	6758	EGAN00004124101	6758STDY13108850	PD59049b_tds0001
47474_2#79.cram	6758	EGAN00004279184	6758STDY13677455	PD61064b_tds0001
47523#19.cram	6758	EGAN00004284638	6758STDY13697710	PD61346b_tds0001
46309_2#94.cram	6758	EGAN00003620641	6758STDY13096137	PD58594b_tds0001
46314_1#37.cram	6758	EGAN00004124264	6758STDY13109021	PD58814b_tds0001
47529_4#71.cram	6758	EGAN00004293070	6758STDY13737318	PD61492b_tds0001
47474_4#73.cram	6758	EGAN00004279171	6758STDY13677442	PD61396b_tds0001
46050_4#83.cram	6758	EGAN00003620645	6758STDY13096141	PD58668b_tds0001
47261#7.cram	6758	EGAN00004233518	6758STDY13431134	PD58950b_tds0001
46245#75.cram	6758	EGAN00004124242	6758STDY13108980	PD58689b_tds0001
45904_4#7.cram	6758	EGAN00003620589	6758STDY13096084	PD58580b_tds0001
46693#44.cram	6758	EGAN00004175460	6758STDY13183531	PD59319b_tds0001
47474_2#42.cram	6758	EGAN00004279168	6758STDY13677439	PD61289b_tds0001
46670#81.cram	6758	EGAN00004145775	6758STDY13132824	PD59151b_tds0001
47529_2#25.cram	6758	EGAN00004284650	6758STDY13697722	PD61158b_tds0001
47529_3#71.cram	6758	EGAN00004293070	6758STDY13737318	PD61492b_tds0001
47638_1#51.cram	6758	EGAN00004331566	6758STDY13792206	PD61416b_tds0001
46314_1#19.cram	6758	EGAN00004124308	6758STDY13109046	PD58986b_tds0001
46706_1#38.cram	6758	EGAN00004147949	6758STDY13147382	PD59289b_tds0001
45904_3#7.cram	6758	EGAN00003620589	6758STDY13096084	PD58580b_tds0001
47473#13.cram	6758	EGAN00004279180	6758STDY13677451	PD61063b_tds0001
47474_3#73.cram	6758	EGAN00004279171	6758STDY13677442	PD61396b_tds0001
46694_2#9.cram	6758	EGAN00004175484	6758STDY13183555	PD59153b_tds0001
46314_2#16.cram	6758	EGAN00004124273	6758STDY13109031	PD58575b_tds0001
47529_3#68.cram	6758	EGAN00004293160	6758STDY13737312	PD61429b_tds0001
47529_2#12.cram	6758	EGAN00004284655	6758STDY13697727	PD61116b_tds0001
46693#49.cram	6758	EGAN00004175477	6758STDY13183546	PD59397b_tds0001
47529_4#29.cram	6758	EGAN00004293158	6758STDY13737310	PD61491b_tds0001
46129#63.cram	6758	EGAN00004124113	6758STDY13108862	PD58501b_tds0001
46131#18.cram	6758	EGAN00003623796	6758STDY13107462	PD58484b_tds0001
46312_1#37.cram	6758	EGAN00004177832	6758STDY13108997	PD58948b_tds0001
46244_2#82.cram	6758	EGAN00004124316	6758STDY13109055	PD58946b_tds0001
47559#35.cram	6758	EGAN00004279267	6758STDY13677526	PD61352b_tds0001
47474_2#21.cram	6758	EGAN00004279121	6758STDY13677392	PD61190b_tds0001
47474_3#75.cram	6758	EGAN00004279178	6758STDY13677449	PD61276b_tds0001
47529_2#23.cram	6758	EGAN00004284647	6758STDY13697718	PD61434b_tds0001
47564_2#44.cram	6758	EGAN00004279312	6758STDY13677571	PD61327b_tds0001
47254_3#9.cram	6758	EGAN00004233531	6758STDY13431147	PD59662b_tds0001
46131#22.cram	6758	EGAN00003623813	6758STDY13107480	PD58669b_tds0001
47529_3#29.cram	6758	EGAN00004293158	6758STDY13737310	PD61491b_tds0001
46694_2#46.cram	6758	EGAN00004175474	6758STDY13183536	PD59374b_tds0001
46693#39.cram	6758	EGAN00004175442	6758STDY13183514	PD59301b_tds0001
47529_4#68.cram	6758	EGAN00004293160	6758STDY13737312	PD61429b_tds0001
47523#14.cram	6758	EGAN00004284679	6758STDY13697751	PD61132b_tds0001
46131#8.cram	6758	EGAN00003623804	6758STDY13107470	PD58599b_tds0001
47559#45.cram	6758	EGAN00004279221	6758STDY13677477	PD61082b_tds0001
47523#85.cram	6758	EGAN00004284705	6758STDY13697778	PD61409b_tds0001
47474_4#75.cram	6758	EGAN00004279178	6758STDY13677449	PD61276b_tds0001
46050_4#85.cram	6758	EGAN00003620648	6758STDY13096144	PD58692b_tds0001
46312_1#19.cram	6758	EGAN00004124240	6758STDY13108978	PD58648b_tds0001
46309_2#81.cram	6758	EGAN00003620642	6758STDY13096138	PD58602b_tds0001
47529_2#5.cram	6758	EGAN00004284710	6758STDY13697782	PD61294b_tds0001
46314_2#87.cram	6758	EGAN00004124324	6758STDY13109063	PD58894b_tds0001
47254_4#9.cram	6758	EGAN00004233531	6758STDY13431147	PD59662b_tds0001
47473#61.cram	6758	EGAN00004279140	6758STDY13677411	PD61236b_tds0001
47529_4#65.cram	6758	EGAN00004293152	6758STDY13737304	PD61484b_tds0001
47529_1#66.cram	6758	EGAN00004284670	6758STDY13697743	PD61358b_tds0001
46694_2#14.cram	6758	EGAN00004175435	6758STDY13183504	PD59318b_tds0001
47564_2#87.cram	6758	EGAN00004279305	6758STDY13677563	PD61127b_tds0001
47522#52.cram	6758	EGAN00004293130	6758STDY13737282	PD61176b_tds0001
46314_1#62.cram	6758	EGAN00004124352	6758STDY13109091	PD58966b_tds0001
46309_2#52.cram	6758	EGAN00003620652	6758STDY13096135	PD58589b_tds0001
46050_4#88.cram	6758	EGAN00003620664	6758STDY13096158	PD58806b_tds0001
47474_4#78.cram	6758	EGAN00004279183	6758STDY13677454	PD61387b_tds0001
46129#37.cram	6758	EGAN00004124147	6758STDY13108896	PD58826b_tds0001
46146_2#66.cram	6758	EGAN00003623793	6758STDY13107458	PD58447b_tds0001
46314_2#44.cram	6758	EGAN00004124282	6758STDY13109039	PD58776b_tds0001
47529_3#65.cram	6758	EGAN00004293152	6758STDY13737304	PD61484b_tds0001
47473#55.cram	6758	EGAN00004279120	6758STDY13677391	PD61184b_tds0001
47523#16.cram	6758	EGAN00004284695	6758STDY13697767	PD61165b_tds0001
46129#47.cram	6758	EGAN00004124075	6758STDY13108825	PD58641b_tds0001
46244_2#10.cram	6758	EGAN00004124292	6758STDY13109006	PD58511b_tds0001
47474_3#78.cram	6758	EGAN00004279183	6758STDY13677454	PD61387b_tds0001
46309_2#1.cram	6758	EGAN00003620598	6758STDY13096094	PD58676b_tds0001
47473#27.cram	6758	EGAN00004279132	6758STDY13677403	PD61286b_tds0001
46050_4#4.cram	6758	EGAN00003620651	6758STDY13096149	PD58754b_tds0001
47529_2#80.cram	6758	EGAN00004284700	6758STDY13697772	PD61131b_tds0001
47564_2#16.cram	6758	EGAN00004279222	6758STDY13677481	PD61119b_tds0001
46706_1#33.cram	6758	EGAN00004148031	6758STDY13147461	PD59191b_tds0001
46244_2#51.cram	6758	EGAN00004124328	6758STDY13109067	PD58907b_tds0001
47254_4#14.cram	6758	EGAN00004233520	6758STDY13431136	PD59392b_tds0001
46312_1#62.cram	6758	EGAN00004124205	6758STDY13108943	PD58633b_tds0001
47474_3#61.cram	6758	EGAN00004279140	6758STDY13677411	PD61236b_tds0001
46309_3#34.cram	6758	EGAN00003623806	6758STDY13107473	PD58613b_tds0001
47529_3#63.cram	6758	EGAN00004293149	6758STDY13737302	PD61472b_tds0001
47529_1#30.cram	6758	EGAN00004284666	6758STDY13697738	PD61145b_tds0001
47529_2#28.cram	6758	EGAN00004284659	6758STDY13697731	PD61395b_tds0001
46693#36.cram	6758	EGAN00004175434	6758STDY13183505	PD59345b_tds0001
46706_1#35.cram	6758	EGAN00004148039	6758STDY13147468	PD59334b_tds0001
46146_2#74.cram	6758	EGAN00003623817	6758STDY13107483	PD58697b_tds0001
46309_4#70.cram	6758	EGAN00004124137	6758STDY13108886	PD58803b_tds0001
46694_4#3.cram	6758	EGAN00004175482	6758STDY13183553	PD58971b_tds0001
46050_4#96.cram	6758	EGAN00003620656	6758STDY13096151	PD58768b_tds0001
47474_4#61.cram	6758	EGAN00004279140	6758STDY13677411	PD61236b_tds0001
47254_3#14.cram	6758	EGAN00004233520	6758STDY13431136	PD59392b_tds0001
47529_4#63.cram	6758	EGAN00004293149	6758STDY13737302	PD61472b_tds0001
46146_2#30.cram	6758	EGAN00003623869	6758STDY13107537	PD58752b_tds0001
46309_4#34.cram	6758	EGAN00004124130	6758STDY13108879	PD58934b_tds0001
46309_3#70.cram	6758	EGAN00003623801	6758STDY13107467	PD58558b_tds0001
47638_3#54.cram	6758	EGAN00004331571	6758STDY13792210	PD61173b_tds0001
46693#46.cram	6758	EGAN00004175474	6758STDY13183536	PD59374b_tds0001
47529_1#74.cram	6758	EGAN00004284681	6758STDY13697754	PD61153b_tds0001
47529_2#69.cram	6758	EGAN00004284675	6758STDY13697747	PD61407b_tds0001
46050_4#20.cram	6758	EGAN00003620649	6758STDY13096145	PD58712b_tds0001
46694_3#3.cram	6758	EGAN00004175482	6758STDY13183553	PD58971b_tds0001
46692#5.cram	6758	EGAN00004147981	6758STDY13147413	PD59170b_tds0001
47522#76.cram	6758	EGAN00004293075	6758STDY13737323	PD61239b_tds0001
47638_1#1.cram	6758	EGAN00004331574	6758STDY13792213	PD61384b_tds0001
45904_3#70.cram	6758	EGAN00003620609	6758STDY13096104	PD58769b_tds0001
46694_2#90.cram	6758	EGAN00004175487	6758STDY13183559	PD59189b_tds0001
46694_2#26.cram	6758	EGAN00004175490	6758STDY13183560	PD59193b_tds0001
47529_3#49.cram	6758	EGAN00004293116	6758STDY13737268	PD61435b_tds0001
46314_1#75.cram	6758	EGAN00004124269	6758STDY13109026	PD58496b_tds0001
47529_4#72.cram	6758	EGAN00004293071	6758STDY13737319	PD61397b_tds0001
45904_4#34.cram	6758	EGAN00003620594	6758STDY13096089	PD58593b_tds0001
47559#95.cram	6758	EGAN00004279296	6758STDY13677555	PD61270b_tds0001
47527_1#70.cram	6758	EGAN00004284676	6758STDY13697748	PD61421b_tds0001
47474_2#15.cram	6758	EGAN00004279191	6758STDY13677462	PD61067b_tds0001
47474_2#41.cram	6758	EGAN00004279164	6758STDY13677435	PD61151b_tds0001
47527_1#34.cram	6758	EGAN00004284671	6758STDY13697742	PD61331b_tds0001
47564_2#24.cram	6758	EGAN00004279241	6758STDY13677501	PD61310b_tds0001
47529_2#43.cram	6758	EGAN00004284697	6758STDY13697768	PD61163b_tds0001
45904_4#70.cram	6758	EGAN00003620609	6758STDY13096104	PD58769b_tds0001
47529_3#72.cram	6758	EGAN00004293071	6758STDY13737319	PD61397b_tds0001
45904_3#34.cram	6758	EGAN00003620594	6758STDY13096089	PD58593b_tds0001
47638_1#52.cram	6758	EGAN00004331567	6758STDY13792207	PD61182b_tds0001
47529_4#49.cram	6758	EGAN00004293116	6758STDY13737268	PD61435b_tds0001
46131#10.cram	6758	EGAN00003623859	6758STDY13107524	PD58632b_tds0001
46129#59.cram	6758	EGAN00004124104	6758STDY13108852	PD59062b_tds0001
46244_2#94.cram	6758	EGAN00004124339	6758STDY13109078	PD58598b_tds0001
46312_1#73.cram	6758	EGAN00004124237	6758STDY13108975	PD58497b_tds0001
47529_2#45.cram	6758	EGAN00004284707	6758STDY13697779	PD61072b_tds0001
47529_2#11.cram	6758	EGAN00004284648	6758STDY13697720	PD61433b_tds0001
47474_3#37.cram	6758	EGAN00004279154	6758STDY13677424	PD61222b_tds0001
47474_2#13.cram	6758	EGAN00004279180	6758STDY13677451	PD61063b_tds0001
47559#26.cram	6758	EGAN00004279244	6758STDY13677503	PD61068b_tds0001
46244_2#81.cram	6758	EGAN00004124315	6758STDY13109054	PD58912b_tds0001
47254_4#26.cram	6758	EGAN00004233492	6758STDY13431108	PD59369b_tds0001
46312_1#75.cram	6758	EGAN00004124242	6758STDY13108980	PD58689b_tds0001
47474_2#22.cram	6758	EGAN00004279125	6758STDY13677396	PD61231b_tds0001
46129#54.cram	6758	EGAN00004124092	6758STDY13108842	PD59023b_tds0001
47474_4#19.cram	6758	EGAN00004279113	6758STDY13677384	PD61224b_tds0001
46693#94.cram	6758	EGAN00004175509	6758STDY13183580	PD59233b_tds0001
46050_4#58.cram	6758	EGAN00003620663	6758STDY13096159	PD58818b_tds0001
46670#27.cram	6758	EGAN00004145712	6758STDY13132762	PD58995b_tds0001
47261#17.cram	6758	EGAN00004233534	6758STDY13431150	PD58514b_tds0001
47474_4#37.cram	6758	EGAN00004279154	6758STDY13677424	PD61222b_tds0001
47474_3#19.cram	6758	EGAN00004279113	6758STDY13677384	PD61224b_tds0001
46670#55.cram	6758	EGAN00004145722	6758STDY13132773	PD59011b_tds0001
47254_3#26.cram	6758	EGAN00004233492	6758STDY13431108	PD59369b_tds0001
47564_2#57.cram	6758	EGAN00004279247	6758STDY13677507	PD61240b_tds0001
46314_1#73.cram	6758	EGAN00004124266	6758STDY13109023	PD59040b_tds0001
46309_2#82.cram	6758	EGAN00003620644	6758STDY13096140	PD58651b_tds0001
47631#53.cram	6758	EGAN00004331570	6758STDY13792209	PD61343b_tds0001
47474_4#90.cram	6758	EGAN00004279134	6758STDY13677406	PD61205b_tds0001
47254_3#37.cram	6758	EGAN00004233529	6758STDY13431145	PD59656b_tds0001
47559#27.cram	6758	EGAN00004279245	6758STDY13677504	PD61088b_tds0001
47529_1#42.cram	6758	EGAN00004284694	6758STDY13697766	PD61122b_tds0001
46694_3#15.cram	6758	EGAN00004175438	6758STDY13183507	PD59059b_tds0001
47527_1#56.cram	6758	EGAN00004284642	6758STDY13697714	PD61413b_tds0001
46309_4#17.cram	6758	EGAN00004124061	6758STDY13108810	PD58441b_tds0001
46146_2#79.cram	6758	EGAN00003623827	6758STDY13107493	PD58939b_tds0001
46692#9.cram	6758	EGAN00004148006	6758STDY13147439	PD59202b_tds0001
46694_3#41.cram	6758	EGAN00004175448	6758STDY13183518	PD59348b_tds0001
46314_1#46.cram	6758	EGAN00004124307	6758STDY13109047	PD59018b_tds0001
47564_4#48.cram	6758	EGAN00004279225	6758STDY13677482	PD61144b_tds0001
47638_2#53.cram	6758	EGAN00004331570	6758STDY13792209	PD61343b_tds0001
46309_3#39.cram	6758	EGAN00003623815	6758STDY13107481	PD58673b_tds0001
46312_1#9.cram	6758	EGAN00004124196	6758STDY13108934	PD58596b_tds0001
46309_3#86.cram	6758	EGAN00003623846	6758STDY13107512	PD58492b_tds0001
46706_1#52.cram	6758	EGAN00004147978	6758STDY13147412	PD59165b_tds0001
45904_3#56.cram	6758	EGAN00003620659	6758STDY13096154	PD58785b_tds0001
47564_3#8.cram	6758	EGAN00004279277	6758STDY13677536	PD61242b_tds0001
47474_4#26.cram	6758	EGAN00004279131	6758STDY13677402	PD61275b_tds0001
47559#55.cram	6758	EGAN00004279240	6758STDY13677499	PD61267b_tds0001
46670#26.cram	6758	EGAN00004145714	6758STDY13132761	PD58983b_tds0001
47254_4#37.cram	6758	EGAN00004233529	6758STDY13431145	PD59656b_tds0001
46706_1#1.cram	6758	EGAN00004147955	6758STDY13147388	PD59218b_tds0001
47474_3#90.cram	6758	EGAN00004279134	6758STDY13677406	PD61205b_tds0001
47529_1#79.cram	6758	EGAN00004284696	6758STDY13697771	PD61381b_tds0001
46694_4#41.cram	6758	EGAN00004175448	6758STDY13183518	PD59348b_tds0001
47529_2#64.cram	6758	EGAN00004284663	6758STDY13697734	PD61171b_tds0001
46146_2#42.cram	6758	EGAN00003623820	6758STDY13107486	PD58713b_tds0001
46309_3#17.cram	6758	EGAN00003623795	6758STDY13107460	PD58468b_tds0001
47261#16.cram	6758	EGAN00004233528	6758STDY13431144	PD59255b_tds0001
46694_4#15.cram	6758	EGAN00004175438	6758STDY13183507	PD59059b_tds0001
46309_2#33.cram	6758	EGAN00003620593	6758STDY13096088	PD58590b_tds0001
46309_4#86.cram	6758	EGAN00004124103	6758STDY13108855	PD58431b_tds0001
46693#59.cram	6758	EGAN00004175501	6758STDY13183571	PD59244b_tds0001
46309_4#39.cram	6758	EGAN00004124059	6758STDY13108808	PD58434b_tds0001
47564_3#48.cram	6758	EGAN00004279225	6758STDY13677482	PD61144b_tds0001
46167#10.cram	6758	EGAN00004124292	6758STDY13109006	PD58511b_tds0001
47564_4#8.cram	6758	EGAN00004279277	6758STDY13677536	PD61242b_tds0001
47474_3#26.cram	6758	EGAN00004279131	6758STDY13677402	PD61275b_tds0001
45904_4#56.cram	6758	EGAN00003620659	6758STDY13096154	PD58785b_tds0001
47522#77.cram	6758	EGAN00004293078	6758STDY13737326	PD61354b_tds0001
46694_4#13.cram	6758	EGAN00004175424	6758STDY13183494	PD59367b_tds0001
46309_2#35.cram	6758	EGAN00003620601	6758STDY13096093	PD58667b_tds0001
46312_1#46.cram	6758	EGAN00004124177	6758STDY13108915	PD58834b_tds0001
46050_4#31.cram	6758	EGAN00003620584	6758STDY13096078	PD58534b_tds0001
46693#54.cram	6758	EGAN00004175492	6758STDY13183562	PD59288b_tds0001
46314_1#9.cram	6758	EGAN00004124346	6758STDY13109082	PD58916b_tds0001
46694_2#19.cram	6758	EGAN00004175451	6758STDY13183523	PD58444b_tds0001
46314_2#72.cram	6758	EGAN00004124262	6758STDY13109019	PD58978b_tds0001
46146_2#21.cram	6758	EGAN00003623808	6758STDY13107474	PD58620b_tds0001
46694_4#22.cram	6758	EGAN00004175463	6758STDY13183533	PD59305b_tds0001
47529_2#76.cram	6758	EGAN00004284688	6758STDY13697760	PD61344b_tds0001
46129#94.cram	6758	EGAN00004124136	6758STDY13108885	PD58981b_tds0001
46694_2#37.cram	6758	EGAN00004175440	6758STDY13183510	PD59179b_tds0001
47522#80.cram	6758	EGAN00004293083	6758STDY13737332	PD61351b_tds0001
46694_3#13.cram	6758	EGAN00004175424	6758STDY13183494	PD59367b_tds0001
46244_2#77.cram	6758	EGAN00004124281	6758STDY13109038	PD58945b_tds0001
46670#95.cram	6758	EGAN00004145781	6758STDY13132829	PD59212b_tds0001
46314_2#49.cram	6758	EGAN00004124325	6758STDY13109064	PD58895b_tds0001
47529_1#21.cram	6758	EGAN00004284643	6758STDY13697715	PD61432b_tds0001
46694_3#22.cram	6758	EGAN00004175463	6758STDY13183533	PD59305b_tds0001
47638_2#55.cram	6758	EGAN00004331573	6758STDY13792211	PD61500b_tds0001
47564_4#25.cram	6758	EGAN00004279242	6758STDY13677502	PD61342b_tds0001
47254_3#61.cram	6758	EGAN00004233494	6758STDY13431110	PD59225b_tds0001
47474_4#14.cram	6758	EGAN00004279186	6758STDY13677457	PD61129b_tds0001
47522#92.cram	6758	EGAN00004293105	6758STDY13737353	PD61467b_tds0001
46693#37.cram	6758	EGAN00004175440	6758STDY13183510	PD59179b_tds0001
46244_2#38.cram	6758	EGAN00004124265	6758STDY13109022	PD59037b_tds0001
46694_2#78.cram	6758	EGAN00004175449	6758STDY13183519	PD58979b_tds0001
46245#10.cram	6758	EGAN00004124201	6758STDY13108939	PD58495b_tds0001
47564_3#25.cram	6758	EGAN00004279242	6758STDY13677502	PD61342b_tds0001
46314_2#63.cram	6758	EGAN00004124353	6758STDY13109092	PD58897b_tds0001
47473#95.cram	6758	EGAN00004279194	6758STDY13677465	PD61079b_tds0001
47564_2#71.cram	6758	EGAN00004279271	6758STDY13677530	PD61097b_tds0001
47474_3#14.cram	6758	EGAN00004279186	6758STDY13677457	PD61129b_tds0001
47254_4#61.cram	6758	EGAN00004233494	6758STDY13431110	PD59225b_tds0001
46693#47.cram	6758	EGAN00004175470	6758STDY13183540	PD59287b_tds0001
46309_4#56.cram	6758	EGAN00004124097	6758STDY13108846	PD58823b_tds0001
46050_4#67.cram	6758	EGAN00003620597	6758STDY13096092	PD58650b_tds0001
45904_4#39.cram	6758	EGAN00003620604	6758STDY13096099	PD58723b_tds0001
45904_4#86.cram	6758	EGAN00003620657	6758STDY13096152	PD58770b_tds0001
47564_4#5.cram	6758	EGAN00004279239	6758STDY13677498	PD61265b_tds0001
46314_2#65.cram	6758	EGAN00004124286	6758STDY13109000	PD58493b_tds0001
47564_3#23.cram	6758	EGAN00004279243	6758STDY13677500	PD61304b_tds0001
47529_3#44.cram	6758	EGAN00004293111	6758STDY13737359	PD61470b_tds0001
46146_2#18.cram	6758	EGAN00003623796	6758STDY13107462	PD58484b_tds0001
47564_2#68.cram	6758	EGAN00004279268	6758STDY13677527	PD61402b_tds0001
47564_3#12.cram	6758	EGAN00004279298	6758STDY13677557	PD61382b_tds0001
46129#36.cram	6758	EGAN00004124145	6758STDY13108894	PD58824b_tds0001
47474_2#3.cram	6758	EGAN00004279116	6758STDY13677387	PD61185b_tds0001
45904_3#17.cram	6758	EGAN00003620634	6758STDY13096130	PD58563b_tds0001
46692#20.cram	6758	EGAN00004147974	6758STDY13147407	PD59211b_tds0001
46309_3#56.cram	6758	EGAN00003623849	6758STDY13107515	PD58559b_tds0001
47529_4#44.cram	6758	EGAN00004293111	6758STDY13737359	PD61470b_tds0001
46706_1#82.cram	6758	EGAN00004148032	6758STDY13147465	PD59245b_tds0001
47564_4#23.cram	6758	EGAN00004279243	6758STDY13677500	PD61304b_tds0001
46694_2#61.cram	6758	EGAN00004175510	6758STDY13183573	PD59342b_tds0001
47522#60.cram	6758	EGAN00004293145	6758STDY13737298	PD61483b_tds0001
47564_3#5.cram	6758	EGAN00004279239	6758STDY13677498	PD61265b_tds0001
45904_3#86.cram	6758	EGAN00003620657	6758STDY13096152	PD58770b_tds0001
45904_3#39.cram	6758	EGAN00003620604	6758STDY13096099	PD58723b_tds0001
45904_4#17.cram	6758	EGAN00003620634	6758STDY13096130	PD58563b_tds0001
47564_2#29.cram	6758	EGAN00004279250	6758STDY13677510	PD61065b_tds0001
46129#46.cram	6758	EGAN00004124074	6758STDY13108823	PD58554b_tds0001
47564_4#12.cram	6758	EGAN00004279298	6758STDY13677557	PD61382b_tds0001
47527_1#39.cram	6758	EGAN00004284689	6758STDY13697761	PD61392b_tds0001
47527_1#86.cram	6758	EGAN00004284711	6758STDY13697783	PD61349b_tds0001
47473#26.cram	6758	EGAN00004279131	6758STDY13677402	PD61275b_tds0001
46693#11.cram	6758	EGAN00004175507	6758STDY13183578	PD59339b_tds0001
47527_1#93.cram	6758	EGAN00004284639	6758STDY13697711	PD61422b_tds0001
46693#72.cram	6758	EGAN00004175431	6758STDY13183501	PD58700b_tds0001
47638_2#20.cram	6758	EGAN00004331592	6758STDY13792197	PD61285b_tds0001
46670#45.cram	6758	EGAN00004145790	6758STDY13132834	PD59310b_tds0001
46129#34.cram	6758	EGAN00004124130	6758STDY13108879	PD58934b_tds0001
47564_4#80.cram	6758	EGAN00004279287	6758STDY13677546	PD61193b_tds0001
47631#43.cram	6758	EGAN00004331587	6758STDY13792192	PD61362b_tds0001
46694_4#79.cram	6758	EGAN00004175452	6758STDY13183520	PD59356b_tds0001
47529_1#41.cram	6758	EGAN00004284693	6758STDY13697765	PD61081b_tds0001
46314_2#29.cram	6758	EGAN00004124289	6758STDY13109003	PD58446b_tds0001
46694_3#42.cram	6758	EGAN00004175456	6758STDY13183525	PD59361b_tds0001
47529_4#16.cram	6758	EGAN00004293123	6758STDY13737275	PD61325b_tds0001
47529_1#15.cram	6758	EGAN00004284685	6758STDY13697757	PD61178b_tds0001
47522#88.cram	6758	EGAN00004293094	6758STDY13737343	PD61323b_tds0001
45904_3#93.cram	6758	EGAN00003620618	6758STDY13096113	PD58830b_tds0001
47529_3#87.cram	6758	EGAN00004293092	6758STDY13737340	PD61478b_tds0001
46694_2#73.cram	6758	EGAN00004175432	6758STDY13183502	PD59300b_tds0001
47474_3#9.cram	6758	EGAN00004279156	6758STDY13677427	PD61287b_tds0001
46706_1#10.cram	6758	EGAN00004148035	6758STDY13147469	PD59381b_tds0001
46244_2#33.cram	6758	EGAN00004124296	6758STDY13109010	PD58607b_tds0001
46706_1#51.cram	6758	EGAN00004147983	6758STDY13147411	PD59164b_tds0001
47254_3#75.cram	6758	EGAN00004233543	6758STDY13431160	PD59268b_tds0001
46129#44.cram	6758	EGAN00004124069	6758STDY13108819	PD58529b_tds0001
46670#35.cram	6758	EGAN00004145763	6758STDY13132810	PD59141b_tds0001
46312_1#90.cram	6758	EGAN00004124206	6758STDY13108944	PD58643b_tds0001
47631#78.cram	6758	EGAN00004331585	6758STDY13792189	PD61103b_tds0001
47529_3#16.cram	6758	EGAN00004293123	6758STDY13737275	PD61325b_tds0001
46694_4#42.cram	6758	EGAN00004175456	6758STDY13183525	PD59361b_tds0001
46146_2#41.cram	6758	EGAN00003623819	6758STDY13107485	PD58704b_tds0001
47473#24.cram	6758	EGAN00004279128	6758STDY13677398	PD61246b_tds0001
46146_2#15.cram	6758	EGAN00003623883	6758STDY13107549	PD58843b_tds0001
46694_3#79.cram	6758	EGAN00004175452	6758STDY13183520	PD59356b_tds0001
47564_3#80.cram	6758	EGAN00004279287	6758STDY13677546	PD61193b_tds0001
46314_2#68.cram	6758	EGAN00004124294	6758STDY13109007	PD58540b_tds0001
47522#1.cram	6758	EGAN00004293121	6758STDY13737273	PD61198b_tds0001
47474_4#9.cram	6758	EGAN00004279156	6758STDY13677427	PD61287b_tds0001
47564_2#65.cram	6758	EGAN00004279262	6758STDY13677522	PD61247b_tds0001
45904_4#93.cram	6758	EGAN00003620618	6758STDY13096113	PD58830b_tds0001
47529_4#87.cram	6758	EGAN00004293092	6758STDY13737340	PD61478b_tds0001
47254_4#75.cram	6758	EGAN00004233543	6758STDY13431160	PD59268b_tds0001
47631#21.cram	6758	EGAN00004331594	6758STDY13792198	PD61105b_tds0001
46312_1#26.cram	6758	EGAN00004124197	6758STDY13108935	PD58573b_tds0001
46129#49.cram	6758	EGAN00004124081	6758STDY13108832	PD58757b_tds0001
47523#41.cram	6758	EGAN00004284693	6758STDY13697765	PD61081b_tds0001
46693#63.cram	6758	EGAN00004175504	6758STDY13183576	PD59352b_tds0001
47564_4#69.cram	6758	EGAN00004279269	6758STDY13677528	PD61058b_tds0001
47638_2#4.cram	6758	EGAN00004331578	6758STDY13792183	PD61172b_tds0001
46146_2#13.cram	6758	EGAN00003623867	6758STDY13107536	PD58731b_tds0001
46167#18.cram	6758	EGAN00004124306	6758STDY13109045	PD58959b_tds0001
47564_3#28.cram	6758	EGAN00004279246	6758STDY13677505	PD61139b_tds0001
47559#81.cram	6758	EGAN00004279289	6758STDY13677548	PD61092b_tds0001
47474_3#46.cram	6758	EGAN00004279176	6758STDY13677447	PD61216b_tds0001
47473#29.cram	6758	EGAN00004279135	6758STDY13677405	PD61191b_tds0001
46050_4#32.cram	6758	EGAN00003620586	6758STDY13096081	PD58546b_tds0001
47254_4#73.cram	6758	EGAN00004233540	6758STDY13431154	UnknownTwin3
46692#3.cram	6758	EGAN00004147963	6758STDY13147396	PD58932b_tds0001
46314_2#71.cram	6758	EGAN00004124300	6758STDY13109014	PD58740b_tds0001
46146_2#22.cram	6758	EGAN00003623813	6758STDY13107480	PD58669b_tds0001
47564_2#63.cram	6758	EGAN00004279260	6758STDY13677518	PD61149b_tds0001
46309_2#77.cram	6758	EGAN00003620629	6758STDY13096125	PD58482b_tds0001
46694_4#21.cram	6758	EGAN00004175459	6758STDY13183527	PD59378b_tds0001
45904_4#95.cram	6758	EGAN00003620643	6758STDY13096139	PD58647b_tds0001
46167#22.cram	6758	EGAN00004124321	6758STDY13109060	PD58477b_tds0001
47564_4#28.cram	6758	EGAN00004279246	6758STDY13677505	PD61139b_tds0001
47564_3#69.cram	6758	EGAN00004279269	6758STDY13677528	PD61058b_tds0001
46314_1#90.cram	6758	EGAN00004124334	6758STDY13109073	PD58975b_tds0001
47523#31.cram	6758	EGAN00004284667	6758STDY13697739	PD61263b_tds0001
47529_1#13.cram	6758	EGAN00004284665	6758STDY13697737	PD61106b_tds0001
46167#8.cram	6758	EGAN00004124330	6758STDY13109069	PD58917b_tds0001
46129#39.cram	6758	EGAN00004124059	6758STDY13108808	PD58434b_tds0001
47474_4#46.cram	6758	EGAN00004279176	6758STDY13677447	PD61216b_tds0001
47527_1#95.cram	6758	EGAN00004284690	6758STDY13697762	PD61428b_tds0001
46244_2#35.cram	6758	EGAN00004124260	6758STDY13109018	PD58941b_tds0001
47523#23.cram	6758	EGAN00004284647	6758STDY13697718	PD61434b_tds0001
46692#4.cram	6758	EGAN00004147965	6758STDY13147398	PD59147b_tds0001
47254_3#73.cram	6758	EGAN00004233540	6758STDY13431154	UnknownTwin3
47261#65.cram	6758	EGAN00004233506	6758STDY13431122	PD59376b_tds0001
47529_1#22.cram	6758	EGAN00004284644	6758STDY13697717	PD61296b_tds0001
45904_3#95.cram	6758	EGAN00003620643	6758STDY13096139	PD58647b_tds0001
46694_3#21.cram	6758	EGAN00004175459	6758STDY13183527	PD59378b_tds0001
46314_1#26.cram	6758	EGAN00004124342	6758STDY13109081	PD58910b_tds0001
46245#6.cram	6758	EGAN00004124181	6758STDY13108919	PD58736b_tds0001
46694_2#75.cram	6758	EGAN00004175437	6758STDY13183509	PD59144b_tds0001
46309_3#95.cram	6758	EGAN00003623882	6758STDY13107548	PD58841b_tds0001
46693#56.cram	6758	EGAN00004175494	6758STDY13183565	PD59360b_tds0001
47564_2#49.cram	6758	EGAN00004279224	6758STDY13677483	PD61170b_tds0001
46129#96.cram	6758	EGAN00004124142	6758STDY13108890	PD59024b_tds0001
47254_3#62.cram	6758	EGAN00004233500	6758STDY13431117	PD59306b_tds0001
47559#13.cram	6758	EGAN00004279307	6758STDY13677566	PD61238b_tds0001
46131#75.cram	6758	EGAN00003623818	6758STDY13107484	PD58701b_tds0001
46670#29.cram	6758	EGAN00004145717	6758STDY13132766	PD58874b_tds0001
47522#68.cram	6758	EGAN00004293160	6758STDY13737312	PD61429b_tds0001
47564_4#43.cram	6758	EGAN00004279306	6758STDY13677565	PD61227b_tds0001
47529_4#24.cram	6758	EGAN00004293143	6758STDY13737295	PD61389b_tds0001
46706_1#94.cram	6758	EGAN00004148017	6758STDY13147448	PD58748b_tds0001
47638_3#6.cram	6758	EGAN00004331588	6758STDY13792193	PD61403b_tds0001
46309_2#38.cram	6758	EGAN00003620603	6758STDY13096098	PD58716b_tds0001
47564_2#72.cram	6758	EGAN00004279273	6758STDY13677532	PD61118b_tds0001
46309_4#95.cram	6758	EGAN00004124139	6758STDY13108888	PD59014b_tds0001
46692#28.cram	6758	EGAN00004148012	6758STDY13147442	PD59235b_tds0001
47474_2#66.cram	6758	EGAN00004279153	6758STDY13677425	PD61225b_tds0001
46312_1#14.cram	6758	EGAN00004124210	6758STDY13108948	PD58699b_tds0001
47254_4#62.cram	6758	EGAN00004233500	6758STDY13431117	PD59306b_tds0001
46692#12.cram	6758	EGAN00004147944	6758STDY13147378	PD58592b_tds0001
46692#71.cram	6758	EGAN00004148013	6758STDY13147446	PD59290b_tds0001
47529_3#24.cram	6758	EGAN00004293143	6758STDY13737295	PD61389b_tds0001
47564_3#43.cram	6758	EGAN00004279306	6758STDY13677565	PD61227b_tds0001
47529_4#57.cram	6758	EGAN00004293141	6758STDY13737293	PD61326b_tds0001
46129#57.cram	6758	EGAN00004124099	6758STDY13108847	PD59038b_tds0001
46693#83.cram	6758	EGAN00004175467	6758STDY13183538	PD59262b_tds0001
46694_4#18.cram	6758	EGAN00004175450	6758STDY13183521	PD59019b_tds0001
46309_4#93.cram	6758	EGAN00004124135	6758STDY13108884	PD58973b_tds0001
46245#22.cram	6758	EGAN00004124173	6758STDY13108911	PD58608b_tds0001
47559#61.cram	6758	EGAN00004279256	6758STDY13677515	PD61115b_tds0001
47564_3#11.cram	6758	EGAN00004279297	6758STDY13677556	PD61339b_tds0001
46129#25.cram	6758	EGAN00004124087	6758STDY13108836	PD58972b_tds0001
46245#18.cram	6758	EGAN00004124231	6758STDY13108969	PD58662b_tds0001
47564_3#45.cram	6758	EGAN00004279221	6758STDY13677477	PD61082b_tds0001
47522#32.cram	6758	EGAN00004293068	6758STDY13737316	PD61480b_tds0001
47473#45.cram	6758	EGAN00004279175	6758STDY13677446	PD61202b_tds0001
47474_2#74.cram	6758	EGAN00004279177	6758STDY13677448	PD61243b_tds0001
47564_3#50.cram	6758	EGAN00004279226	6758STDY13677485	PD61266b_tds0001
47529_3#57.cram	6758	EGAN00004293141	6758STDY13737293	PD61326b_tds0001
47474_2#30.cram	6758	EGAN00004279137	6758STDY13677408	PD61229b_tds0001
47638_1#77.cram	6758	EGAN00004331582	6758STDY13792187	PD61095b_tds0001
46314_1#14.cram	6758	EGAN00004124270	6758STDY13109027	PD58504b_tds0001
46706_1#81.cram	6758	EGAN00004148030	6758STDY13147464	PD59231b_tds0001
46694_2#62.cram	6758	EGAN00004175502	6758STDY13183574	PD59400b_tds0001
46694_3#18.cram	6758	EGAN00004175450	6758STDY13183521	PD59019b_tds0001
46309_3#93.cram	6758	EGAN00003623878	6758STDY13107545	PD58795b_tds0001
46167#6.cram	6758	EGAN00004124311	6758STDY13109049	PD58929b_tds0001
47564_4#45.cram	6758	EGAN00004279221	6758STDY13677477	PD61082b_tds0001
47522#42.cram	6758	EGAN00004293108	6758STDY13737357	PD61501b_tds0001
47261#85.cram	6758	EGAN00004233539	6758STDY13431156	PD59655b_tds0001
46670#24.cram	6758	EGAN00004145708	6758STDY13132758	PD58579b_tds0001
46245#8.cram	6758	EGAN00004124194	6758STDY13108932	PD58619b_tds0001
47564_4#11.cram	6758	EGAN00004279297	6758STDY13677556	PD61339b_tds0001
47261#14.cram	6758	EGAN00004233520	6758STDY13431136	PD59392b_tds0001
47564_4#50.cram	6758	EGAN00004279226	6758STDY13677485	PD61266b_tds0001
47473#35.cram	6758	EGAN00004279150	6758STDY13677421	PD61248b_tds0001
47529_4#69.cram	6758	EGAN00004293161	6758STDY13737313	PD61469b_tds0001
47529_3#28.cram	6758	EGAN00004293156	6758STDY13737308	PD61167b_tds0001
46693#26.cram	6758	EGAN00004175490	6758STDY13183560	PD59193b_tds0001
46312_1#18.cram	6758	EGAN00004124231	6758STDY13108969	PD58662b_tds0001
47474_2#61.cram	6758	EGAN00004279140	6758STDY13677411	PD61236b_tds0001
47559#94.cram	6758	EGAN00004279290	6758STDY13677550	PD61113b_tds0001
46670#59.cram	6758	EGAN00004145732	6758STDY13132781	PD59005b_tds0001
46309_2#34.cram	6758	EGAN00003620594	6758STDY13096089	PD58593b_tds0001
46131#77.cram	6758	EGAN00003623822	6758STDY13107488	PD58730b_tds0001
47529_2#63.cram	6758	EGAN00004284661	6758STDY13697733	PD61418b_tds0001
46309_2#70.cram	6758	EGAN00003620609	6758STDY13096104	PD58769b_tds0001
47638_2#54.cram	6758	EGAN00004331571	6758STDY13792210	PD61173b_tds0001
46244_2#7.cram	6758	EGAN00004124313	6758STDY13109051	PD58899b_tds0001
47529_4#28.cram	6758	EGAN00004293156	6758STDY13737308	PD61167b_tds0001
47529_3#69.cram	6758	EGAN00004293161	6758STDY13737313	PD61469b_tds0001
46694_2#3.cram	6758	EGAN00004175482	6758STDY13183553	PD58971b_tds0001
46692#58.cram	6758	EGAN00004147995	6758STDY13147428	PD59316b_tds0001
47523#66.cram	6758	EGAN00004284670	6758STDY13697743	PD61358b_tds0001
46131#80.cram	6758	EGAN00003623828	6758STDY13107494	PD58774b_tds0001
47631#16.cram	6758	EGAN00004331579	6758STDY13792184	PD61186b_tds0001
46309_4#1.cram	6758	EGAN00004124073	6758STDY13108817	PD58516b_tds0001
46129#27.cram	6758	EGAN00004124094	6758STDY13108843	PD59025b_tds0001
47527_1#82.cram	6758	EGAN00004284701	6758STDY13697774	PD61136b_tds0001
47261#70.cram	6758	EGAN00004233524	6758STDY13431141	PD59033b_tds0001
47254_3#3.cram	6758	EGAN00004233544	6758STDY13431159	PD58812b_tds0001
47564_4#16.cram	6758	EGAN00004279222	6758STDY13677481	PD61119b_tds0001
47529_4#80.cram	6758	EGAN00004293083	6758STDY13737332	PD61351b_tds0001
47473#47.cram	6758	EGAN00004279179	6758STDY13677450	PD61126b_tds0001
46245#52.cram	6758	EGAN00004124185	6758STDY13108924	PD58652b_tds0001
45904_3#82.cram	6758	EGAN00003620644	6758STDY13096140	PD58651b_tds0001
46129#55.cram	6758	EGAN00004124095	6758STDY13108844	PD59034b_tds0001
47564_3#87.cram	6758	EGAN00004279305	6758STDY13677563	PD61127b_tds0001
46706_1#39.cram	6758	EGAN00004147951	6758STDY13147384	PD58952b_tds0001
46694_3#14.cram	6758	EGAN00004175435	6758STDY13183504	PD59318b_tds0001
46706_1#86.cram	6758	EGAN00004147950	6758STDY13147383	PD59309b_tds0001
46314_1#18.cram	6758	EGAN00004124306	6758STDY13109045	PD58959b_tds0001
46309_3#52.cram	6758	EGAN00003623844	6758STDY13107509	PD58476b_tds0001
46167#76.cram	6758	EGAN00004124279	6758STDY13109035	PD58720b_tds0001
46693#95.cram	6758	EGAN00004175512	6758STDY13183583	PD59298b_tds0001
47474_2#78.cram	6758	EGAN00004279183	6758STDY13677454	PD61387b_tds0001
46309_3#1.cram	6758	EGAN00003623856	6758STDY13107523	PD58629b_tds0001
47473#37.cram	6758	EGAN00004279154	6758STDY13677424	PD61222b_tds0001
47529_3#80.cram	6758	EGAN00004293083	6758STDY13737332	PD61351b_tds0001
46706_1#17.cram	6758	EGAN00004147968	6758STDY13147402	PD59278b_tds0001
47564_3#16.cram	6758	EGAN00004279222	6758STDY13677481	PD61119b_tds0001
47254_4#3.cram	6758	EGAN00004233544	6758STDY13431159	PD58812b_tds0001
46694_4#14.cram	6758	EGAN00004175435	6758STDY13183504	PD59318b_tds0001
47564_4#87.cram	6758	EGAN00004279305	6758STDY13677563	PD61127b_tds0001
45904_4#82.cram	6758	EGAN00003620644	6758STDY13096140	PD58651b_tds0001
46670#54.cram	6758	EGAN00004145723	6758STDY13132772	PD58969b_tds0001
47529_2#65.cram	6758	EGAN00004284664	6758STDY13697736	PD61368b_tds0001
46309_4#52.cram	6758	EGAN00004124090	6758STDY13108839	PD58993b_tds0001
47564_4#57.cram	6758	EGAN00004279247	6758STDY13677507	PD61240b_tds0001
47474_3#22.cram	6758	EGAN00004279125	6758STDY13677396	PD61231b_tds0001
46312_1#21.cram	6758	EGAN00004124170	6758STDY13108908	PD58440b_tds0001
45904_4#52.cram	6758	EGAN00003620652	6758STDY13096135	PD58589b_tds0001
47527_1#1.cram	6758	EGAN00004284651	6758STDY13697724	PD61394b_tds0001
46050_4#6.cram	6758	EGAN00003620579	6758STDY13096074	PD58464b_tds0001
46309_4#82.cram	6758	EGAN00004124096	6758STDY13108845	PD58821b_tds0001
46670#47.cram	6758	EGAN00004145796	6758STDY13132838	PD59044b_tds0001
46314_2#64.cram	6758	EGAN00004124355	6758STDY13109094	PD59070b_tds0001
47529_3#45.cram	6758	EGAN00004293112	6758STDY13737360	PD61262b_tds0001
46314_1#79.cram	6758	EGAN00004124305	6758STDY13109044	PD58953b_tds0001
47529_3#11.cram	6758	EGAN00004293096	6758STDY13737344	PD61465b_tds0001
46146_2#46.cram	6758	EGAN00003623830	6758STDY13107496	PD58789b_tds0001
47529_3#50.cram	6758	EGAN00004293125	6758STDY13737277	PD61379b_tds0001
47474_2#37.cram	6758	EGAN00004279154	6758STDY13677424	PD61222b_tds0001
47474_3#13.cram	6758	EGAN00004279180	6758STDY13677451	PD61063b_tds0001
47559#36.cram	6758	EGAN00004279274	6758STDY13677533	PD61150b_tds0001
45904_3#1.cram	6758	EGAN00003620598	6758STDY13096094	PD58676b_tds0001
45904_3#52.cram	6758	EGAN00003620652	6758STDY13096135	PD58589b_tds0001
47474_2#19.cram	6758	EGAN00004279113	6758STDY13677384	PD61224b_tds0001
47474_4#22.cram	6758	EGAN00004279125	6758STDY13677396	PD61231b_tds0001
47564_3#57.cram	6758	EGAN00004279247	6758STDY13677507	PD61240b_tds0001
46706_1#56.cram	6758	EGAN00004147993	6758STDY13147426	PD59297b_tds0001
46309_3#82.cram	6758	EGAN00003623834	6758STDY13107500	PD58840b_tds0001
47473#54.cram	6758	EGAN00004279111	6758STDY13677381	PD61189b_tds0001
46131#60.cram	6758	EGAN00003623865	6758STDY13107531	PD58698b_tds0001
46314_1#42.cram	6758	EGAN00004124276	6758STDY13109033	PD58672b_tds0001
47529_4#11.cram	6758	EGAN00004293096	6758STDY13737344	PD61465b_tds0001
47529_4#45.cram	6758	EGAN00004293112	6758STDY13737360	PD61262b_tds0001
47529_1#46.cram	6758	EGAN00004284708	6758STDY13697780	PD61155b_tds0001
46670#37.cram	6758	EGAN00004145766	6758STDY13132815	PD59236b_tds0001
45904_4#1.cram	6758	EGAN00003620598	6758STDY13096094	PD58676b_tds0001
47559#46.cram	6758	EGAN00004279220	6758STDY13677478	PD61091b_tds0001
47631#51.cram	6758	EGAN00004331566	6758STDY13792206	PD61416b_tds0001
47474_4#13.cram	6758	EGAN00004279180	6758STDY13677451	PD61063b_tds0001
47529_4#50.cram	6758	EGAN00004293125	6758STDY13737277	PD61379b_tds0001
47523#86.cram	6758	EGAN00004284711	6758STDY13697783	PD61349b_tds0001
46694_3#26.cram	6758	EGAN00004175490	6758STDY13183560	PD59193b_tds0001
46314_1#21.cram	6758	EGAN00004124314	6758STDY13109053	PD58452b_tds0001
46146_2#9.cram	6758	EGAN00003623850	6758STDY13107516	PD58569b_tds0001
47473#59.cram	6758	EGAN00004279136	6758STDY13677407	PD61210b_tds0001
46245#76.cram	6758	EGAN00004124244	6758STDY13108983	PD58878b_tds0001
47474_4#41.cram	6758	EGAN00004279164	6758STDY13677435	PD61151b_tds0001
46312_1#79.cram	6758	EGAN00004124248	6758STDY13108986	PD58681b_tds0001
46131#92.cram	6758	EGAN00003623876	6758STDY13107543	PD58780b_tds0001
47474_4#15.cram	6758	EGAN00004279191	6758STDY13677462	PD61067b_tds0001
46167#52.cram	6758	EGAN00004124331	6758STDY13109071	PD58935b_tds0001
47564_4#24.cram	6758	EGAN00004279241	6758STDY13677501	PD61310b_tds0001
47529_4#43.cram	6758	EGAN00004293110	6758STDY13737358	PD61261b_tds0001
46694_3#90.cram	6758	EGAN00004175487	6758STDY13183559	PD59189b_tds0001
47529_2#72.cram	6758	EGAN00004284678	6758STDY13697750	PD61101b_tds0001
46314_2#76.cram	6758	EGAN00004124279	6758STDY13109035	PD58720b_tds0001
46694_4#26.cram	6758	EGAN00004175490	6758STDY13183560	PD59193b_tds0001
47261#67.cram	6758	EGAN00004233511	6758STDY13431128	PD58816b_tds0001
47474_3#15.cram	6758	EGAN00004279191	6758STDY13677462	PD61067b_tds0001
46312_1#42.cram	6758	EGAN00004124169	6758STDY13108907	PD58813b_tds0001
47474_3#41.cram	6758	EGAN00004279164	6758STDY13677435	PD61151b_tds0001
47529_3#43.cram	6758	EGAN00004293110	6758STDY13737358	PD61261b_tds0001
46694_4#90.cram	6758	EGAN00004175487	6758STDY13183559	PD59189b_tds0001
47564_3#24.cram	6758	EGAN00004279241	6758STDY13677501	PD61310b_tds0001
45904_4#94.cram	6758	EGAN00003620641	6758STDY13096137	PD58594b_tds0001
46050_4#59.cram	6758	EGAN00003620573	6758STDY13096068	PD58416b_tds0001
46693#35.cram	6758	EGAN00004175433	6758STDY13183503	PD59314b_tds0001
47523#89.cram	6758	EGAN00004284714	6758STDY13697787	PD61425b_tds0001
46129#81.cram	6758	EGAN00004124091	6758STDY13108841	PD59016b_tds0001
47559#49.cram	6758	EGAN00004279224	6758STDY13677483	PD61170b_tds0001
47638_2#47.cram	6758	EGAN00004331595	6758STDY13792200	PD61300b_tds0001
46309_2#7.cram	6758	EGAN00003620589	6758STDY13096084	PD58580b_tds0001
47254_4#66.cram	6758	EGAN00004233508	6758STDY13431124	PD58663b_tds0001
47474_3#18.cram	6758	EGAN00004279112	6758STDY13677383	PD61197b_tds0001
47474_2#62.cram	6758	EGAN00004279141	6758STDY13677412	PD61245b_tds0001
46244_2#70.cram	6758	EGAN00004124299	6758STDY13109013	PD58902b_tds0001
46245#74.cram	6758	EGAN00004124238	6758STDY13108977	PD58630b_tds0001
46694_2#30.cram	6758	EGAN00004175515	6758STDY13183584	PD59307b_tds0001
47564_2#76.cram	6758	EGAN00004279282	6758STDY13677541	PD61318b_tds0001
46693#45.cram	6758	EGAN00004175464	6758STDY13183535	PD59331b_tds0001
46670#72.cram	6758	EGAN00004145755	6758STDY13132803	PD59220b_tds0001
46694_2#74.cram	6758	EGAN00004175439	6758STDY13183506	PD59357b_tds0001
45904_3#94.cram	6758	EGAN00003620641	6758STDY13096137	PD58594b_tds0001
46670#11.cram	6758	EGAN00004145729	6758STDY13132778	PD58880b_tds0001
47559#39.cram	6758	EGAN00004279291	6758STDY13677551	PD61143b_tds0001
46244_2#34.cram	6758	EGAN00004124259	6758STDY13109017	PD58925b_tds0001
47473#83.cram	6758	EGAN00004279199	6758STDY13677470	PD61169b_tds0001
47527_1#94.cram	6758	EGAN00004284652	6758STDY13697723	PD61367b_tds0001
47474_4#18.cram	6758	EGAN00004279112	6758STDY13677383	PD61197b_tds0001
47254_3#66.cram	6758	EGAN00004233508	6758STDY13431124	PD58663b_tds0001
47261#33.cram	6758	EGAN00004233522	6758STDY13431138	PD59386b_tds0001
47254_3#74.cram	6758	EGAN00004233538	6758STDY13431155	PD58509b_tds0001
47527_1#81.cram	6758	EGAN00004284702	6758STDY13697773	PD61133b_tds0001
46131#88.cram	6758	EGAN00003623858	6758STDY13107525	PD58636b_tds0001
47559#34.cram	6758	EGAN00004279264	6758STDY13677523	PD61253b_tds0001
45904_3#81.cram	6758	EGAN00003620642	6758STDY13096138	PD58602b_tds0001
47529_1#14.cram	6758	EGAN00004284679	6758STDY13697751	PD61132b_tds0001
47529_4#48.cram	6758	EGAN00004293115	6758STDY13737267	PD61406b_tds0001
46309_3#10.cram	6758	EGAN00003623859	6758STDY13107524	PD58632b_tds0001
46694_2#66.cram	6758	EGAN00004175511	6758STDY13183582	PD59359b_tds0001
46692#50.cram	6758	EGAN00004147977	6758STDY13147410	PD59148b_tds0001
46309_3#51.cram	6758	EGAN00003623837	6758STDY13107504	PD58906b_tds0001
47529_3#8.cram	6758	EGAN00004293103	6758STDY13737351	PD61468b_tds0001
47254_4#30.cram	6758	EGAN00004233507	6758STDY13431123	PD59350b_tds0001
47523#15.cram	6758	EGAN00004284685	6758STDY13697757	PD61178b_tds0001
46670#63.cram	6758	EGAN00004145739	6758STDY13132788	PD59022b_tds0001
47254_4#74.cram	6758	EGAN00004233538	6758STDY13431155	PD58509b_tds0001
47523#84.cram	6758	EGAN00004284706	6758STDY13697777	PD61363b_tds0001
46131#1.cram	6758	EGAN00003623856	6758STDY13107523	PD58629b_tds0001
47559#44.cram	6758	EGAN00004279312	6758STDY13677571	PD61327b_tds0001
47564_2#64.cram	6758	EGAN00004279263	6758STDY13677521	PD61237b_tds0001
47529_3#48.cram	6758	EGAN00004293115	6758STDY13737267	PD61406b_tds0001
46146_2#14.cram	6758	EGAN00003623875	6758STDY13107542	PD58775b_tds0001
46309_4#10.cram	6758	EGAN00004124089	6758STDY13108838	PD58802b_tds0001
45904_4#81.cram	6758	EGAN00003620642	6758STDY13096138	PD58602b_tds0001
46245#79.cram	6758	EGAN00004124248	6758STDY13108986	PD58681b_tds0001
47254_3#30.cram	6758	EGAN00004233507	6758STDY13431123	PD59350b_tds0001
47529_4#8.cram	6758	EGAN00004293103	6758STDY13737351	PD61468b_tds0001
46309_4#51.cram	6758	EGAN00004124085	6758STDY13108835	PD58961b_tds0001
47473#56.cram	6758	EGAN00004279122	6758STDY13677393	PD61208b_tds0001
47523#69.cram	6758	EGAN00004284675	6758STDY13697747	PD61407b_tds0001
46129#61.cram	6758	EGAN00004124106	6758STDY13108857	PD58438b_tds0001
47474_3#21.cram	6758	EGAN00004279121	6758STDY13677392	PD61190b_tds0001
47474_2#75.cram	6758	EGAN00004279178	6758STDY13677449	PD61276b_tds0001
46312_1#22.cram	6758	EGAN00004124173	6758STDY13108911	PD58608b_tds0001
45904_4#51.cram	6758	EGAN00003620639	6758STDY13096134	PD58587b_tds0001
46167#74.cram	6758	EGAN00004124268	6758STDY13109024	PD59057b_tds0001
47559#57.cram	6758	EGAN00004279247	6758STDY13677507	PD61240b_tds0001
47631#19.cram	6758	EGAN00004331591	6758STDY13792195	PD61419b_tds0001
45904_4#10.cram	6758	EGAN00003620606	6758STDY13096101	PD58753b_tds0001
47564_3#44.cram	6758	EGAN00004279312	6758STDY13677571	PD61327b_tds0001
47529_3#23.cram	6758	EGAN00004293136	6758STDY13737288	PD61162b_tds0001
47529_4#5.cram	6758	EGAN00004293146	6758STDY13737299	PD61135b_tds0001
46309_4#81.cram	6758	EGAN00004124091	6758STDY13108841	PD59016b_tds0001
46131#32.cram	6758	EGAN00003623884	6758STDY13107550	PD58846b_tds0001
46694_4#46.cram	6758	EGAN00004175474	6758STDY13183536	PD59374b_tds0001
47529_2#68.cram	6758	EGAN00004284674	6758STDY13697746	PD61404b_tds0001
47529_3#12.cram	6758	EGAN00004293117	6758STDY13737269	PD61054b_tds0001
46312_1#13.cram	6758	EGAN00004124208	6758STDY13108946	PD58595b_tds0001
47559#25.cram	6758	EGAN00004279242	6758STDY13677502	PD61342b_tds0001
45904_3#51.cram	6758	EGAN00003620639	6758STDY13096134	PD58587b_tds0001
47474_4#21.cram	6758	EGAN00004279121	6758STDY13677392	PD61190b_tds0001
46670#56.cram	6758	EGAN00004145725	6758STDY13132774	PD58645b_tds0001
46309_3#81.cram	6758	EGAN00003623829	6758STDY13107495	PD58779b_tds0001
47529_3#5.cram	6758	EGAN00004293146	6758STDY13737299	PD61135b_tds0001
46131#42.cram	6758	EGAN00003623820	6758STDY13107486	PD58713b_tds0001
46706_1#93.cram	6758	EGAN00004147984	6758STDY13147418	PD59210b_tds0001
47529_4#23.cram	6758	EGAN00004293136	6758STDY13737288	PD61162b_tds0001
47564_4#44.cram	6758	EGAN00004279312	6758STDY13677571	PD61327b_tds0001
45904_3#10.cram	6758	EGAN00003620606	6758STDY13096101	PD58753b_tds0001
47638_1#7.cram	6758	EGAN00004331564	6758STDY13792204	PD61305b_tds0001
47529_2#29.cram	6758	EGAN00004284662	6758STDY13697735	PD61123b_tds0001
47529_4#12.cram	6758	EGAN00004293117	6758STDY13737269	PD61054b_tds0001
46693#29.cram	6758	EGAN00004175506	6758STDY13183577	PD59185b_tds0001
46314_1#41.cram	6758	EGAN00004124274	6758STDY13109032	PD58890b_tds0001
46694_3#46.cram	6758	EGAN00004175474	6758STDY13183536	PD59374b_tds0001
46314_1#15.cram	6758	EGAN00004124275	6758STDY13109030	PD58550b_tds0001
47527_1#10.cram	6758	EGAN00004284640	6758STDY13697712	PD61069b_tds0001
47473#63.cram	6758	EGAN00004279143	6758STDY13677414	PD61292b_tds0001
46050_4#60.cram	6758	EGAN00003620580	6758STDY13096076	PD58470b_tds0001
46129#13.cram	6758	EGAN00004124108	6758STDY13108859	PD58480b_tds0001
46131#68.cram	6758	EGAN00003623799	6758STDY13107465	PD58520b_tds0001
46706_1#95.cram	6758	EGAN00004148022	6758STDY13147455	PD59365b_tds0001
46314_1#22.cram	6758	EGAN00004124321	6758STDY13109060	PD58477b_tds0001
47559#96.cram	6758	EGAN00004279309	6758STDY13677568	PD61279b_tds0001
47529_4#25.cram	6758	EGAN00004293148	6758STDY13737297	PD61482b_tds0001
47529_1#26.cram	6758	EGAN00004284653	6758STDY13697725	PD61424b_tds0001
46694_4#9.cram	6758	EGAN00004175484	6758STDY13183555	PD59153b_tds0001
47474_4#42.cram	6758	EGAN00004279168	6758STDY13677439	PD61289b_tds0001
46693#24.cram	6758	EGAN00004175475	6758STDY13183545	PD59048b_tds0001
47522#75.cram	6758	EGAN00004293074	6758STDY13737322	PD61111b_tds0001
47474_3#79.cram	6758	EGAN00004279184	6758STDY13677455	PD61064b_tds0001
46309_3#94.cram	6758	EGAN00003623881	6758STDY13107547	PD58820b_tds0001
46314_1#13.cram	6758	EGAN00004124267	6758STDY13109025	PD59058b_tds0001
47529_3#25.cram	6758	EGAN00004293148	6758STDY13737297	PD61482b_tds0001
47523#64.cram	6758	EGAN00004284663	6758STDY13697734	PD61171b_tds0001
47529_2#71.cram	6758	EGAN00004284677	6758STDY13697749	PD61423b_tds0001
46146_2#26.cram	6758	EGAN00003623853	6758STDY13107519	PD58606b_tds0001
46167#79.cram	6758	EGAN00004124305	6758STDY13109044	PD58953b_tds0001
47474_2#73.cram	6758	EGAN00004279171	6758STDY13677442	PD61396b_tds0001
46670#83.cram	6758	EGAN00004145788	6758STDY13132832	PD59250b_tds0001
46694_3#9.cram	6758	EGAN00004175484	6758STDY13183555	PD59153b_tds0001
47474_4#79.cram	6758	EGAN00004279184	6758STDY13677455	PD61064b_tds0001
46050_4#36.cram	6758	EGAN00003620599	6758STDY13096095	PD58678b_tds0001
46050_4#89.cram	6758	EGAN00003620665	6758STDY13096161	PD58831b_tds0001
46312_1#15.cram	6758	EGAN00004124214	6758STDY13108952	PD58494b_tds0001
46312_1#41.cram	6758	EGAN00004124168	6758STDY13108906	PD58793b_tds0001
47474_3#42.cram	6758	EGAN00004279168	6758STDY13677439	PD61289b_tds0001
47473#11.cram	6758	EGAN00004279167	6758STDY13677438	PD61284b_tds0001
46146_2#90.cram	6758	EGAN00003623863	6758STDY13107530	PD58694b_tds0001
46309_4#94.cram	6758	EGAN00004124136	6758STDY13108885	PD58981b_tds0001
47473#72.cram	6758	EGAN00004279170	6758STDY13677441	PD61393b_tds0001
46706_1#7.cram	6758	EGAN00004147989	6758STDY13147422	PD59260b_tds0001
46050_4#27.cram	6758	EGAN00003620577	6758STDY13096072	PD58428b_tds0001
47559#83.cram	6758	EGAN00004279294	6758STDY13677552	PD61200b_tds0001
46692#2.cram	6758	EGAN00004147961	6758STDY13147393	PD58967b_tds0001
46693#61.cram	6758	EGAN00004175510	6758STDY13183573	PD59342b_tds0001
47523#43.cram	6758	EGAN00004284697	6758STDY13697768	PD61163b_tds0001
47564_3#63.cram	6758	EGAN00004279260	6758STDY13677518	PD61149b_tds0001
46131#74.cram	6758	EGAN00003623817	6758STDY13107483	PD58697b_tds0001
46694_4#75.cram	6758	EGAN00004175437	6758STDY13183509	PD59144b_tds0001
46314_2#25.cram	6758	EGAN00004124337	6758STDY13109076	PD59051b_tds0001
46309_3#77.cram	6758	EGAN00003623822	6758STDY13107488	PD58730b_tds0001
45904_3#38.cram	6758	EGAN00003620603	6758STDY13096098	PD58716b_tds0001
46167#32.cram	6758	EGAN00004124293	6758STDY13109008	PD58560b_tds0001
47529_1#19.cram	6758	EGAN00004284638	6758STDY13697710	PD61346b_tds0001
47638_3#4.cram	6758	EGAN00004331578	6758STDY13792183	PD61172b_tds0001
46146_2#37.cram	6758	EGAN00003623812	6758STDY13107478	PD58637b_tds0001
47564_2#28.cram	6758	EGAN00004279246	6758STDY13677505	PD61139b_tds0001
47527_1#38.cram	6758	EGAN00004284684	6758STDY13697756	PD61168b_tds0001
47474_2#46.cram	6758	EGAN00004279176	6758STDY13677447	PD61216b_tds0001
47473#39.cram	6758	EGAN00004279157	6758STDY13677429	PD61329b_tds0001
47254_3#79.cram	6758	EGAN00004233480	6758STDY13431096	PD59354b_tds0001
47523#33.cram	6758	EGAN00004284669	6758STDY13697741	PD61295b_tds0001
46167#42.cram	6758	EGAN00004124276	6758STDY13109033	PD58672b_tds0001
47523#78.cram	6758	EGAN00004284698	6758STDY13697769	PD61203b_tds0001
46670#96.cram	6758	EGAN00004145797	6758STDY13132839	PD59390b_tds0001
45904_4#38.cram	6758	EGAN00003620603	6758STDY13096098	PD58716b_tds0001
46309_4#77.cram	6758	EGAN00004124058	6758STDY13108807	PD58430b_tds0001
46146_2#19.cram	6758	EGAN00003623797	6758STDY13107463	PD58486b_tds0001
46694_2#21.cram	6758	EGAN00004175459	6758STDY13183527	PD59378b_tds0001
46694_3#75.cram	6758	EGAN00004175437	6758STDY13183509	PD59144b_tds0001
47564_4#63.cram	6758	EGAN00004279260	6758STDY13677518	PD61149b_tds0001
47564_2#69.cram	6758	EGAN00004279269	6758STDY13677528	PD61058b_tds0001
47523#21.cram	6758	EGAN00004284643	6758STDY13697715	PD61432b_tds0001
46129#29.cram	6758	EGAN00004124116	6758STDY13108866	PD58519b_tds0001
47522#6.cram	6758	EGAN00004293077	6758STDY13737325	PD61334b_tds0001
47529_1#37.cram	6758	EGAN00004284683	6758STDY13697755	PD61166b_tds0001
47254_4#79.cram	6758	EGAN00004233480	6758STDY13431096	PD59354b_tds0001
46692#82.cram	6758	EGAN00004148032	6758STDY13147465	PD59245b_tds0001
47473#49.cram	6758	EGAN00004279188	6758STDY13677459	PD61307b_tds0001
46167#68.cram	6758	EGAN00004124294	6758STDY13109007	PD58540b_tds0001
47529_2#87.cram	6758	EGAN00004284713	6758STDY13697785	PD61378b_tds0001
46314_2#5.cram	6758	EGAN00004124303	6758STDY13109042	PD58913b_tds0001
46694_3#73.cram	6758	EGAN00004175432	6758STDY13183502	PD59300b_tds0001
46693#13.cram	6758	EGAN00004175424	6758STDY13183494	PD59367b_tds0001
47564_4#65.cram	6758	EGAN00004279262	6758STDY13677522	PD61247b_tds0001
47474_2#9.cram	6758	EGAN00004279156	6758STDY13677427	PD61287b_tds0001
46244_2#17.cram	6758	EGAN00004124277	6758STDY13109034	PD58703b_tds0001
47631#41.cram	6758	EGAN00004331575	6758STDY13792181	PD61055b_tds0001
47559#56.cram	6758	EGAN00004279248	6758STDY13677506	PD61196b_tds0001
46129#24.cram	6758	EGAN00004124083	6758STDY13108831	PD58933b_tds0001
47638_3#20.cram	6758	EGAN00004331592	6758STDY13792197	PD61285b_tds0001
46245#88.cram	6758	EGAN00004124183	6758STDY13108920	PD58764b_tds0001
47473#44.cram	6758	EGAN00004279174	6758STDY13677445	PD61121b_tds0001
46050_4#54.cram	6758	EGAN00003620654	6758STDY13096148	PD58727b_tds0001
46694_2#42.cram	6758	EGAN00004175456	6758STDY13183525	PD59361b_tds0001
46314_2#23.cram	6758	EGAN00004124323	6758STDY13109062	PD58891b_tds0001
47564_3#65.cram	6758	EGAN00004279262	6758STDY13677522	PD61247b_tds0001
46694_4#73.cram	6758	EGAN00004175432	6758STDY13183502	PD59300b_tds0001
46670#57.cram	6758	EGAN00004145728	6758STDY13132777	PD59045b_tds0001
46131#79.cram	6758	EGAN00003623827	6758STDY13107493	PD58939b_tds0001
46244_2#39.cram	6758	EGAN00004124271	6758STDY13109028	PD58510b_tds0001
46670#25.cram	6758	EGAN00004145711	6758STDY13132760	PD58947b_tds0001
46244_2#86.cram	6758	EGAN00004124322	6758STDY13109061	PD58888b_tds0001
47261#84.cram	6758	EGAN00004233515	6758STDY13431133	PD58439b_tds0001
46245#1.cram	6758	EGAN00004124212	6758STDY13108949	PD58733b_tds0001
47529_2#16.cram	6758	EGAN00004284695	6758STDY13697767	PD61165b_tds0001
47473#34.cram	6758	EGAN00004279149	6758STDY13677420	PD61244b_tds0001
46314_2#12.cram	6758	EGAN00004124301	6758STDY13109015	PD58915b_tds0001
47631#23.cram	6758	EGAN00004331569	6758STDY13792208	PD61223b_tds0001
47261#15.cram	6758	EGAN00004233525	6758STDY13431140	PD59304b_tds0001
47564_2#80.cram	6758	EGAN00004279287	6758STDY13677546	PD61193b_tds0001
46694_2#79.cram	6758	EGAN00004175452	6758STDY13183520	PD59356b_tds0001
47564_2#11.cram	6758	EGAN00004279297	6758STDY13677556	PD61339b_tds0001
46312_1#3.cram	6758	EGAN00004124209	6758STDY13108947	PD58664b_tds0001
46129#35.cram	6758	EGAN00004124144	6758STDY13108893	PD58822b_tds0001
46670#44.cram	6758	EGAN00004145780	6758STDY13132831	PD58671b_tds0001
46244_2#56.cram	6758	EGAN00004124343	6758STDY13109084	PD58938b_tds0001
47564_2#45.cram	6758	EGAN00004279221	6758STDY13677477	PD61082b_tds0001
47522#22.cram	6758	EGAN00004293134	6758STDY13737286	PD61410b_tds0001
47631#7.cram	6758	EGAN00004331564	6758STDY13792204	PD61305b_tds0001
47474_3#74.cram	6758	EGAN00004279177	6758STDY13677448	PD61243b_tds0001
47559#63.cram	6758	EGAN00004279260	6758STDY13677518	PD61149b_tds0001
47564_2#50.cram	6758	EGAN00004279226	6758STDY13677485	PD61266b_tds0001
46693#81.cram	6758	EGAN00004175462	6758STDY13183532	PD59198b_tds0001
47474_4#30.cram	6758	EGAN00004279137	6758STDY13677408	PD61229b_tds0001
46314_2#48.cram	6758	EGAN00004124319	6758STDY13109058	PD58877b_tds0001
47261#69.cram	6758	EGAN00004233516	6758STDY13431131	PD59651b_tds0001
46694_4#62.cram	6758	EGAN00004175502	6758STDY13183574	PD59400b_tds0001
47522#18.cram	6758	EGAN00004293126	6758STDY13737278	PD61503b_tds0001
46146_2#61.cram	6758	EGAN00003623868	6758STDY13107535	PD58729b_tds0001
46245#32.cram	6758	EGAN00004124229	6758STDY13108967	PD58604b_tds0001
46670#34.cram	6758	EGAN00004145743	6758STDY13132792	PD59341b_tds0001
46129#45.cram	6758	EGAN00004124070	6758STDY13108820	PD58538b_tds0001
46050_4#84.cram	6758	EGAN00003620646	6758STDY13096143	PD58679b_tds0001
47474_4#74.cram	6758	EGAN00004279177	6758STDY13677448	PD61243b_tds0001
47473#25.cram	6758	EGAN00004279127	6758STDY13677399	PD61251b_tds0001
46314_2#8.cram	6758	EGAN00004124330	6758STDY13109069	PD58917b_tds0001
47529_2#57.cram	6758	EGAN00004284645	6758STDY13697716	PD61207b_tds0001
47474_3#30.cram	6758	EGAN00004279137	6758STDY13677408	PD61229b_tds0001
46692#62.cram	6758	EGAN00004148002	6758STDY13147435	PD59135b_tds0001
46245#42.cram	6758	EGAN00004124169	6758STDY13108907	PD58813b_tds0001
47473#57.cram	6758	EGAN00004279123	6758STDY13677394	PD61215b_tds0001
46309_2#93.cram	6758	EGAN00003620618	6758STDY13096113	PD58830b_tds0001
46694_2#18.cram	6758	EGAN00004175450	6758STDY13183521	PD59019b_tds0001
46694_3#62.cram	6758	EGAN00004175502	6758STDY13183574	PD59400b_tds0001
47529_1#61.cram	6758	EGAN00004284658	6758STDY13697730	PD61373b_tds0001
47522#8.cram	6758	EGAN00004293103	6758STDY13737351	PD61468b_tds0001
46670#39.cram	6758	EGAN00004145769	6758STDY13132819	PD59346b_tds0001
46314_1#3.cram	6758	EGAN00004124302	6758STDY13109016	PD58922b_tds0001
47559#11.cram	6758	EGAN00004279297	6758STDY13677556	PD61339b_tds0001
46167#88.cram	6758	EGAN00004124329	6758STDY13109068	PD58744b_tds0001
47529_1#78.cram	6758	EGAN00004284698	6758STDY13697769	PD61203b_tds0001
47559#72.cram	6758	EGAN00004279273	6758STDY13677532	PD61118b_tds0001
47564_4#72.cram	6758	EGAN00004279273	6758STDY13677532	PD61118b_tds0001
46692#90.cram	6758	EGAN00004147959	6758STDY13147392	PD59328b_tds0001
46309_4#38.cram	6758	EGAN00004124148	6758STDY13108897	PD58833b_tds0001
46245#68.cram	6758	EGAN00004124223	6758STDY13108962	PD58719b_tds0001
46309_2#95.cram	6758	EGAN00003620643	6758STDY13096139	PD58647b_tds0001
47564_3#49.cram	6758	EGAN00004279224	6758STDY13677483	PD61170b_tds0001
45904_4#77.cram	6758	EGAN00003620629	6758STDY13096125	PD58482b_tds0001
47474_4#66.cram	6758	EGAN00004279153	6758STDY13677425	PD61225b_tds0001
46050_4#91.cram	6758	EGAN00003620668	6758STDY13096163	PD58839b_tds0001
47254_3#18.cram	6758	EGAN00004233541	6758STDY13431157	PD58639b_tds0001
46692#48.cram	6758	EGAN00004147975	6758STDY13147408	PD59358b_tds0001
46670#49.cram	6758	EGAN00004145784	6758STDY13132846	PD59302b_tds0001
47527_1#77.cram	6758	EGAN00004284692	6758STDY13697764	PD61061b_tds0001
46146_2#78.cram	6758	EGAN00003623826	6758STDY13107492	PD58761b_tds0001
46167#1.cram	6758	EGAN00004124295	6758STDY13109009	PD58564b_tds0001
47564_2#43.cram	6758	EGAN00004279306	6758STDY13677565	PD61227b_tds0001
47529_2#24.cram	6758	EGAN00004284646	6758STDY13697719	PD61160b_tds0001
47638_2#6.cram	6758	EGAN00004331588	6758STDY13792193	PD61403b_tds0001
45904_3#77.cram	6758	EGAN00003620629	6758STDY13096125	PD58482b_tds0001
47564_4#49.cram	6758	EGAN00004279224	6758STDY13677483	PD61170b_tds0001
46692#73.cram	6758	EGAN00004148016	6758STDY13147449	PD58936b_tds0001
47473#96.cram	6758	EGAN00004279195	6758STDY13677466	PD61257b_tds0001
46309_3#38.cram	6758	EGAN00003623814	6758STDY13107479	PD58665b_tds0001
47564_3#72.cram	6758	EGAN00004279273	6758STDY13677532	PD61118b_tds0001
46692#38.cram	6758	EGAN00004147949	6758STDY13147382	PD59289b_tds0001
47261#64.cram	6758	EGAN00004233504	6758STDY13431120	PD59178b_tds0001
47254_4#18.cram	6758	EGAN00004233541	6758STDY13431157	PD58639b_tds0001
47474_3#66.cram	6758	EGAN00004279153	6758STDY13677425	PD61225b_tds0001
47638_1#56.cram	6758	EGAN00004331572	6758STDY13792212	PD61479b_tds0001
46694_3#19.cram	6758	EGAN00004175451	6758STDY13183523	PD58444b_tds0001
46706_1#34.cram	6758	EGAN00004148033	6758STDY13147466	PD59271b_tds0001
46245#77.cram	6758	EGAN00004124245	6758STDY13108984	PD58543b_tds0001
46146_2#75.cram	6758	EGAN00003623818	6758STDY13107484	PD58701b_tds0001
47529_3#76.cram	6758	EGAN00004293075	6758STDY13737323	PD61239b_tds0001
46314_2#43.cram	6758	EGAN00004124278	6758STDY13109036	PD58737b_tds0001
46309_3#35.cram	6758	EGAN00003623810	6758STDY13107476	PD58631b_tds0001
46694_4#37.cram	6758	EGAN00004175440	6758STDY13183510	PD59179b_tds0001
47254_4#41.cram	6758	EGAN00004233545	6758STDY13431161	PD58781b_tds0001
47254_4#15.cram	6758	EGAN00004233525	6758STDY13431140	PD59304b_tds0001
47473#94.cram	6758	EGAN00004279166	6758STDY13677437	PD61214b_tds0001
47529_4#76.cram	6758	EGAN00004293075	6758STDY13737323	PD61239b_tds0001
47529_1#75.cram	6758	EGAN00004284686	6758STDY13697758	PD61264b_tds0001
46245#80.cram	6758	EGAN00004124250	6758STDY13108988	PD58695b_tds0001
47261#66.cram	6758	EGAN00004233508	6758STDY13431124	PD58663b_tds0001
46694_2#22.cram	6758	EGAN00004175463	6758STDY13183533	PD59305b_tds0001
46694_4#19.cram	6758	EGAN00004175451	6758STDY13183523	PD58444b_tds0001
47638_3#55.cram	6758	EGAN00004331573	6758STDY13792211	PD61500b_tds0001
46706_1#70.cram	6758	EGAN00004148011	6758STDY13147445	PD59253b_tds0001
46694_3#37.cram	6758	EGAN00004175440	6758STDY13183510	PD59179b_tds0001
46167#60.cram	6758	EGAN00004124349	6758STDY13109088	PD58999b_tds0001
46694_2#13.cram	6758	EGAN00004175424	6758STDY13183494	PD59367b_tds0001
46309_4#35.cram	6758	EGAN00004124144	6758STDY13108893	PD58822b_tds0001
47254_3#15.cram	6758	EGAN00004233525	6758STDY13431140	PD59304b_tds0001
47254_3#41.cram	6758	EGAN00004233545	6758STDY13431161	PD58781b_tds0001
47529_1#73.cram	6758	EGAN00004284680	6758STDY13697752	PD61137b_tds0001
46309_2#86.cram	6758	EGAN00003620657	6758STDY13096152	PD58770b_tds0001
46309_2#39.cram	6758	EGAN00003620604	6758STDY13096099	PD58723b_tds0001
47638_3#53.cram	6758	EGAN00004331570	6758STDY13792209	PD61343b_tds0001
47564_2#8.cram	6758	EGAN00004279277	6758STDY13677536	PD61242b_tds0001
47254_3#13.cram	6758	EGAN00004233517	6758STDY13431132	PD59207b_tds0001
46670#46.cram	6758	EGAN00004145793	6758STDY13132837	PD59248b_tds0001
46167#92.cram	6758	EGAN00004124338	6758STDY13109075	PD59030b_tds0001
46694_2#15.cram	6758	EGAN00004175438	6758STDY13183507	PD59059b_tds0001
46309_4#33.cram	6758	EGAN00004124127	6758STDY13108876	PD58747b_tds0001
47559#37.cram	6758	EGAN00004279275	6758STDY13677534	PD61188b_tds0001
47523#70.cram	6758	EGAN00004284676	6758STDY13697748	PD61421b_tds0001
47529_4#64.cram	6758	EGAN00004293151	6758STDY13737303	PD61474b_tds0001
46694_2#41.cram	6758	EGAN00004175448	6758STDY13183518	PD59348b_tds0001
46131#52.cram	6758	EGAN00003623844	6758STDY13107509	PD58476b_tds0001
46146_2#73.cram	6758	EGAN00003623809	6758STDY13107475	PD58628b_tds0001
47564_2#48.cram	6758	EGAN00004279225	6758STDY13677482	PD61144b_tds0001
47474_2#26.cram	6758	EGAN00004279131	6758STDY13677402	PD61275b_tds0001
46314_2#50.cram	6758	EGAN00004124327	6758STDY13109066	PD58690b_tds0001
46050_4#47.cram	6758	EGAN00003620625	6758STDY13096121	PD58460b_tds0001
46670#36.cram	6758	EGAN00004145764	6758STDY13132813	PD59224b_tds0001
47474_2#90.cram	6758	EGAN00004279134	6758STDY13677406	PD61205b_tds0001
47254_4#13.cram	6758	EGAN00004233517	6758STDY13431132	PD59207b_tds0001
46314_2#45.cram	6758	EGAN00004124283	6758STDY13109040	PD58997b_tds0001
47523#93.cram	6758	EGAN00004284639	6758STDY13697711	PD61422b_tds0001
47529_3#64.cram	6758	EGAN00004293151	6758STDY13737303	PD61474b_tds0001
47523#87.cram	6758	EGAN00004284713	6758STDY13697785	PD61378b_tds0001
46309_2#17.cram	6758	EGAN00003620634	6758STDY13096130	PD58563b_tds0001
46309_3#33.cram	6758	EGAN00003623803	6758STDY13107469	PD58570b_tds0001
47559#47.cram	6758	EGAN00004279219	6758STDY13677479	PD61098b_tds0001
46314_2#11.cram	6758	EGAN00004124297	6758STDY13109012	PD58896b_tds0001
46314_2#80.cram	6758	EGAN00004124310	6758STDY13109050	PD58982b_tds0001
46129#26.cram	6758	EGAN00004124088	6758STDY13108837	PD58980b_tds0001
47564_3#68.cram	6758	EGAN00004279268	6758STDY13677527	PD61402b_tds0001
47564_2#12.cram	6758	EGAN00004279298	6758STDY13677557	PD61382b_tds0001
47474_3#3.cram	6758	EGAN00004279116	6758STDY13677387	PD61185b_tds0001
47564_4#29.cram	6758	EGAN00004279250	6758STDY13677510	PD61065b_tds0001
45904_3#33.cram	6758	EGAN00003620593	6758STDY13096088	PD58590b_tds0001
46692#30.cram	6758	EGAN00004148015	6758STDY13147451	PD59335b_tds0001
46312_1#74.cram	6758	EGAN00004124238	6758STDY13108977	PD58630b_tds0001
47473#46.cram	6758	EGAN00004279176	6758STDY13677447	PD61216b_tds0001
46244_2#93.cram	6758	EGAN00004124336	6758STDY13109077	PD58524b_tds0001
47527_1#33.cram	6758	EGAN00004284669	6758STDY13697741	PD61295b_tds0001
47559#54.cram	6758	EGAN00004279232	6758STDY13677492	PD61383b_tds0001
46167#77.cram	6758	EGAN00004124281	6758STDY13109038	PD58945b_tds0001
46694_4#61.cram	6758	EGAN00004175510	6758STDY13183573	PD59342b_tds0001
47529_2#44.cram	6758	EGAN00004284703	6758STDY13697775	PD61179b_tds0001
46146_2#62.cram	6758	EGAN00003623872	6758STDY13107539	PD58760b_tds0001
47564_2#23.cram	6758	EGAN00004279243	6758STDY13677500	PD61304b_tds0001
45904_4#33.cram	6758	EGAN00003620593	6758STDY13096088	PD58590b_tds0001
46245#60.cram	6758	EGAN00004124200	6758STDY13108938	PD58783b_tds0001
47261#86.cram	6758	EGAN00004233542	6758STDY13431158	PD59396b_tds0001
47564_3#29.cram	6758	EGAN00004279250	6758STDY13677510	PD61065b_tds0001
47474_4#3.cram	6758	EGAN00004279116	6758STDY13677387	PD61185b_tds0001
47564_4#68.cram	6758	EGAN00004279268	6758STDY13677527	PD61402b_tds0001
47473#36.cram	6758	EGAN00004279152	6758STDY13677423	PD61220b_tds0001
46692#40.cram	6758	EGAN00004147952	6758STDY13147385	PD59355b_tds0001
46312_1#30.cram	6758	EGAN00004124226	6758STDY13108965	PD58474b_tds0001
46309_2#56.cram	6758	EGAN00003620659	6758STDY13096154	PD58785b_tds0001
46694_3#61.cram	6758	EGAN00004175510	6758STDY13183573	PD59342b_tds0001
46314_1#66.cram	6758	EGAN00004124288	6758STDY13109001	PD58873b_tds0001
46167#80.cram	6758	EGAN00004124310	6758STDY13109050	PD58982b_tds0001
47564_2#5.cram	6758	EGAN00004279239	6758STDY13677498	PD61265b_tds0001
47529_1#62.cram	6758	EGAN00004284660	6758STDY13697732	PD61412b_tds0001
46693#27.cram	6758	EGAN00004175491	6758STDY13183561	PD59217b_tds0001
47638_1#17.cram	6758	EGAN00004331583	6758STDY13792188	PD61134b_tds0001
46245#92.cram	6758	EGAN00004124222	6758STDY13108960	PD58706b_tds0001
45904_4#35.cram	6758	EGAN00003620601	6758STDY13096093	PD58667b_tds0001
46314_2#69.cram	6758	EGAN00004124298	6758STDY13109011	PD58649b_tds0001
46694_3#78.cram	6758	EGAN00004175449	6758STDY13183519	PD58979b_tds0001
46314_1#74.cram	6758	EGAN00004124268	6758STDY13109024	PD59057b_tds0001
47564_4#71.cram	6758	EGAN00004279271	6758STDY13677530	PD61097b_tds0001
46693#55.cram	6758	EGAN00004175493	6758STDY13183564	PD59324b_tds0001
46050_4#92.cram	6758	EGAN00003620583	6758STDY13096079	PD58536b_tds0001
46129#95.cram	6758	EGAN00004124139	6758STDY13108888	PD59014b_tds0001
46131#76.cram	6758	EGAN00003623821	6758STDY13107487	PD58728b_tds0001
46244_2#95.cram	6758	EGAN00004124341	6758STDY13109080	PD58904b_tds0001
46314_2#28.cram	6758	EGAN00004124285	6758STDY13108999	PD58944b_tds0001
46694_4#78.cram	6758	EGAN00004175449	6758STDY13183519	PD58979b_tds0001
47522#10.cram	6758	EGAN00004293079	6758STDY13737327	PD61497b_tds0001
47261#53.cram	6758	EGAN00004233479	6758STDY13431095	PD59214b_tds0001
45904_3#35.cram	6758	EGAN00003620601	6758STDY13096093	PD58667b_tds0001
47523#67.cram	6758	EGAN00004284673	6758STDY13697745	PD61377b_tds0001
47564_2#25.cram	6758	EGAN00004279242	6758STDY13677502	PD61342b_tds0001
47564_3#71.cram	6758	EGAN00004279271	6758STDY13677530	PD61097b_tds0001
46314_1#30.cram	6758	EGAN00004124290	6758STDY13109004	PD58451b_tds0001
47527_1#35.cram	6758	EGAN00004284672	6758STDY13697744	PD61372b_tds0001
47559#59.cram	6758	EGAN00004279252	6758STDY13677509	PD61288b_tds0001
47631#17.cram	6758	EGAN00004331583	6758STDY13792188	PD61134b_tds0001
46312_1#66.cram	6758	EGAN00004124218	6758STDY13108957	PD58615b_tds0001
47474_2#14.cram	6758	EGAN00004279186	6758STDY13677457	PD61129b_tds0001
46670#94.cram	6758	EGAN00004145771	6758STDY13132816	PD59241b_tds0001
47638_1#46.cram	6758	EGAN00004331593	6758STDY13792199	PD61495b_tds0001
46670#10.cram	6758	EGAN00004145727	6758STDY13132776	PD59009b_tds0001
46309_4#74.cram	6758	EGAN00004124146	6758STDY13108895	PD59039b_tds0001
46146_2#70.cram	6758	EGAN00003623801	6758STDY13107467	PD58558b_tds0001
46129#77.cram	6758	EGAN00004124058	6758STDY13108807	PD58430b_tds0001
46167#26.cram	6758	EGAN00004124342	6758STDY13109081	PD58910b_tds0001
47529_1#34.cram	6758	EGAN00004284671	6758STDY13697742	PD61331b_tds0001
47522#94.cram	6758	EGAN00004293107	6758STDY13737355	PD61489b_tds0001
46309_3#30.cram	6758	EGAN00003623869	6758STDY13107537	PD58752b_tds0001
46314_2#53.cram	6758	EGAN00004124333	6758STDY13109072	PD58957b_tds0001
46694_3#7.cram	6758	EGAN00004175458	6758STDY13183530	PD58625b_tds0001
47474_2#93.cram	6758	EGAN00004279146	6758STDY13677417	PD61233b_tds0001
47254_4#10.cram	6758	EGAN00004233486	6758STDY13431102	PD59280b_tds0001
46050_4#24.cram	6758	EGAN00003620666	6758STDY13096160	PD58829b_tds0001
47638_3#45.cram	6758	EGAN00004331590	6758STDY13792196	PD61078b_tds0001
46129#80.cram	6758	EGAN00004124077	6758STDY13108826	PD58660b_tds0001
47529_1#70.cram	6758	EGAN00004284676	6758STDY13697748	PD61421b_tds0001
47638_3#50.cram	6758	EGAN00004331568	6758STDY13792205	PD61494b_tds0001
46309_3#74.cram	6758	EGAN00003623817	6758STDY13107483	PD58697b_tds0001
46309_4#30.cram	6758	EGAN00004124118	6758STDY13108867	PD58530b_tds0001
46146_2#34.cram	6758	EGAN00003623806	6758STDY13107473	PD58613b_tds0001
46706_1#75.cram	6758	EGAN00004148023	6758STDY13147456	PD58815b_tds0001
47254_3#10.cram	6758	EGAN00004233486	6758STDY13431102	PD59280b_tds0001
46314_2#2.cram	6758	EGAN00004124280	6758STDY13109037	PD58927b_tds0001
46694_4#7.cram	6758	EGAN00004175458	6758STDY13183530	PD58625b_tds0001
46131#55.cram	6758	EGAN00003623847	6758STDY13107513	PD58521b_tds0001
46693#76.cram	6758	EGAN00004175441	6758STDY13183513	PD59226b_tds0001
46167#95.cram	6758	EGAN00004124341	6758STDY13109080	PD58904b_tds0001
47523#5.cram	6758	EGAN00004284710	6758STDY13697782	PD61294b_tds0001
47638_3#43.cram	6758	EGAN00004331587	6758STDY13792192	PD61362b_tds0001
47564_3#6.cram	6758	EGAN00004279251	6758STDY13677511	PD61077b_tds0001
47474_3#38.cram	6758	EGAN00004279158	6758STDY13677428	PD61290b_tds0001
46131#27.cram	6758	EGAN00003623854	6758STDY13107520	PD58612b_tds0001
46694_2#51.cram	6758	EGAN00004175481	6758STDY13183552	PD59383b_tds0001
46706_1#73.cram	6758	EGAN00004148016	6758STDY13147449	PD58936b_tds0001
46309_3#66.cram	6758	EGAN00003623793	6758STDY13107458	PD58447b_tds0001
46694_2#10.cram	6758	EGAN00004175497	6758STDY13183563	PD58928b_tds0001
47529_2#84.cram	6758	EGAN00004284706	6758STDY13697777	PD61363b_tds0001
46244_2#14.cram	6758	EGAN00004124270	6758STDY13109027	PD58504b_tds0001
47564_2#58.cram	6758	EGAN00004279249	6758STDY13677508	PD61274b_tds0001
46314_2#55.cram	6758	EGAN00004124344	6758STDY13109083	PD58755b_tds0001
47474_2#95.cram	6758	EGAN00004279194	6758STDY13677465	PD61079b_tds0001
47474_4#38.cram	6758	EGAN00004279158	6758STDY13677428	PD61290b_tds0001
47564_4#6.cram	6758	EGAN00004279251	6758STDY13677511	PD61077b_tds0001
47638_2#49.cram	6758	EGAN00004331565	6758STDY13792203	PD61234b_tds0001
46314_2#40.cram	6758	EGAN00004124272	6758STDY13109029	PD58884b_tds0001
46050_4#57.cram	6758	EGAN00003620660	6758STDY13096156	PD58797b_tds0001
46692#51.cram	6758	EGAN00004147983	6758STDY13147411	PD59164b_tds0001
46309_4#66.cram	6758	EGAN00004124128	6758STDY13108877	PD58750b_tds0001
46245#26.cram	6758	EGAN00004124197	6758STDY13108935	PD58573b_tds0001
46314_2#85.cram	6758	EGAN00004124320	6758STDY13109059	PD58879b_tds0001
45904_4#66.cram	6758	EGAN00003620596	6758STDY13096091	PD58646b_tds0001
46050_4#87.cram	6758	EGAN00003620658	6758STDY13096153	PD58778b_tds0001
47474_4#77.cram	6758	EGAN00004279182	6758STDY13677453	PD61128b_tds0001
47522#36.cram	6758	EGAN00004293085	6758STDY13737331	PD61335b_tds0001
46314_1#33.cram	6758	EGAN00004124296	6758STDY13109010	PD58607b_tds0001
47564_2#88.cram	6758	EGAN00004279304	6758STDY13677564	PD61194b_tds0001
46129#60.cram	6758	EGAN00004124105	6758STDY13108856	PD58435b_tds0001
45904_3#66.cram	6758	EGAN00003620596	6758STDY13096091	PD58646b_tds0001
46694_2#81.cram	6758	EGAN00004175462	6758STDY13183532	PD59198b_tds0001
46706_1#62.cram	6758	EGAN00004148002	6758STDY13147435	PD59135b_tds0001
47474_3#77.cram	6758	EGAN00004279182	6758STDY13677453	PD61128b_tds0001
46050_4#16.cram	6758	EGAN00003620619	6758STDY13096116	PD58417b_tds0001
46312_1#35.cram	6758	EGAN00004124254	6758STDY13108992	PD58968b_tds0001
47527_1#66.cram	6758	EGAN00004284670	6758STDY13697743	PD61358b_tds0001
47564_2#4.cram	6758	EGAN00004279237	6758STDY13677496	PD61192b_tds0001
47522#46.cram	6758	EGAN00004293113	6758STDY13737265	PD61371b_tds0001
46309_2#46.cram	6758	EGAN00003620622	6758STDY13096118	PD58421b_tds0001
47527_1#74.cram	6758	EGAN00004284681	6758STDY13697754	PD61153b_tds0001
46129#92.cram	6758	EGAN00004124129	6758STDY13108878	PD58924b_tds0001
47254_3#81.cram	6758	EGAN00004233489	6758STDY13431105	UnknownTwin2
46693#52.cram	6758	EGAN00004175486	6758STDY13183556	PD59254b_tds0001
47529_2#27.cram	6758	EGAN00004284654	6758STDY13697726	PD61427b_tds0001
45904_4#30.cram	6758	EGAN00003620582	6758STDY13096077	PD58481b_tds0001
46694_2#94.cram	6758	EGAN00004175509	6758STDY13183580	PD59233b_tds0001
47529_3#32.cram	6758	EGAN00004293068	6758STDY13737316	PD61480b_tds0001
45904_3#74.cram	6758	EGAN00003620624	6758STDY13096120	PD58429b_tds0001
46312_1#33.cram	6758	EGAN00004124241	6758STDY13108979	PD58655b_tds0001
46245#95.cram	6758	EGAN00004124239	6758STDY13108976	PD58582b_tds0001
47473#10.cram	6758	EGAN00004279165	6758STDY13677436	PD61201b_tds0001
47261#9.cram	6758	EGAN00004233531	6758STDY13431147	PD59662b_tds0001
47254_4#81.cram	6758	EGAN00004233489	6758STDY13431105	UnknownTwin2
46309_2#9.cram	6758	EGAN00003620592	6758STDY13096086	PD58586b_tds0001
46244_2#90.cram	6758	EGAN00004124334	6758STDY13109073	PD58975b_tds0001
46314_2#83.cram	6758	EGAN00004124318	6758STDY13109056	PD59015b_tds0001
47564_2#96.cram	6758	EGAN00004279309	6758STDY13677568	PD61279b_tds0001
45904_3#30.cram	6758	EGAN00003620582	6758STDY13096077	PD58481b_tds0001
45904_4#74.cram	6758	EGAN00003620624	6758STDY13096120	PD58429b_tds0001
47529_4#32.cram	6758	EGAN00004293068	6758STDY13737316	PD61480b_tds0001
46314_1#35.cram	6758	EGAN00004124260	6758STDY13109018	PD58941b_tds0001
47564_2#20.cram	6758	EGAN00004279233	6758STDY13677489	PD61357b_tds0001
46244_2#26.cram	6758	EGAN00004124342	6758STDY13109081	PD58910b_tds0001
47527_1#30.cram	6758	EGAN00004284666	6758STDY13697738	PD61145b_tds0001
46692#16.cram	6758	EGAN00004147969	6758STDY13147399	PD59277b_tds0001
46309_4#3.cram	6758	EGAN00004124112	6758STDY13108861	PD58499b_tds0001
47473#6.cram	6758	EGAN00004279119	6758STDY13677390	PD61330b_tds0001
46314_2#20.cram	6758	EGAN00004124309	6758STDY13109048	PD58893b_tds0001
47254_3#1.cram	6758	EGAN00004233503	6758STDY13431119	PD59258b_tds0001
46694_4#70.cram	6758	EGAN00004175427	6758STDY13183497	PD58881b_tds0001
47564_4#89.cram	6758	EGAN00004279310	6758STDY13677569	PD61282b_tds0001
47564_4#36.cram	6758	EGAN00004279274	6758STDY13677533	PD61150b_tds0001
47522#49.cram	6758	EGAN00004293116	6758STDY13737268	PD61435b_tds0001
46167#35.cram	6758	EGAN00004124260	6758STDY13109018	PD58941b_tds0001
47254_4#52.cram	6758	EGAN00004233478	6758STDY13431094	PD59387b_tds0001
47474_2#56.cram	6758	EGAN00004279122	6758STDY13677393	PD61208b_tds0001
46706_1#19.cram	6758	EGAN00004147970	6758STDY13147404	PD59020b_tds0001
46694_3#34.cram	6758	EGAN00004175430	6758STDY13183500	PD59234b_tds0001
46314_2#96.cram	6758	EGAN00004124350	6758STDY13109089	PD59046b_tds0001
47564_2#83.cram	6758	EGAN00004279294	6758STDY13677552	PD61200b_tds0001
46314_1#38.cram	6758	EGAN00004124265	6758STDY13109022	PD59037b_tds0001
46131#81.cram	6758	EGAN00003623829	6758STDY13107495	PD58779b_tds0001
47638_3#5.cram	6758	EGAN00004331586	6758STDY13792191	PD61104b_tds0001
46692#85.cram	6758	EGAN00004147947	6758STDY13147380	PD59256b_tds0001
46309_3#3.cram	6758	EGAN00003623852	6758STDY13107518	PD58600b_tds0001
46692#14.cram	6758	EGAN00004147948	6758STDY13147381	PD59261b_tds0001
47522#39.cram	6758	EGAN00004293095	6758STDY13737342	PD61473b_tds0001
47564_3#36.cram	6758	EGAN00004279274	6758STDY13677533	PD61150b_tds0001
46694_3#70.cram	6758	EGAN00004175427	6758STDY13183497	PD58881b_tds0001
47564_3#89.cram	6758	EGAN00004279310	6758STDY13677569	PD61282b_tds0001
46706_1#37.cram	6758	EGAN00004148038	6758STDY13147472	PD59195b_tds0001
47254_4#1.cram	6758	EGAN00004233503	6758STDY13431119	PD59258b_tds0001
46694_4#34.cram	6758	EGAN00004175430	6758STDY13183500	PD59234b_tds0001
46245#29.cram	6758	EGAN00004124221	6758STDY13108959	PD58686b_tds0001
47254_3#52.cram	6758	EGAN00004233478	6758STDY13431094	PD59387b_tds0001
46167#45.cram	6758	EGAN00004124283	6758STDY13109040	PD58997b_tds0001
46146_2#7.cram	6758	EGAN00003623792	6758STDY13107459	PD58453b_tds0001
47638_3#23.cram	6758	EGAN00004331569	6758STDY13792208	PD61223b_tds0001
47564_4#60.cram	6758	EGAN00004279254	6758STDY13677513	PD61087b_tds0001
46692#19.cram	6758	EGAN00004147970	6758STDY13147404	PD59020b_tds0001
46314_2#4.cram	6758	EGAN00004124284	6758STDY13109041	PD58990b_tds0001
47522#34.cram	6758	EGAN00004293076	6758STDY13737324	PD61487b_tds0001
46312_1#38.cram	6758	EGAN00004124258	6758STDY13108998	PD58532b_tds0001
46245#24.cram	6758	EGAN00004124176	6758STDY13108914	PD58709b_tds0001
46050_4#44.cram	6758	EGAN00003620616	6758STDY13096111	PD58817b_tds0001
46694_2#52.cram	6758	EGAN00004175486	6758STDY13183556	PD59254b_tds0001
46670#8.cram	6758	EGAN00004145705	6758STDY13132754	PD58433b_tds0001
46309_2#14.cram	6758	EGAN00003620613	6758STDY13096109	PD58799b_tds0001
46129#88.cram	6758	EGAN00004124119	6758STDY13108868	PD58539b_tds0001
47529_3#67.cram	6758	EGAN00004293157	6758STDY13737309	PD61259b_tds0001
47261#12.cram	6758	EGAN00004233510	6758STDY13431126	PD59329b_tds0001
46314_2#88.cram	6758	EGAN00004124329	6758STDY13109068	PD58744b_tds0001
47564_3#60.cram	6758	EGAN00004279254	6758STDY13677513	PD61087b_tds0001
47261#71.cram	6758	EGAN00004233532	6758STDY13431148	PD59162b_tds0001
47522#44.cram	6758	EGAN00004293111	6758STDY13737359	PD61470b_tds0001
46694_2#1.cram	6758	EGAN00004175478	6758STDY13183549	PD59398b_tds0001
46670#22.cram	6758	EGAN00004145706	6758STDY13132755	PD58483b_tds0001
46670#18.cram	6758	EGAN00004145760	6758STDY13132809	PD59137b_tds0001
47261#28.cram	6758	EGAN00004233501	6758STDY13431115	PD59043b_tds0001
47529_4#67.cram	6758	EGAN00004293157	6758STDY13737309	PD61259b_tds0001
46129#1.cram	6758	EGAN00004124073	6758STDY13108817	PD58516b_tds0001
47564_2#85.cram	6758	EGAN00004279301	6758STDY13677560	PD61090b_tds0001
46245#35.cram	6758	EGAN00004124254	6758STDY13108992	PD58968b_tds0001
47564_2#40.cram	6758	EGAN00004279293	6758STDY13677553	PD61212b_tds0001
47261#3.cram	6758	EGAN00004233544	6758STDY13431159	PD58812b_tds0001
47473#8.cram	6758	EGAN00004279155	6758STDY13677426	PD61250b_tds0001
46244_2#46.cram	6758	EGAN00004124307	6758STDY13109047	PD59018b_tds0001
47564_2#55.cram	6758	EGAN00004279240	6758STDY13677499	PD61267b_tds0001
47522#57.cram	6758	EGAN00004293141	6758STDY13737293	PD61326b_tds0001
46131#61.cram	6758	EGAN00003623868	6758STDY13107535	PD58729b_tds0001
46314_2#58.cram	6758	EGAN00004124347	6758STDY13109086	PD58970b_tds0001
47474_4#35.cram	6758	EGAN00004279150	6758STDY13677421	PD61248b_tds0001
47631#50.cram	6758	EGAN00004331568	6758STDY13792205	PD61494b_tds0001
47522#25.cram	6758	EGAN00004293148	6758STDY13737297	PD61482b_tds0001
46129#32.cram	6758	EGAN00004124125	6758STDY13108874	PD58661b_tds0001
46693#74.cram	6758	EGAN00004175439	6758STDY13183506	PD59357b_tds0001
47261#4.cram	6758	EGAN00004233505	6758STDY13431121	PD58618b_tds0001
46167#29.cram	6758	EGAN00004124289	6758STDY13109003	PD58446b_tds0001
46694_2#82.cram	6758	EGAN00004175465	6758STDY13183534	PD59330b_tds0001
46706_1#61.cram	6758	EGAN00004148001	6758STDY13147434	PD59403b_tds0001
46245#45.cram	6758	EGAN00004124174	6758STDY13108912	PD58680b_tds0001
47473#18.cram	6758	EGAN00004279112	6758STDY13677383	PD61197b_tds0001
46692#65.cram	6758	EGAN00004148005	6758STDY13147438	PD59176b_tds0001
46312_1#77.cram	6758	EGAN00004124245	6758STDY13108984	PD58543b_tds0001
47473#22.cram	6758	EGAN00004279125	6758STDY13677396	PD61231b_tds0001
47474_3#35.cram	6758	EGAN00004279150	6758STDY13677421	PD61248b_tds0001
47529_2#47.cram	6758	EGAN00004284709	6758STDY13697781	PD61159b_tds0001
46129#42.cram	6758	EGAN00004124066	6758STDY13108814	PD58500b_tds0001
47522#96.cram	6758	EGAN00004293104	6758STDY13737352	PD61130b_tds0001
47638_3#48.cram	6758	EGAN00004331563	6758STDY13792202	PD61211b_tds0001
46167#24.cram	6758	EGAN00004124326	6758STDY13109065	PD58898b_tds0001
47564_2#2.cram	6758	EGAN00004279236	6758STDY13677495	PD61070b_tds0001
47254_3#82.cram	6758	EGAN00004233495	6758STDY13431111	PD59267b_tds0001
46309_2#26.cram	6758	EGAN00003620576	6758STDY13096070	PD58420b_tds0001
46706_1#78.cram	6758	EGAN00004148025	6758STDY13147459	PD59155b_tds0001
46129#68.cram	6758	EGAN00004124133	6758STDY13108882	PD58956b_tds0001
46309_2#90.cram	6758	EGAN00003620667	6758STDY13096162	PD58836b_tds0001
46131#13.cram	6758	EGAN00003623867	6758STDY13107536	PD58731b_tds0001
47559#75.cram	6758	EGAN00004279281	6758STDY13677540	PD61314b_tds0001
47529_3#31.cram	6758	EGAN00004293066	6758STDY13737314	PD61147b_tds0001
46244_2#9.cram	6758	EGAN00004124346	6758STDY13109082	PD58916b_tds0001
47474_2#17.cram	6758	EGAN00004279110	6758STDY13677382	PD61175b_tds0001
47474_3#33.cram	6758	EGAN00004279147	6758STDY13677418	PD61219b_tds0001
45904_3#3.cram	6758	EGAN00003620633	6758STDY13096129	PD58547b_tds0001
46670#6.cram	6758	EGAN00004145795	6758STDY13132845	PD59281b_tds0001
47564_3#59.cram	6758	EGAN00004279252	6758STDY13677509	PD61288b_tds0001
47474_2#39.cram	6758	EGAN00004279157	6758STDY13677429	PD61329b_tds0001
47254_4#82.cram	6758	EGAN00004233495	6758STDY13431111	PD59267b_tds0001
47474_2#86.cram	6758	EGAN00004279202	6758STDY13677473	PD61317b_tds0001
47564_2#53.cram	6758	EGAN00004279231	6758STDY13677491	PD61376b_tds0001
46314_1#77.cram	6758	EGAN00004124281	6758STDY13109038	PD58945b_tds0001
47529_4#31.cram	6758	EGAN00004293066	6758STDY13737314	PD61147b_tds0001
47564_4#59.cram	6758	EGAN00004279252	6758STDY13677509	PD61288b_tds0001
45904_4#3.cram	6758	EGAN00003620633	6758STDY13096129	PD58547b_tds0001
47474_4#33.cram	6758	EGAN00004279147	6758STDY13677418	PD61219b_tds0001
46693#79.cram	6758	EGAN00004175452	6758STDY13183520	PD59356b_tds0001
46309_2#19.cram	6758	EGAN00003620647	6758STDY13096142	PD58677b_tds0001
47564_3#91.cram	6758	EGAN00004279313	6758STDY13677572	PD61340b_tds0001
47522#83.cram	6758	EGAN00004293087	6758STDY13737335	PD61380b_tds0001
46309_4#22.cram	6758	EGAN00004124079	6758STDY13108828	PD58746b_tds0001
47638_2#57.cram	6758	EGAN00004331576	6758STDY13792214	PD61399b_tds0001
46245#81.cram	6758	EGAN00004124251	6758STDY13108989	PD58743b_tds0001
46050_4#49.cram	6758	EGAN00003620632	6758STDY13096128	PD58545b_tds0001
47474_3#82.cram	6758	EGAN00004279196	6758STDY13677467	PD61084b_tds0001
46312_1#81.cram	6758	EGAN00004124251	6758STDY13108989	PD58743b_tds0001
46167#61.cram	6758	EGAN00004124351	6758STDY13109090	PD58683b_tds0001
47254_3#33.cram	6758	EGAN00004233522	6758STDY13431138	PD59386b_tds0001
46244_2#75.cram	6758	EGAN00004124269	6758STDY13109026	PD58496b_tds0001
46309_4#13.cram	6758	EGAN00004124108	6758STDY13108859	PD58480b_tds0001
46693#32.cram	6758	EGAN00004175425	6758STDY13183495	PD59143b_tds0001
46694_2#35.cram	6758	EGAN00004175433	6758STDY13183503	PD59314b_tds0001
46129#74.cram	6758	EGAN00004124146	6758STDY13108895	PD59039b_tds0001
47631#48.cram	6758	EGAN00004331563	6758STDY13792202	PD61211b_tds0001
46309_3#22.cram	6758	EGAN00003623813	6758STDY13107480	PD58669b_tds0001
47564_4#91.cram	6758	EGAN00004279313	6758STDY13677572	PD61340b_tds0001
46131#29.cram	6758	EGAN00003623871	6758STDY13107533	PD58705b_tds0001
47474_4#82.cram	6758	EGAN00004279196	6758STDY13677467	PD61084b_tds0001
46050_4#72.cram	6758	EGAN00003620621	6758STDY13096117	PD58419b_tds0001
47559#6.cram	6758	EGAN00004279251	6758STDY13677511	PD61077b_tds0001
47254_4#33.cram	6758	EGAN00004233522	6758STDY13431138	PD59386b_tds0001
46309_2#37.cram	6758	EGAN00003620602	6758STDY13096097	PD58711b_tds0001
46670#75.cram	6758	EGAN00004145761	6758STDY13132811	PD59157b_tds0001
46314_1#94.cram	6758	EGAN00004124339	6758STDY13109078	PD58598b_tds0001
46314_2#31.cram	6758	EGAN00004124291	6758STDY13109005	PD58505b_tds0001
46693#42.cram	6758	EGAN00004175456	6758STDY13183525	PD59361b_tds0001
46309_3#13.cram	6758	EGAN00003623867	6758STDY13107536	PD58731b_tds0001
46131#24.cram	6758	EGAN00003623840	6758STDY13107506	PD58448b_tds0001
46694_3#39.cram	6758	EGAN00004175442	6758STDY13183514	PD59301b_tds0001
46706_1#14.cram	6758	EGAN00004147948	6758STDY13147381	PD59261b_tds0001
46694_3#86.cram	6758	EGAN00004175473	6758STDY13183544	PD59031b_tds0001
46692#7.cram	6758	EGAN00004147989	6758STDY13147422	PD59260b_tds0001
46314_1#81.cram	6758	EGAN00004124315	6758STDY13109054	PD58912b_tds0001
47522#56.cram	6758	EGAN00004293139	6758STDY13737291	PD61319b_tds0001
46167#13.cram	6758	EGAN00004124267	6758STDY13109025	PD59058b_tds0001
46309_3#41.cram	6758	EGAN00003623819	6758STDY13107485	PD58704b_tds0001
46309_3#15.cram	6758	EGAN00003623883	6758STDY13107549	PD58843b_tds0001
46694_4#17.cram	6758	EGAN00004175444	6758STDY13183516	PD59326b_tds0001
47564_4#84.cram	6758	EGAN00004279299	6758STDY13677558	PD61401b_tds0001
46693#68.cram	6758	EGAN00004175422	6758STDY13183492	PD59259b_tds0001
47254_4#35.cram	6758	EGAN00004233526	6758STDY13431142	PD59658b_tds0001
47529_4#58.cram	6758	EGAN00004293142	6758STDY13737294	PD61385b_tds0001
47523#28.cram	6758	EGAN00004284659	6758STDY13697731	PD61395b_tds0001
46694_4#86.cram	6758	EGAN00004175473	6758STDY13183544	PD59031b_tds0001
46694_4#39.cram	6758	EGAN00004175442	6758STDY13183514	PD59301b_tds0001
46694_3#17.cram	6758	EGAN00004175444	6758STDY13183516	PD59326b_tds0001
47564_3#84.cram	6758	EGAN00004279299	6758STDY13677558	PD61401b_tds0001
46309_4#15.cram	6758	EGAN00004124149	6758STDY13108898	PD59050b_tds0001
46694_2#33.cram	6758	EGAN00004175428	6758STDY13183498	PD59172b_tds0001
46309_4#41.cram	6758	EGAN00004124063	6758STDY13108812	PD58489b_tds0001
47529_3#58.cram	6758	EGAN00004293142	6758STDY13737294	PD61385b_tds0001
47523#71.cram	6758	EGAN00004284677	6758STDY13697749	PD61423b_tds0001
46129#79.cram	6758	EGAN00004124072	6758STDY13108822	PD58552b_tds0001
47254_3#35.cram	6758	EGAN00004233526	6758STDY13431142	PD59658b_tds0001
46312_1#94.cram	6758	EGAN00004124234	6758STDY13108972	PD58708b_tds0001
46244_2#73.cram	6758	EGAN00004124266	6758STDY13109023	PD59040b_tds0001
47523#12.cram	6758	EGAN00004284655	6758STDY13697727	PD61116b_tds0001
47638_1#78.cram	6758	EGAN00004331585	6758STDY13792189	PD61103b_tds0001
47559#22.cram	6758	EGAN00004279238	6758STDY13677497	PD61241b_tds0001
46245#61.cram	6758	EGAN00004124204	6758STDY13108941	PD58527b_tds0001
47564_3#54.cram	6758	EGAN00004279232	6758STDY13677492	PD61383b_tds0001
46244_2#62.cram	6758	EGAN00004124352	6758STDY13109091	PD58966b_tds0001
47474_2#70.cram	6758	EGAN00004279161	6758STDY13677433	PD61073b_tds0001
47529_4#4.cram	6758	EGAN00004293140	6758STDY13737292	PD61493b_tds0001
45904_4#15.cram	6758	EGAN00003620617	6758STDY13096112	PD58828b_tds0001
47529_3#88.cram	6758	EGAN00004293094	6758STDY13737343	PD61323b_tds0001
47522#63.cram	6758	EGAN00004293149	6758STDY13737302	PD61472b_tds0001
46692#41.cram	6758	EGAN00004147954	6758STDY13147387	PD59160b_tds0001
45904_4#41.cram	6758	EGAN00003620611	6758STDY13096107	PD58786b_tds0001
46131#35.cram	6758	EGAN00003623810	6758STDY13107476	PD58631b_tds0001
46146_2#93.cram	6758	EGAN00003623878	6758STDY13107545	PD58795b_tds0001
46167#81.cram	6758	EGAN00004124315	6758STDY13109054	PD58912b_tds0001
47559#18.cram	6758	EGAN00004279227	6758STDY13677486	PD61303b_tds0001
46694_4#56.cram	6758	EGAN00004175494	6758STDY13183565	PD59360b_tds0001
47529_3#4.cram	6758	EGAN00004293140	6758STDY13737292	PD61493b_tds0001
47564_4#54.cram	6758	EGAN00004279232	6758STDY13677492	PD61383b_tds0001
45904_3#41.cram	6758	EGAN00003620611	6758STDY13096107	PD58786b_tds0001
46692#31.cram	6758	EGAN00004148021	6758STDY13147452	PD59337b_tds0001
47529_4#88.cram	6758	EGAN00004293094	6758STDY13737343	PD61323b_tds0001
45904_3#15.cram	6758	EGAN00003620617	6758STDY13096112	PD58828b_tds0001
47529_1#93.cram	6758	EGAN00004284639	6758STDY13697711	PD61422b_tds0001
46314_2#67.cram	6758	EGAN00004124287	6758STDY13109002	PD58875b_tds0001
46131#45.cram	6758	EGAN00003623825	6758STDY13107491	PD58759b_tds0001
46314_1#10.cram	6758	EGAN00004124292	6758STDY13109006	PD58511b_tds0001
46309_2#61.cram	6758	EGAN00003620585	6758STDY13096080	PD58544b_tds0001
47559#8.cram	6758	EGAN00004279277	6758STDY13677536	PD61242b_tds0001
47638_1#19.cram	6758	EGAN00004331591	6758STDY13792195	PD61419b_tds0001
46694_3#56.cram	6758	EGAN00004175494	6758STDY13183565	PD59360b_tds0001
47527_1#15.cram	6758	EGAN00004284685	6758STDY13697757	PD61178b_tds0001
46314_1#51.cram	6758	EGAN00004124328	6758STDY13109067	PD58907b_tds0001
47523#4.cram	6758	EGAN00004284687	6758STDY13697759	PD61341b_tds0001
47527_1#41.cram	6758	EGAN00004284693	6758STDY13697765	PD61081b_tds0001
47474_2#34.cram	6758	EGAN00004279149	6758STDY13677420	PD61244b_tds0001
46050_4#65.cram	6758	EGAN00003620595	6758STDY13096090	PD58601b_tds0001
46692#23.cram	6758	EGAN00004147987	6758STDY13147420	PD59247b_tds0001
47564_2#32.cram	6758	EGAN00004279258	6758STDY13677519	PD61195b_tds0001
46309_2#78.cram	6758	EGAN00003620630	6758STDY13096126	PD58535b_tds0001
47474_3#1.cram	6758	EGAN00004279185	6758STDY13677456	PD61080b_tds0001
46245#13.cram	6758	EGAN00004124208	6758STDY13108946	PD58595b_tds0001
46706_1#90.cram	6758	EGAN00004147959	6758STDY13147392	PD59328b_tds0001
45904_3#13.cram	6758	EGAN00003620610	6758STDY13096106	PD58784b_tds0001
47529_4#20.cram	6758	EGAN00004293128	6758STDY13737280	PD61426b_tds0001
47522#72.cram	6758	EGAN00004293071	6758STDY13737319	PD61397b_tds0001
47638_2#16.cram	6758	EGAN00004331579	6758STDY13792184	PD61186b_tds0001
47522#11.cram	6758	EGAN00004293096	6758STDY13737344	PD61465b_tds0001
47527_1#22.cram	6758	EGAN00004284644	6758STDY13697717	PD61296b_tds0001
47527_1#13.cram	6758	EGAN00004284665	6758STDY13697737	PD61106b_tds0001
46050_4#63.cram	6758	EGAN00003620588	6758STDY13096083	PD58577b_tds0001
47474_4#52.cram	6758	EGAN00004279198	6758STDY13677469	PD61093b_tds0001
47529_4#96.cram	6758	EGAN00004293104	6758STDY13737352	PD61130b_tds0001
47529_1#95.cram	6758	EGAN00004284690	6758STDY13697762	PD61428b_tds0001
45904_3#22.cram	6758	EGAN00003620661	6758STDY13096155	PD58787b_tds0001
46706_1#26.cram	6758	EGAN00004147998	6758STDY13147431	PD59375b_tds0001
47564_3#27.cram	6758	EGAN00004279245	6758STDY13677504	PD61088b_tds0001
46693#88.cram	6758	EGAN00004175483	6758STDY13183554	PD59145b_tds0001
47529_3#20.cram	6758	EGAN00004293128	6758STDY13737280	PD61426b_tds0001
45904_4#13.cram	6758	EGAN00003620610	6758STDY13096106	PD58784b_tds0001
47473#75.cram	6758	EGAN00004279178	6758STDY13677449	PD61276b_tds0001
47474_4#1.cram	6758	EGAN00004279185	6758STDY13677456	PD61080b_tds0001
46312_1#10.cram	6758	EGAN00004124201	6758STDY13108939	PD58495b_tds0001
46146_2#95.cram	6758	EGAN00003623882	6758STDY13107548	PD58841b_tds0001
47564_4#27.cram	6758	EGAN00004279245	6758STDY13677504	PD61088b_tds0001
47529_3#96.cram	6758	EGAN00004293104	6758STDY13737352	PD61130b_tds0001
45904_4#22.cram	6758	EGAN00003620661	6758STDY13096155	PD58787b_tds0001
46312_1#51.cram	6758	EGAN00004124186	6758STDY13108923	PD58574b_tds0001
46693#1.cram	6758	EGAN00004175478	6758STDY13183549	PD59398b_tds0001
47474_3#52.cram	6758	EGAN00004279198	6758STDY13677469	PD61093b_tds0001
47529_3#83.cram	6758	EGAN00004293087	6758STDY13737335	PD61380b_tds0001
47564_3#92.cram	6758	EGAN00004279272	6758STDY13677531	PD61109b_tds0001
46694_2#77.cram	6758	EGAN00004175445	6758STDY13183517	PD59340b_tds0001
46309_4#21.cram	6758	EGAN00004124078	6758STDY13108827	PD58738b_tds0001
46244_2#37.cram	6758	EGAN00004124264	6758STDY13109021	PD58814b_tds0001
47474_3#81.cram	6758	EGAN00004279192	6758STDY13677463	PD61138b_tds0001
46312_1#82.cram	6758	EGAN00004124252	6758STDY13108990	PD58958b_tds0001
47523#20.cram	6758	EGAN00004284641	6758STDY13697713	PD61347b_tds0001
46309_3#21.cram	6758	EGAN00003623808	6758STDY13107474	PD58620b_tds0001
47564_4#92.cram	6758	EGAN00004279272	6758STDY13677531	PD61109b_tds0001
46309_2#75.cram	6758	EGAN00003620627	6758STDY13096123	PD58467b_tds0001
46693#60.cram	6758	EGAN00004175500	6758STDY13183572	PD59272b_tds0001
47529_4#83.cram	6758	EGAN00004293087	6758STDY13737335	PD61380b_tds0001
46050_4#71.cram	6758	EGAN00003620635	6758STDY13096115	PD58838b_tds0001
47474_4#81.cram	6758	EGAN00004279192	6758STDY13677463	PD61138b_tds0001
47638_2#44.cram	6758	EGAN00004331589	6758STDY13792194	PD61161b_tds0001
46244_2#19.cram	6758	EGAN00004124308	6758STDY13109046	PD58986b_tds0001
47529_2#36.cram	6758	EGAN00004284682	6758STDY13697753	PD61141b_tds0001
47529_2#89.cram	6758	EGAN00004284714	6758STDY13697787	PD61425b_tds0001
46692#17.cram	6758	EGAN00004147968	6758STDY13147402	PD59278b_tds0001
46314_2#32.cram	6758	EGAN00004124293	6758STDY13109008	PD58560b_tds0001
46693#92.cram	6758	EGAN00004175499	6758STDY13183570	PD59216b_tds0001
46245#27.cram	6758	EGAN00004124203	6758STDY13108942	PD58626b_tds0001
46314_1#82.cram	6758	EGAN00004124316	6758STDY13109055	PD58946b_tds0001
46309_2#73.cram	6758	EGAN00003620623	6758STDY13096119	PD58423b_tds0001
47564_2#67.cram	6758	EGAN00004279266	6758STDY13677525	PD61313b_tds0001
46129#52.cram	6758	EGAN00004124090	6758STDY13108839	PD58993b_tds0001
45904_3#18.cram	6758	EGAN00003620638	6758STDY13096133	PD58585b_tds0001
47529_1#39.cram	6758	EGAN00004284689	6758STDY13697761	PD61392b_tds0001
47529_1#86.cram	6758	EGAN00004284711	6758STDY13697783	PD61349b_tds0001
47529_4#85.cram	6758	EGAN00004293089	6758STDY13737337	PD61183b_tds0001
46245#55.cram	6758	EGAN00004124193	6758STDY13108929	PD58715b_tds0001
46309_3#42.cram	6758	EGAN00003623820	6758STDY13107486	PD58713b_tds0001
46146_2#17.cram	6758	EGAN00003623795	6758STDY13107460	PD58468b_tds0001
46309_4#79.cram	6758	EGAN00004124072	6758STDY13108822	PD58552b_tds0001
47261#5.cram	6758	EGAN00004233533	6758STDY13431149	PD58634b_tds0001
46050_4#68.cram	6758	EGAN00003620600	6758STDY13096096	PD58691b_tds0001
47522#37.cram	6758	EGAN00004293090	6758STDY13737338	PD61177b_tds0001
47474_4#94.cram	6758	EGAN00004279166	6758STDY13677437	PD61214b_tds0001
47529_3#85.cram	6758	EGAN00004293089	6758STDY13737337	PD61183b_tds0001
45904_4#18.cram	6758	EGAN00003620638	6758STDY13096133	PD58585b_tds0001
46146_2#86.cram	6758	EGAN00003623846	6758STDY13107512	PD58492b_tds0001
46146_2#39.cram	6758	EGAN00003623815	6758STDY13107481	PD58673b_tds0001
46309_3#79.cram	6758	EGAN00003623827	6758STDY13107493	PD58939b_tds0001
47529_2#60.cram	6758	EGAN00004284657	6758STDY13697729	PD61283b_tds0001
46309_4#42.cram	6758	EGAN00004124066	6758STDY13108814	PD58500b_tds0001
46050_4#29.cram	6758	EGAN00003620581	6758STDY13096075	PD58466b_tds0001
47474_3#94.cram	6758	EGAN00004279166	6758STDY13677437	PD61214b_tds0001
47522#47.cram	6758	EGAN00004293114	6758STDY13737266	PD61108b_tds0001
46244_2#61.cram	6758	EGAN00004124351	6758STDY13109090	PD58683b_tds0001
46314_1#1.cram	6758	EGAN00004124295	6758STDY13109009	PD58564b_tds0001
45904_3#79.cram	6758	EGAN00003620636	6758STDY13096131	PD58578b_tds0001
47564_4#47.cram	6758	EGAN00004279219	6758STDY13677479	PD61098b_tds0001
46693#77.cram	6758	EGAN00004175445	6758STDY13183517	PD59340b_tds0001
45904_4#42.cram	6758	EGAN00003620612	6758STDY13096108	PD58796b_tds0001
47529_3#40.cram	6758	EGAN00004293097	6758STDY13737345	PD61324b_tds0001
46694_4#93.cram	6758	EGAN00004175505	6758STDY13183575	PD59393b_tds0001
46309_4#18.cram	6758	EGAN00004124067	6758STDY13108816	PD58507b_tds0001
46131#26.cram	6758	EGAN00003623853	6758STDY13107519	PD58606b_tds0001
47254_3#38.cram	6758	EGAN00004233530	6758STDY13431146	PD59660b_tds0001
47529_3#55.cram	6758	EGAN00004293138	6758STDY13737290	PD61315b_tds0001
47527_1#79.cram	6758	EGAN00004284696	6758STDY13697771	PD61381b_tds0001
47522#54.cram	6758	EGAN00004293137	6758STDY13737289	PD61481b_tds0001
46146_2#56.cram	6758	EGAN00003623849	6758STDY13107515	PD58559b_tds0001
45904_3#42.cram	6758	EGAN00003620612	6758STDY13096108	PD58796b_tds0001
46693#80.cram	6758	EGAN00004175454	6758STDY13183522	PD59399b_tds0001
47564_3#47.cram	6758	EGAN00004279219	6758STDY13677479	PD61098b_tds0001
45904_4#79.cram	6758	EGAN00003620636	6758STDY13096131	PD58578b_tds0001
46706_1#46.cram	6758	EGAN00004147972	6758STDY13147405	PD59380b_tds0001
47474_2#7.cram	6758	EGAN00004279129	6758STDY13677400	PD61255b_tds0001
47529_4#40.cram	6758	EGAN00004293097	6758STDY13737345	PD61324b_tds0001
46309_2#62.cram	6758	EGAN00003620587	6758STDY13096082	PD58562b_tds0001
46694_3#93.cram	6758	EGAN00004175505	6758STDY13183575	PD59393b_tds0001
46309_3#18.cram	6758	EGAN00003623796	6758STDY13107462	PD58484b_tds0001
47638_3#76.cram	6758	EGAN00004331580	6758STDY13792185	PD61466b_tds0001
46314_1#52.cram	6758	EGAN00004124331	6758STDY13109071	PD58935b_tds0001
47527_1#42.cram	6758	EGAN00004284694	6758STDY13697766	PD61122b_tds0001
47529_4#55.cram	6758	EGAN00004293138	6758STDY13737290	PD61315b_tds0001
47529_1#56.cram	6758	EGAN00004284642	6758STDY13697714	PD61413b_tds0001
47254_4#38.cram	6758	EGAN00004233530	6758STDY13431146	PD59660b_tds0001
46312_1#1.cram	6758	EGAN00004124212	6758STDY13108949	PD58733b_tds0001
46167#55.cram	6758	EGAN00004124344	6758STDY13109083	PD58755b_tds0001
47564_2#31.cram	6758	EGAN00004279259	6758STDY13677517	PD61142b_tds0001
46131#95.cram	6758	EGAN00003623882	6758STDY13107548	PD58841b_tds0001
47529_2#59.cram	6758	EGAN00004284656	6758STDY13697728	PD61157b_tds0001
46129#76.cram	6758	EGAN00004124151	6758STDY13108900	PD59063b_tds0001
47527_1#21.cram	6758	EGAN00004284643	6758STDY13697715	PD61432b_tds0001
47529_3#2.cram	6758	EGAN00004293131	6758STDY13737283	PD61298b_tds0001
47474_4#10.cram	6758	EGAN00004279165	6758STDY13677436	PD61201b_tds0001
46167#27.cram	6758	EGAN00004124354	6758STDY13109093	PD58741b_tds0001
47529_4#53.cram	6758	EGAN00004293135	6758STDY13737287	PD61311b_tds0001
47474_4#51.cram	6758	EGAN00004279197	6758STDY13677468	PD61071b_tds0001
45904_3#21.cram	6758	EGAN00003620653	6758STDY13096146	PD58717b_tds0001
46694_3#95.cram	6758	EGAN00004175512	6758STDY13183583	PD59298b_tds0001
47559#10.cram	6758	EGAN00004279286	6758STDY13677547	PD61213b_tds0001
47529_3#53.cram	6758	EGAN00004293135	6758STDY13737287	PD61311b_tds0001
46692#91.cram	6758	EGAN00004147960	6758STDY13147394	PD59366b_tds0001
46706_1#9.cram	6758	EGAN00004148006	6758STDY13147439	PD59202b_tds0001
47474_3#10.cram	6758	EGAN00004279165	6758STDY13677436	PD61201b_tds0001
46244_2#78.cram	6758	EGAN00004124304	6758STDY13109043	PD58914b_tds0001
47529_4#2.cram	6758	EGAN00004293131	6758STDY13737283	PD61298b_tds0001
46694_2#38.cram	6758	EGAN00004175446	6758STDY13183511	PD59188b_tds0001
46694_4#95.cram	6758	EGAN00004175512	6758STDY13183583	PD59298b_tds0001
47522#59.cram	6758	EGAN00004293144	6758STDY13737296	PD61390b_tds0001
46312_1#52.cram	6758	EGAN00004124185	6758STDY13108924	PD58652b_tds0001
45904_4#21.cram	6758	EGAN00003620653	6758STDY13096146	PD58717b_tds0001
47474_3#51.cram	6758	EGAN00004279197	6758STDY13677468	PD61071b_tds0001
47254_4#34.cram	6758	EGAN00004233523	6758STDY13431139	PD58528b_tds0001
46245#34.cram	6758	EGAN00004124247	6758STDY13108981	PD58718b_tds0001
46694_3#52.cram	6758	EGAN00004175486	6758STDY13183556	PD59254b_tds0001
47473#1.cram	6758	EGAN00004279185	6758STDY13677456	PD61080b_tds0001
46309_3#14.cram	6758	EGAN00003623875	6758STDY13107542	PD58775b_tds0001
46314_1#93.cram	6758	EGAN00004124336	6758STDY13109077	PD58524b_tds0001
47564_4#85.cram	6758	EGAN00004279301	6758STDY13677560	PD61090b_tds0001
47529_1#10.cram	6758	EGAN00004284640	6758STDY13697712	PD61069b_tds0001
47529_2#67.cram	6758	EGAN00004284673	6758STDY13697745	PD61377b_tds0001
46131#56.cram	6758	EGAN00003623849	6758STDY13107515	PD58559b_tds0001
46706_1#41.cram	6758	EGAN00004147954	6758STDY13147387	PD59160b_tds0001
46706_1#15.cram	6758	EGAN00004147964	6758STDY13147397	PD59205b_tds0001
46670#42.cram	6758	EGAN00004145779	6758STDY13132826	PD59295b_tds0001
46693#75.cram	6758	EGAN00004175437	6758STDY13183509	PD59144b_tds0001
46167#96.cram	6758	EGAN00004124350	6758STDY13109089	PD59046b_tds0001
47522#24.cram	6758	EGAN00004293143	6758STDY13737295	PD61389b_tds0001
46694_4#1.cram	6758	EGAN00004175478	6758STDY13183549	PD59398b_tds0001
47254_3#70.cram	6758	EGAN00004233524	6758STDY13431141	PD59033b_tds0001
47261#73.cram	6758	EGAN00004233540	6758STDY13431154	UnknownTwin3
46694_4#52.cram	6758	EGAN00004175486	6758STDY13183556	PD59254b_tds0001
46245#44.cram	6758	EGAN00004124172	6758STDY13108910	PD58551b_tds0001
46146_2#51.cram	6758	EGAN00003623837	6758STDY13107504	PD58906b_tds0001
46312_1#95.cram	6758	EGAN00004124239	6758STDY13108976	PD58582b_tds0001
47254_3#34.cram	6758	EGAN00004233523	6758STDY13431139	PD58528b_tds0001
47473#88.cram	6758	EGAN00004279205	6758STDY13677476	PD61400b_tds0001
47261#38.cram	6758	EGAN00004233530	6758STDY13431146	PD59660b_tds0001
47564_3#85.cram	6758	EGAN00004279301	6758STDY13677560	PD61090b_tds0001
46309_4#14.cram	6758	EGAN00004124115	6758STDY13108864	PD58508b_tds0001
46692#64.cram	6758	EGAN00004148004	6758STDY13147437	PD58455b_tds0001
46146_2#10.cram	6758	EGAN00003623859	6758STDY13107524	PD58632b_tds0001
47564_2#60.cram	6758	EGAN00004279254	6758STDY13677513	PD61087b_tds0001
47559#79.cram	6758	EGAN00004279285	6758STDY13677544	PD61226b_tds0001
47254_4#70.cram	6758	EGAN00004233524	6758STDY13431141	PD59033b_tds0001
46694_3#1.cram	6758	EGAN00004175478	6758STDY13183549	PD59398b_tds0001
46244_2#66.cram	6758	EGAN00004124288	6758STDY13109001	PD58873b_tds0001
46670#32.cram	6758	EGAN00004145730	6758STDY13132779	PD58788b_tds0001
46167#25.cram	6758	EGAN00004124337	6758STDY13109076	PD59051b_tds0001
45904_4#26.cram	6758	EGAN00003620576	6758STDY13096070	PD58420b_tds0001
47529_3#92.cram	6758	EGAN00004293105	6758STDY13737353	PD61467b_tds0001
47474_3#56.cram	6758	EGAN00004279122	6758STDY13677393	PD61208b_tds0001
46245#49.cram	6758	EGAN00004124182	6758STDY13108921	PD58782b_tds0001
46694_2#34.cram	6758	EGAN00004175430	6758STDY13183500	PD59234b_tds0001
47564_3#83.cram	6758	EGAN00004279294	6758STDY13677552	PD61200b_tds0001
46244_2#74.cram	6758	EGAN00004124268	6758STDY13109024	PD59057b_tds0001
46312_1#93.cram	6758	EGAN00004124224	6758STDY13108961	PD58710b_tds0001
47638_2#5.cram	6758	EGAN00004331586	6758STDY13792191	PD61104b_tds0001
46692#69.cram	6758	EGAN00004148010	6758STDY13147444	PD59251b_tds0001
47559#74.cram	6758	EGAN00004279280	6758STDY13677539	PD61281b_tds0001
46167#57.cram	6758	EGAN00004124345	6758STDY13109085	PD58960b_tds0001
46131#83.cram	6758	EGAN00003623835	6758STDY13107501	PD58842b_tds0001
45904_4#90.cram	6758	EGAN00003620667	6758STDY13096162	PD58836b_tds0001
47564_4#83.cram	6758	EGAN00004279294	6758STDY13677552	PD61200b_tds0001
46314_1#95.cram	6758	EGAN00004124341	6758STDY13109080	PD58904b_tds0001
46706_1#22.cram	6758	EGAN00004147985	6758STDY13147419	PD59243b_tds0001
46245#39.cram	6758	EGAN00004124165	6758STDY13108903	PD58427b_tds0001
47474_4#56.cram	6758	EGAN00004279122	6758STDY13677393	PD61208b_tds0001
47261#62.cram	6758	EGAN00004233500	6758STDY13431117	PD59306b_tds0001
47529_4#92.cram	6758	EGAN00004293105	6758STDY13737353	PD61467b_tds0001
45904_3#26.cram	6758	EGAN00003620576	6758STDY13096070	PD58420b_tds0001
47638_2#23.cram	6758	EGAN00004331569	6758STDY13792208	PD61223b_tds0001
46670#68.cram	6758	EGAN00004145747	6758STDY13132798	PD58996b_tds0001
47527_1#26.cram	6758	EGAN00004284653	6758STDY13697725	PD61424b_tds0001
46244_2#30.cram	6758	EGAN00004124290	6758STDY13109004	PD58451b_tds0001
46309_2#3.cram	6758	EGAN00003620633	6758STDY13096129	PD58547b_tds0001
45904_3#90.cram	6758	EGAN00003620667	6758STDY13096162	PD58836b_tds0001
46694_2#70.cram	6758	EGAN00004175427	6758STDY13183497	PD58881b_tds0001
47564_2#89.cram	6758	EGAN00004279310	6758STDY13677569	PD61282b_tds0001
46129#6.cram	6758	EGAN00004124152	6758STDY13108901	PD59067b_tds0001
47564_2#36.cram	6758	EGAN00004279274	6758STDY13677533	PD61150b_tds0001
47522#29.cram	6758	EGAN00004293158	6758STDY13737310	PD61491b_tds0001
46706_1#13.cram	6758	EGAN00004147946	6758STDY13147379	PD59215b_tds0001
46309_3#90.cram	6758	EGAN00003623863	6758STDY13107530	PD58694b_tds0001
47529_2#31.cram	6758	EGAN00004284667	6758STDY13697739	PD61263b_tds0001
47529_1#94.cram	6758	EGAN00004284652	6758STDY13697723	PD61367b_tds0001
47474_3#17.cram	6758	EGAN00004279110	6758STDY13677382	PD61175b_tds0001
47474_2#33.cram	6758	EGAN00004279147	6758STDY13677418	PD61219b_tds0001
46245#96.cram	6758	EGAN00004124243	6758STDY13108982	PD58791b_tds0001
47564_2#59.cram	6758	EGAN00004279252	6758STDY13677509	PD61288b_tds0001
46131#72.cram	6758	EGAN00003623805	6758STDY13107472	PD58611b_tds0001
47564_4#53.cram	6758	EGAN00004279231	6758STDY13677491	PD61376b_tds0001
46167#34.cram	6758	EGAN00004124259	6758STDY13109017	PD58925b_tds0001
47638_2#48.cram	6758	EGAN00004331563	6758STDY13792202	PD61211b_tds0001
46050_4#76.cram	6758	EGAN00003620628	6758STDY13096124	PD58471b_tds0001
47474_4#39.cram	6758	EGAN00004279157	6758STDY13677429	PD61329b_tds0001
47474_4#86.cram	6758	EGAN00004279202	6758STDY13677473	PD61317b_tds0001
47564_3#2.cram	6758	EGAN00004279236	6758STDY13677495	PD61070b_tds0001
46131#11.cram	6758	EGAN00003623862	6758STDY13107528	PD58670b_tds0001
46309_3#26.cram	6758	EGAN00003623853	6758STDY13107519	PD58606b_tds0001
46309_4#90.cram	6758	EGAN00004124122	6758STDY13108871	PD58555b_tds0001
46146_2#94.cram	6758	EGAN00003623881	6758STDY13107547	PD58820b_tds0001
46692#84.cram	6758	EGAN00004148037	6758STDY13147470	PD59064b_tds0001
46692#15.cram	6758	EGAN00004147964	6758STDY13147397	PD59205b_tds0001
47473#68.cram	6758	EGAN00004279160	6758STDY13677431	PD61328b_tds0001
47474_4#17.cram	6758	EGAN00004279110	6758STDY13677382	PD61175b_tds0001
47564_4#2.cram	6758	EGAN00004279236	6758STDY13677495	PD61070b_tds0001
47474_3#86.cram	6758	EGAN00004279202	6758STDY13677473	PD61317b_tds0001
47474_3#39.cram	6758	EGAN00004279157	6758STDY13677429	PD61329b_tds0001
46167#44.cram	6758	EGAN00004124282	6758STDY13109039	PD58776b_tds0001
47564_3#53.cram	6758	EGAN00004279231	6758STDY13677491	PD61376b_tds0001
46309_4#26.cram	6758	EGAN00004124088	6758STDY13108837	PD58980b_tds0001
46245#57.cram	6758	EGAN00004124192	6758STDY13108931	PD58844b_tds0001
46692#89.cram	6758	EGAN00004147958	6758STDY13147391	PD59274b_tds0001
47473#42.cram	6758	EGAN00004279168	6758STDY13677439	PD61289b_tds0001
47522#35.cram	6758	EGAN00004293081	6758STDY13737329	PD61471b_tds0001
47638_1#3.cram	6758	EGAN00004331577	6758STDY13792182	PD61066b_tds0001
47529_4#47.cram	6758	EGAN00004293114	6758STDY13737266	PD61108b_tds0001
46129#22.cram	6758	EGAN00004124079	6758STDY13108828	PD58746b_tds0001
46146_2#81.cram	6758	EGAN00003623829	6758STDY13107495	PD58779b_tds0001
46245#25.cram	6758	EGAN00004124188	6758STDY13108926	PD58721b_tds0001
46167#49.cram	6758	EGAN00004124325	6758STDY13109064	PD58895b_tds0001
46694_4#82.cram	6758	EGAN00004175465	6758STDY13183534	PD59330b_tds0001
47564_3#40.cram	6758	EGAN00004279293	6758STDY13677553	PD61212b_tds0001
45904_4#14.cram	6758	EGAN00003620613	6758STDY13096109	PD58799b_tds0001
46129#18.cram	6758	EGAN00004124067	6758STDY13108816	PD58507b_tds0001
46131#63.cram	6758	EGAN00003623873	6758STDY13107540	PD58762b_tds0001
47261#2.cram	6758	EGAN00004233497	6758STDY13431114	PD59027b_tds0001
46670#1.cram	6758	EGAN00004145726	6758STDY13132775	PD58920b_tds0001
47564_3#55.cram	6758	EGAN00004279240	6758STDY13677499	PD61267b_tds0001
47473#32.cram	6758	EGAN00004279142	6758STDY13677413	PD61252b_tds0001
47474_2#35.cram	6758	EGAN00004279150	6758STDY13677421	PD61248b_tds0001
46050_4#64.cram	6758	EGAN00003620591	6758STDY13096087	PD58588b_tds0001
47527_1#14.cram	6758	EGAN00004284679	6758STDY13697751	PD61132b_tds0001
47529_3#47.cram	6758	EGAN00004293114	6758STDY13737266	PD61108b_tds0001
47261#82.cram	6758	EGAN00004233495	6758STDY13431111	PD59267b_tds0001
47522#45.cram	6758	EGAN00004293112	6758STDY13737360	PD61262b_tds0001
47529_1#81.cram	6758	EGAN00004284702	6758STDY13697773	PD61133b_tds0001
47564_4#40.cram	6758	EGAN00004279293	6758STDY13677553	PD61212b_tds0001
45904_3#14.cram	6758	EGAN00003620613	6758STDY13096109	PD58799b_tds0001
46694_3#82.cram	6758	EGAN00004175465	6758STDY13183534	PD59330b_tds0001
46167#39.cram	6758	EGAN00004124271	6758STDY13109028	PD58510b_tds0001
46129#8.cram	6758	EGAN00004124064	6758STDY13108813	PD58498b_tds0001
47564_4#55.cram	6758	EGAN00004279240	6758STDY13677499	PD61267b_tds0001
46670#88.cram	6758	EGAN00004145783	6758STDY13132844	PD59230b_tds0001
46314_2#6.cram	6758	EGAN00004124311	6758STDY13109049	PD58929b_tds0001
47564_2#6.cram	6758	EGAN00004279251	6758STDY13677511	PD61077b_tds0001
47559#52.cram	6758	EGAN00004279230	6758STDY13677490	PD61370b_tds0001
47527_1#46.cram	6758	EGAN00004284708	6758STDY13697780	PD61155b_tds0001
46670#60.cram	6758	EGAN00004145733	6758STDY13132782	PD59007b_tds0001
47474_4#95.cram	6758	EGAN00004279194	6758STDY13677465	PD61079b_tds0001
47474_2#38.cram	6758	EGAN00004279158	6758STDY13677428	PD61290b_tds0001
46131#37.cram	6758	EGAN00003623812	6758STDY13107478	PD58637b_tds0001
46694_3#51.cram	6758	EGAN00004175481	6758STDY13183552	PD59383b_tds0001
46314_1#56.cram	6758	EGAN00004124343	6758STDY13109084	PD58938b_tds0001
47254_4#7.cram	6758	EGAN00004233518	6758STDY13431134	PD58950b_tds0001
46694_3#10.cram	6758	EGAN00004175497	6758STDY13183563	PD58928b_tds0001
46309_2#66.cram	6758	EGAN00003620596	6758STDY13096091	PD58646b_tds0001
46706_1#42.cram	6758	EGAN00004147957	6758STDY13147390	PD59269b_tds0001
47529_4#84.cram	6758	EGAN00004293088	6758STDY13737336	PD61345b_tds0001
45904_3#46.cram	6758	EGAN00003620622	6758STDY13096118	PD58421b_tds0001
47564_4#58.cram	6758	EGAN00004279249	6758STDY13677508	PD61274b_tds0001
47638_2#43.cram	6758	EGAN00004331587	6758STDY13792192	PD61362b_tds0001
46146_2#1.cram	6758	EGAN00003623856	6758STDY13107523	PD58629b_tds0001
46131#47.cram	6758	EGAN00003623832	6758STDY13107497	PD58794b_tds0001
46694_4#51.cram	6758	EGAN00004175481	6758STDY13183552	PD59383b_tds0001
46146_2#52.cram	6758	EGAN00003623844	6758STDY13107509	PD58476b_tds0001
47474_3#95.cram	6758	EGAN00004279194	6758STDY13677465	PD61079b_tds0001
47638_3#49.cram	6758	EGAN00004331565	6758STDY13792203	PD61234b_tds0001
46694_4#10.cram	6758	EGAN00004175497	6758STDY13183563	PD58928b_tds0001
47254_3#7.cram	6758	EGAN00004233518	6758STDY13431134	PD58950b_tds0001
46706_1#79.cram	6758	EGAN00004148028	6758STDY13147462	PD59138b_tds0001
45904_4#46.cram	6758	EGAN00003620622	6758STDY13096118	PD58421b_tds0001
47529_3#84.cram	6758	EGAN00004293088	6758STDY13737336	PD61345b_tds0001
47529_1#1.cram	6758	EGAN00004284651	6758STDY13697724	PD61394b_tds0001
47564_3#58.cram	6758	EGAN00004279249	6758STDY13677508	PD61274b_tds0001
46692#53.cram	6758	EGAN00004147982	6758STDY13147417	PD59209b_tds0001
47529_3#91.cram	6758	EGAN00004293102	6758STDY13737350	PD61505b_tds0001
46312_1#56.cram	6758	EGAN00004124191	6758STDY13108930	PD58732b_tds0001
46167#36.cram	6758	EGAN00004124263	6758STDY13109020	PD59012b_tds0001
46244_2#3.cram	6758	EGAN00004124302	6758STDY13109016	PD58922b_tds0001
47631#5.cram	6758	EGAN00004331586	6758STDY13792191	PD61104b_tds0001
46309_2#30.cram	6758	EGAN00003620582	6758STDY13096077	PD58481b_tds0001
45904_3#9.cram	6758	EGAN00003620592	6758STDY13096086	PD58586b_tds0001
46694_2#7.cram	6758	EGAN00004175458	6758STDY13183530	PD58625b_tds0001
47474_3#93.cram	6758	EGAN00004279146	6758STDY13677417	PD61233b_tds0001
47473#80.cram	6758	EGAN00004279189	6758STDY13677460	PD61388b_tds0001
47261#30.cram	6758	EGAN00004233507	6758STDY13431123	PD59350b_tds0001
46245#94.cram	6758	EGAN00004124234	6758STDY13108972	PD58708b_tds0001
46706_1#21.cram	6758	EGAN00004147979	6758STDY13147414	PD59194b_tds0001
46167#46.cram	6758	EGAN00004124307	6758STDY13109047	PD59018b_tds0001
47529_4#91.cram	6758	EGAN00004293102	6758STDY13737350	PD61505b_tds0001
46670#92.cram	6758	EGAN00004145742	6758STDY13132791	PD59006b_tds0001
47474_4#93.cram	6758	EGAN00004279146	6758STDY13677417	PD61233b_tds0001
45904_4#9.cram	6758	EGAN00003620592	6758STDY13096086	PD58586b_tds0001
46692#86.cram	6758	EGAN00004147950	6758STDY13147383	PD59309b_tds0001
46314_2#59.cram	6758	EGAN00004124348	6758STDY13109087	PD58991b_tds0001
47473#77.cram	6758	EGAN00004279182	6758STDY13677453	PD61128b_tds0001
47638_2#45.cram	6758	EGAN00004331590	6758STDY13792196	PD61078b_tds0001
47261#40.cram	6758	EGAN00004233537	6758STDY13431152	PD59661b_tds0001
47638_2#50.cram	6758	EGAN00004331568	6758STDY13792205	PD61494b_tds0001
46309_2#74.cram	6758	EGAN00003620624	6758STDY13096120	PD58429b_tds0001
47564_4#20.cram	6758	EGAN00004279233	6758STDY13677489	PD61357b_tds0001
47559#76.cram	6758	EGAN00004279282	6758STDY13677541	PD61318b_tds0001
46694_3#94.cram	6758	EGAN00004175509	6758STDY13183580	PD59233b_tds0001
46314_2#36.cram	6758	EGAN00004124263	6758STDY13109020	PD59012b_tds0001
46314_2#89.cram	6758	EGAN00004124332	6758STDY13109070	PD58918b_tds0001
47529_2#32.cram	6758	EGAN00004284668	6758STDY13697740	PD61280b_tds0001
46312_1#17.cram	6758	EGAN00004124230	6758STDY13108968	PD58656b_tds0001
46670#80.cram	6758	EGAN00004145772	6758STDY13132821	PD59060b_tds0001
47522#95.cram	6758	EGAN00004293109	6758STDY13737356	PD61411b_tds0001
46309_4#9.cram	6758	EGAN00004124082	6758STDY13108833	PD58942b_tds0001
47529_3#27.cram	6758	EGAN00004293155	6758STDY13737307	PD61102b_tds0001
47564_4#96.cram	6758	EGAN00004279309	6758STDY13677568	PD61279b_tds0001
46131#59.cram	6758	EGAN00003623860	6758STDY13107526	PD58638b_tds0001
46694_4#94.cram	6758	EGAN00004175509	6758STDY13183580	PD59233b_tds0001
47564_3#20.cram	6758	EGAN00004279233	6758STDY13677489	PD61357b_tds0001
46129#10.cram	6758	EGAN00004124089	6758STDY13108838	PD58802b_tds0001
46670#77.cram	6758	EGAN00004145765	6758STDY13132814	PD59232b_tds0001
46312_1#39.cram	6758	EGAN00004124165	6758STDY13108903	PD58427b_tds0001
46309_3#9.cram	6758	EGAN00003623850	6758STDY13107516	PD58569b_tds0001
46312_1#86.cram	6758	EGAN00004124261	6758STDY13108996	PD58911b_tds0001
47564_3#96.cram	6758	EGAN00004279309	6758STDY13677568	PD61279b_tds0001
47473#92.cram	6758	EGAN00004279145	6758STDY13677416	PD61209b_tds0001
47529_4#27.cram	6758	EGAN00004293155	6758STDY13737307	PD61102b_tds0001
47564_4#4.cram	6758	EGAN00004279237	6758STDY13677496	PD61192b_tds0001
46131#54.cram	6758	EGAN00003623845	6758STDY13107511	PD58487b_tds0001
47529_3#54.cram	6758	EGAN00004293137	6758STDY13737289	PD61481b_tds0001
46309_4#46.cram	6758	EGAN00004124074	6758STDY13108823	PD58554b_tds0001
47522#26.cram	6758	EGAN00004293154	6758STDY13737306	PD61356b_tds0001
46314_1#17.cram	6758	EGAN00004124277	6758STDY13109034	PD58703b_tds0001
46167#94.cram	6758	EGAN00004124339	6758STDY13109078	PD58598b_tds0001
47564_3#88.cram	6758	EGAN00004279304	6758STDY13677564	PD61194b_tds0001
46314_2#60.cram	6758	EGAN00004124349	6758STDY13109088	PD58999b_tds0001
46146_2#82.cram	6758	EGAN00003623834	6758STDY13107500	PD58840b_tds0001
46694_4#81.cram	6758	EGAN00004175462	6758STDY13183532	PD59198b_tds0001
46245#36.cram	6758	EGAN00004124255	6758STDY13108993	PD58617b_tds0001
47473#60.cram	6758	EGAN00004279139	6758STDY13677409	PD61230b_tds0001
47529_4#54.cram	6758	EGAN00004293137	6758STDY13737289	PD61481b_tds0001
47564_3#4.cram	6758	EGAN00004279237	6758STDY13677496	PD61192b_tds0001
47523#58.cram	6758	EGAN00004284649	6758STDY13697721	PD61156b_tds0001
47564_4#88.cram	6758	EGAN00004279304	6758STDY13677564	PD61194b_tds0001
46309_3#46.cram	6758	EGAN00003623830	6758STDY13107496	PD58789b_tds0001
47529_1#82.cram	6758	EGAN00004284701	6758STDY13697774	PD61136b_tds0001
46314_1#39.cram	6758	EGAN00004124271	6758STDY13109028	PD58510b_tds0001
46314_1#86.cram	6758	EGAN00004124322	6758STDY13109061	PD58888b_tds0001
46245#46.cram	6758	EGAN00004124177	6758STDY13108915	PD58834b_tds0001
46694_3#81.cram	6758	EGAN00004175462	6758STDY13183532	PD59198b_tds0001
46706_1#18.cram	6758	EGAN00004147971	6758STDY13147403	PD59317b_tds0001
46692#66.cram	6758	EGAN00004148007	6758STDY13147440	PD59222b_tds0001
47474_2#77.cram	6758	EGAN00004279182	6758STDY13677453	PD61128b_tds0001
47529_4#60.cram	6758	EGAN00004293145	6758STDY13737298	PD61483b_tds0001
46309_2#42.cram	6758	EGAN00003620612	6758STDY13096108	PD58796b_tds0001
46146_2#33.cram	6758	EGAN00003623803	6758STDY13107469	PD58570b_tds0001
47527_1#62.cram	6758	EGAN00004284660	6758STDY13697732	PD61412b_tds0001
46050_4#12.cram	6758	EGAN00003620614	6758STDY13096105	PD58777b_tds0001
47522#27.cram	6758	EGAN00004293155	6758STDY13737307	PD61102b_tds0001
46050_4#23.cram	6758	EGAN00003620662	6758STDY13096157	PD58800b_tds0001
46245#37.cram	6758	EGAN00004177832	6758STDY13108997	PD58948b_tds0001
47522#55.cram	6758	EGAN00004293138	6758STDY13737290	PD61315b_tds0001
47631#20.cram	6758	EGAN00004331592	6758STDY13792197	PD61285b_tds0001
46309_3#73.cram	6758	EGAN00003623809	6758STDY13107475	PD58628b_tds0001
46706_1#66.cram	6758	EGAN00004148007	6758STDY13147440	PD59222b_tds0001
47564_3#67.cram	6758	EGAN00004279266	6758STDY13677525	PD61313b_tds0001
45904_3#62.cram	6758	EGAN00003620587	6758STDY13096082	PD58562b_tds0001
46693#10.cram	6758	EGAN00004175497	6758STDY13183563	PD58928b_tds0001
46309_2#79.cram	6758	EGAN00003620636	6758STDY13096131	PD58578b_tds0001
47529_1#33.cram	6758	EGAN00004284669	6758STDY13697741	PD61295b_tds0001
47529_3#60.cram	6758	EGAN00004293145	6758STDY13737298	PD61483b_tds0001
46167#59.cram	6758	EGAN00004124348	6758STDY13109087	PD58991b_tds0001
47474_2#94.cram	6758	EGAN00004279166	6758STDY13677437	PD61214b_tds0001
46314_2#54.cram	6758	EGAN00004124340	6758STDY13109079	PD58682b_tds0001
47473#52.cram	6758	EGAN00004279198	6758STDY13677469	PD61093b_tds0001
46050_4#5.cram	6758	EGAN00003620575	6758STDY13096071	PD58422b_tds0001
46245#47.cram	6758	EGAN00004124178	6758STDY13108916	PD58653b_tds0001
46244_2#15.cram	6758	EGAN00004124275	6758STDY13109030	PD58550b_tds0001
46244_2#41.cram	6758	EGAN00004124274	6758STDY13109032	PD58890b_tds0001
47529_2#85.cram	6758	EGAN00004284705	6758STDY13697778	PD61409b_tds0001
45904_4#62.cram	6758	EGAN00003620587	6758STDY13096082	PD58562b_tds0001
47564_4#67.cram	6758	EGAN00004279266	6758STDY13677525	PD61313b_tds0001
46692#67.cram	6758	EGAN00004148008	6758STDY13147441	PD59229b_tds0001
46309_4#73.cram	6758	EGAN00004124143	6758STDY13108892	PD59035b_tds0001
46167#54.cram	6758	EGAN00004124340	6758STDY13109079	PD58682b_tds0001
47559#77.cram	6758	EGAN00004279283	6758STDY13677542	PD61337b_tds0001
46244_2#22.cram	6758	EGAN00004124321	6758STDY13109060	PD58477b_tds0001
47523#30.cram	6758	EGAN00004284666	6758STDY13697738	PD61145b_tds0001
46131#94.cram	6758	EGAN00003623881	6758STDY13107547	PD58820b_tds0001
47529_1#35.cram	6758	EGAN00004284672	6758STDY13697744	PD61372b_tds0001
47529_4#36.cram	6758	EGAN00004293085	6758STDY13737331	PD61335b_tds0001
47529_4#89.cram	6758	EGAN00004293099	6758STDY13737347	PD61436b_tds0001
47529_2#83.cram	6758	EGAN00004284704	6758STDY13697776	PD61350b_tds0001
47564_2#92.cram	6758	EGAN00004279272	6758STDY13677531	PD61109b_tds0001
46309_4#75.cram	6758	EGAN00004124150	6758STDY13108899	PD59053b_tds0001
46706_1#30.cram	6758	EGAN00004148015	6758STDY13147451	PD59335b_tds0001
46694_3#77.cram	6758	EGAN00004175445	6758STDY13183517	PD59340b_tds0001
47638_1#18.cram	6758	EGAN00004331584	6758STDY13792190	PD61107b_tds0001
46244_2#13.cram	6758	EGAN00004124267	6758STDY13109025	PD59058b_tds0001
47474_2#81.cram	6758	EGAN00004279192	6758STDY13677463	PD61138b_tds0001
47523#40.cram	6758	EGAN00004284691	6758STDY13697763	PD61057b_tds0001
47559#80.cram	6758	EGAN00004279287	6758STDY13677546	PD61193b_tds0001
47529_3#89.cram	6758	EGAN00004293099	6758STDY13737347	PD61436b_tds0001
47529_3#36.cram	6758	EGAN00004293085	6758STDY13737331	PD61335b_tds0001
46146_2#35.cram	6758	EGAN00003623810	6758STDY13107476	PD58631b_tds0001
46706_1#74.cram	6758	EGAN00004148020	6758STDY13147454	PD59353b_tds0001
46670#76.cram	6758	EGAN00004145762	6758STDY13132812	PD59166b_tds0001
46694_4#77.cram	6758	EGAN00004175445	6758STDY13183517	PD59340b_tds0001
46309_2#21.cram	6758	EGAN00003620653	6758STDY13096146	PD58717b_tds0001
46309_3#75.cram	6758	EGAN00003623818	6758STDY13107484	PD58701b_tds0001
46314_2#27.cram	6758	EGAN00004124354	6758STDY13109093	PD58741b_tds0001
46050_4#25.cram	6758	EGAN00003620574	6758STDY13096069	PD58418b_tds0001
47638_3#44.cram	6758	EGAN00004331589	6758STDY13792194	PD61161b_tds0001
46167#37.cram	6758	EGAN00004124264	6758STDY13109021	PD58814b_tds0001
45904_3#75.cram	6758	EGAN00003620627	6758STDY13096123	PD58467b_tds0001
47559#92.cram	6758	EGAN00004279272	6758STDY13677531	PD61109b_tds0001
46694_4#38.cram	6758	EGAN00004175446	6758STDY13183511	PD59188b_tds0001
46694_2#95.cram	6758	EGAN00004175512	6758STDY13183583	PD59298b_tds0001
47564_3#31.cram	6758	EGAN00004279259	6758STDY13677517	PD61142b_tds0001
46314_1#70.cram	6758	EGAN00004124299	6758STDY13109013	PD58902b_tds0001
46692#70.cram	6758	EGAN00004148011	6758STDY13147445	PD59253b_tds0001
47529_3#59.cram	6758	EGAN00004293144	6758STDY13737296	PD61390b_tds0001
47527_1#75.cram	6758	EGAN00004284686	6758STDY13697758	PD61264b_tds0001
46167#47.cram	6758	EGAN00004124312	6758STDY13109052	PD59055b_tds0001
47474_2#10.cram	6758	EGAN00004279165	6758STDY13677436	PD61201b_tds0001
46314_1#34.cram	6758	EGAN00004124259	6758STDY13109017	PD58925b_tds0001
46314_2#91.cram	6758	EGAN00004124335	6758STDY13109074	PD58987b_tds0001
46694_3#38.cram	6758	EGAN00004175446	6758STDY13183511	PD59188b_tds0001
45904_4#75.cram	6758	EGAN00003620627	6758STDY13096123	PD58467b_tds0001
47474_2#51.cram	6758	EGAN00004279197	6758STDY13677468	PD61071b_tds0001
47473#76.cram	6758	EGAN00004279181	6758STDY13677452	PD61096b_tds0001
46245#59.cram	6758	EGAN00004124199	6758STDY13108937	PD58756b_tds0001
46692#87.cram	6758	EGAN00004147953	6758STDY13147386	PD59379b_tds0001
47564_4#31.cram	6758	EGAN00004279259	6758STDY13677517	PD61142b_tds0001
46692#93.cram	6758	EGAN00004147984	6758STDY13147418	PD59210b_tds0001
47529_4#59.cram	6758	EGAN00004293144	6758STDY13737296	PD61390b_tds0001
47638_1#42.cram	6758	EGAN00004331581	6758STDY13792186	PD61059b_tds0001
46309_4#62.cram	6758	EGAN00004124109	6758STDY13108860	PD58490b_tds0001
47529_2#40.cram	6758	EGAN00004284691	6758STDY13697763	PD61057b_tds0001
46050_4#8.cram	6758	EGAN00003620590	6758STDY13096085	PD58584b_tds0001
46131#36.cram	6758	EGAN00003623811	6758STDY13107477	PD58635b_tds0001
47474_4#7.cram	6758	EGAN00004279129	6758STDY13677400	PD61255b_tds0001
45904_4#73.cram	6758	EGAN00003620623	6758STDY13096119	PD58423b_tds0001
47638_1#21.cram	6758	EGAN00004331594	6758STDY13792198	PD61105b_tds0001
46245#54.cram	6758	EGAN00004124189	6758STDY13108927	PD58837b_tds0001
46312_1#70.cram	6758	EGAN00004124225	6758STDY13108964	PD58807b_tds0001
46314_2#84.cram	6758	EGAN00004124317	6758STDY13109057	PD58909b_tds0001
45904_3#73.cram	6758	EGAN00003620623	6758STDY13096119	PD58423b_tds0001
47474_3#7.cram	6758	EGAN00004279129	6758STDY13677400	PD61255b_tds0001
46131#46.cram	6758	EGAN00003623830	6758STDY13107496	PD58789b_tds0001
46694_2#93.cram	6758	EGAN00004175505	6758STDY13183575	PD59393b_tds0001
46309_2#18.cram	6758	EGAN00003620638	6758STDY13096133	PD58585b_tds0001
46309_3#62.cram	6758	EGAN00003623872	6758STDY13107539	PD58760b_tds0001
46050_4#48.cram	6758	EGAN00003620631	6758STDY13096127	PD58537b_tds0001
47638_2#76.cram	6758	EGAN00004331580	6758STDY13792185	PD61466b_tds0001
47559#60.cram	6758	EGAN00004279254	6758STDY13677513	PD61087b_tds0001
46670#52.cram	6758	EGAN00004145720	6758STDY13132769	PD58886b_tds0001
46312_1#34.cram	6758	EGAN00004124247	6758STDY13108981	PD58718b_tds0001
47527_1#73.cram	6758	EGAN00004284680	6758STDY13697752	PD61137b_tds0001
47261#58.cram	6758	EGAN00004233490	6758STDY13431106	PD59174b_tds0001
47564_2#47.cram	6758	EGAN00004279219	6758STDY13677479	PD61098b_tds0001
46314_2#47.cram	6758	EGAN00004124312	6758STDY13109052	PD59055b_tds0001
46050_4#50.cram	6758	EGAN00003620637	6758STDY13096132	PD58581b_tds0001
46309_2#41.cram	6758	EGAN00003620611	6758STDY13096107	PD58786b_tds0001
46245#56.cram	6758	EGAN00004124191	6758STDY13108930	PD58732b_tds0001
46309_2#15.cram	6758	EGAN00003620617	6758STDY13096112	PD58828b_tds0001
46694_4#33.cram	6758	EGAN00004175428	6758STDY13183498	PD59172b_tds0001
47473#79.cram	6758	EGAN00004279184	6758STDY13677455	PD61064b_tds0001
47527_1#61.cram	6758	EGAN00004284658	6758STDY13697730	PD61373b_tds0001
46050_4#45.cram	6758	EGAN00003620620	6758STDY13096114	PD58835b_tds0001
46050_4#11.cram	6758	EGAN00003620607	6758STDY13096102	PD58765b_tds0001
47523#48.cram	6758	EGAN00004284712	6758STDY13697784	PD61364b_tds0001
46167#72.cram	6758	EGAN00004124262	6758STDY13109019	PD58978b_tds0001
47529_3#6.cram	6758	EGAN00004293077	6758STDY13737325	PD61334b_tds0001
46131#34.cram	6758	EGAN00003623806	6758STDY13107473	PD58613b_tds0001
46244_2#79.cram	6758	EGAN00004124305	6758STDY13109044	PD58953b_tds0001
47559#88.cram	6758	EGAN00004279304	6758STDY13677564	PD61194b_tds0001
46167#11.cram	6758	EGAN00004124297	6758STDY13109012	PD58896b_tds0001
46694_2#86.cram	6758	EGAN00004175473	6758STDY13183544	PD59031b_tds0001
46694_2#39.cram	6758	EGAN00004175442	6758STDY13183514	PD59301b_tds0001
45904_3#61.cram	6758	EGAN00003620585	6758STDY13096080	PD58544b_tds0001
47564_2#84.cram	6758	EGAN00004279299	6758STDY13677558	PD61401b_tds0001
46694_2#17.cram	6758	EGAN00004175444	6758STDY13183516	PD59326b_tds0001
46694_3#33.cram	6758	EGAN00004175428	6758STDY13183498	PD59172b_tds0001
47529_2#58.cram	6758	EGAN00004284649	6758STDY13697721	PD61156b_tds0001
47529_4#6.cram	6758	EGAN00004293077	6758STDY13737325	PD61334b_tds0001
46131#44.cram	6758	EGAN00003623824	6758STDY13107490	PD58930b_tds0001
47523#38.cram	6758	EGAN00004284684	6758STDY13697756	PD61168b_tds0001
46244_2#42.cram	6758	EGAN00004124276	6758STDY13109033	PD58672b_tds0001
47559#1.cram	6758	EGAN00004279234	6758STDY13677493	PD61249b_tds0001
45904_4#61.cram	6758	EGAN00003620585	6758STDY13096080	PD58544b_tds0001
47523#73.cram	6758	EGAN00004284680	6758STDY13697752	PD61137b_tds0001
47522#81.cram	6758	EGAN00004293084	6758STDY13737333	PD61498b_tds0001
47254_3#17.cram	6758	EGAN00004233534	6758STDY13431150	PD58514b_tds0001
46244_2#21.cram	6758	EGAN00004124314	6758STDY13109053	PD58452b_tds0001
46693#22.cram	6758	EGAN00004175463	6758STDY13183533	PD59305b_tds0001
46694_3#35.cram	6758	EGAN00004175433	6758STDY13183503	PD59314b_tds0001
46309_4#37.cram	6758	EGAN00004124147	6758STDY13108896	PD58826b_tds0001
46245#83.cram	6758	EGAN00004124253	6758STDY13108991	PD58772b_tds0001
45904_4#78.cram	6758	EGAN00003620630	6758STDY13096126	PD58535b_tds0001
46693#18.cram	6758	EGAN00004175450	6758STDY13183521	PD59019b_tds0001
47529_1#77.cram	6758	EGAN00004284692	6758STDY13697764	PD61061b_tds0001
46131#49.cram	6758	EGAN00003623833	6758STDY13107499	PD58819b_tds0001
47564_2#91.cram	6758	EGAN00004279313	6758STDY13677572	PD61340b_tds0001
46167#63.cram	6758	EGAN00004124353	6758STDY13109092	PD58897b_tds0001
46309_3#19.cram	6758	EGAN00003623797	6758STDY13107463	PD58486b_tds0001
47638_3#57.cram	6758	EGAN00004331576	6758STDY13792214	PD61399b_tds0001
47474_2#82.cram	6758	EGAN00004279196	6758STDY13677467	PD61084b_tds0001
47254_4#39.cram	6758	EGAN00004233535	6758STDY13431151	PD59659b_tds0001
47254_4#86.cram	6758	EGAN00004233542	6758STDY13431158	PD59396b_tds0001
46050_4#43.cram	6758	EGAN00003620615	6758STDY13096110	PD58805b_tds0001
47254_4#17.cram	6758	EGAN00004233534	6758STDY13431150	PD58514b_tds0001
47473#74.cram	6758	EGAN00004279177	6758STDY13677448	PD61243b_tds0001
46706_1#3.cram	6758	EGAN00004147963	6758STDY13147396	PD58932b_tds0001
45904_3#78.cram	6758	EGAN00003620630	6758STDY13096126	PD58535b_tds0001
46309_3#37.cram	6758	EGAN00003623812	6758STDY13107478	PD58637b_tds0001
46309_2#13.cram	6758	EGAN00003620610	6758STDY13096106	PD58784b_tds0001
46694_4#35.cram	6758	EGAN00004175433	6758STDY13183503	PD59314b_tds0001
46693#8.cram	6758	EGAN00004175466	6758STDY13183537	PD58462b_tds0001
46309_2#22.cram	6758	EGAN00003620661	6758STDY13096155	PD58787b_tds0001
46309_4#19.cram	6758	EGAN00004124071	6758STDY13108821	PD58541b_tds0001
46146_2#77.cram	6758	EGAN00003623822	6758STDY13107488	PD58730b_tds0001
46131#39.cram	6758	EGAN00003623815	6758STDY13107481	PD58673b_tds0001
47254_3#86.cram	6758	EGAN00004233542	6758STDY13431158	PD59396b_tds0001
47523#62.cram	6758	EGAN00004284660	6758STDY13697732	PD61412b_tds0001
47254_3#39.cram	6758	EGAN00004233535	6758STDY13431151	PD59659b_tds0001
47527_1#78.cram	6758	EGAN00004284698	6758STDY13697769	PD61203b_tds0001
47527_1#37.cram	6758	EGAN00004284683	6758STDY13697755	PD61166b_tds0001
46245#72.cram	6758	EGAN00004124236	6758STDY13108974	PD58804b_tds0001
46245#11.cram	6758	EGAN00004124202	6758STDY13108940	PD58526b_tds0001
47254_3#56.cram	6758	EGAN00004233487	6758STDY13431103	PD59322b_tds0001
45904_4#19.cram	6758	EGAN00003620647	6758STDY13096142	PD58677b_tds0001
47522#13.cram	6758	EGAN00004293118	6758STDY13737270	PD61271b_tds0001
47564_2#27.cram	6758	EGAN00004279245	6758STDY13677504	PD61088b_tds0001
46146_2#38.cram	6758	EGAN00003623814	6758STDY13107479	PD58665b_tds0001
47564_3#32.cram	6758	EGAN00004279258	6758STDY13677519	PD61195b_tds0001
46309_3#78.cram	6758	EGAN00003623826	6758STDY13107492	PD58761b_tds0001
47474_2#1.cram	6758	EGAN00004279185	6758STDY13677456	PD61080b_tds0001
46167#56.cram	6758	EGAN00004124343	6758STDY13109084	PD58938b_tds0001
47631#3.cram	6758	EGAN00004331577	6758STDY13792182	PD61066b_tds0001
45904_3#37.cram	6758	EGAN00003620602	6758STDY13096097	PD58711b_tds0001
46131#96.cram	6758	EGAN00003623886	6758STDY13107552	PD58872b_tds0001
46050_4#28.cram	6758	EGAN00003620578	6758STDY13096073	PD58459b_tds0001
47638_3#16.cram	6758	EGAN00004331579	6758STDY13792184	PD61186b_tds0001
47559#68.cram	6758	EGAN00004279268	6758STDY13677527	PD61402b_tds0001
46129#75.cram	6758	EGAN00004124150	6758STDY13108899	PD59053b_tds0001
46314_1#7.cram	6758	EGAN00004124313	6758STDY13109051	PD58899b_tds0001
46314_2#92.cram	6758	EGAN00004124338	6758STDY13109075	PD59030b_tds0001
47529_2#96.cram	6758	EGAN00004284699	6758STDY13697770	PD61359b_tds0001
47529_1#38.cram	6758	EGAN00004284684	6758STDY13697756	PD61168b_tds0001
45904_3#19.cram	6758	EGAN00003620647	6758STDY13096142	PD58677b_tds0001
47474_2#52.cram	6758	EGAN00004279198	6758STDY13677469	PD61093b_tds0001
47254_4#56.cram	6758	EGAN00004233487	6758STDY13431103	PD59322b_tds0001
45904_4#37.cram	6758	EGAN00003620602	6758STDY13096097	PD58711b_tds0001
47631#4.cram	6758	EGAN00004331578	6758STDY13792183	PD61172b_tds0001
47529_2#20.cram	6758	EGAN00004284641	6758STDY13697713	PD61347b_tds0001
46309_4#78.cram	6758	EGAN00004124068	6758STDY13108818	PD58518b_tds0001
47564_4#32.cram	6758	EGAN00004279258	6758STDY13677519	PD61195b_tds0001
46670#74.cram	6758	EGAN00004145759	6758STDY13132808	PD58965b_tds0001
47527_1#19.cram	6758	EGAN00004284638	6758STDY13697710	PD61346b_tds0001
47638_1#41.cram	6758	EGAN00004331575	6758STDY13792181	PD61055b_tds0001
46050_4#69.cram	6758	EGAN00003620608	6758STDY13096103	PD58767b_tds0001
46131#25.cram	6758	EGAN00003623841	6758STDY13107507	PD58454b_tds0001
46309_4#61.cram	6758	EGAN00004124106	6758STDY13108857	PD58438b_tds0001
46245#63.cram	6758	EGAN00004124213	6758STDY13108951	PD58432b_tds0001
47522#61.cram	6758	EGAN00004293147	6758STDY13737300	PD61154b_tds0001
46692#43.cram	6758	EGAN00004147962	6758STDY13147395	PD59169b_tds0001
47474_4#34.cram	6758	EGAN00004279149	6758STDY13677420	PD61244b_tds0001
47638_1#22.cram	6758	EGAN00004331596	6758STDY13792201	PD61504b_tds0001
47559#32.cram	6758	EGAN00004279258	6758STDY13677519	PD61195b_tds0001
46244_2#18.cram	6758	EGAN00004124306	6758STDY13109045	PD58959b_tds0001
47564_2#54.cram	6758	EGAN00004279232	6758STDY13677492	PD61383b_tds0001
47474_3#70.cram	6758	EGAN00004279161	6758STDY13677433	PD61073b_tds0001
46131#57.cram	6758	EGAN00003623851	6758STDY13107517	PD58571b_tds0001
46670#79.cram	6758	EGAN00004145770	6758STDY13132820	PD59349b_tds0001
47529_2#88.cram	6758	EGAN00004284715	6758STDY13697786	PD61414b_tds0001
46167#83.cram	6758	EGAN00004124318	6758STDY13109056	PD59015b_tds0001
46309_3#61.cram	6758	EGAN00003623868	6758STDY13107535	PD58729b_tds0001
46692#78.cram	6758	EGAN00004148025	6758STDY13147459	PD59155b_tds0001
46312_1#7.cram	6758	EGAN00004124190	6758STDY13108928	PD58616b_tds0001
46694_2#56.cram	6758	EGAN00004175494	6758STDY13183565	PD59360b_tds0001
47474_3#34.cram	6758	EGAN00004279149	6758STDY13677420	PD61244b_tds0001
46692#33.cram	6758	EGAN00004148031	6758STDY13147461	PD59191b_tds0001
47529_2#4.cram	6758	EGAN00004284687	6758STDY13697759	PD61341b_tds0001
47523#82.cram	6758	EGAN00004284701	6758STDY13697774	PD61136b_tds0001
46050_4#80.cram	6758	EGAN00003620640	6758STDY13096136	PD58591b_tds0001
47474_4#70.cram	6758	EGAN00004279161	6758STDY13677433	PD61073b_tds0001
47559#42.cram	6758	EGAN00004279300	6758STDY13677559	PD61417b_tds0001
46693#6.cram	6758	EGAN00004175457	6758STDY13183528	PD59270b_tds0001
46692#21.cram	6758	EGAN00004147979	6758STDY13147414	PD59194b_tds0001
47474_2#29.cram	6758	EGAN00004279135	6758STDY13677405	PD61191b_tds0001
47474_4#12.cram	6758	EGAN00004279173	6758STDY13677444	PD61112b_tds0001
46314_1#43.cram	6758	EGAN00004124278	6758STDY13109036	PD58737b_tds0001
46706_1#91.cram	6758	EGAN00004147960	6758STDY13147394	PD59366b_tds0001
46309_3#83.cram	6758	EGAN00003623835	6758STDY13107501	PD58842b_tds0001
47638_2#56.cram	6758	EGAN00004331572	6758STDY13792212	PD61479b_tds0001
46693#91.cram	6758	EGAN00004175503	6758STDY13183569	PD59168b_tds0001
47559#67.cram	6758	EGAN00004279266	6758STDY13677525	PD61313b_tds0001
47529_4#21.cram	6758	EGAN00004293132	6758STDY13737284	PD61405b_tds0001
47474_4#23.cram	6758	EGAN00004279126	6758STDY13677397	PD61235b_tds0001
45904_3#53.cram	6758	EGAN00003620650	6758STDY13096147	PD58724b_tds0001
47474_3#5.cram	6758	EGAN00004279117	6758STDY13677388	PD61278b_tds0001
47523#59.cram	6758	EGAN00004284656	6758STDY13697728	PD61157b_tds0001
45904_4#2.cram	6758	EGAN00003620626	6758STDY13096122	PD58465b_tds0001
46129#51.cram	6758	EGAN00004124085	6758STDY13108835	PD58961b_tds0001
47474_3#12.cram	6758	EGAN00004279173	6758STDY13677444	PD61112b_tds0001
47474_2#68.cram	6758	EGAN00004279160	6758STDY13677431	PD61328b_tds0001
46312_1#11.cram	6758	EGAN00004124202	6758STDY13108940	PD58526b_tds0001
47564_2#3.cram	6758	EGAN00004279303	6758STDY13677562	PD61125b_tds0001
47522#9.cram	6758	EGAN00004293119	6758STDY13737271	PD61391b_tds0001
46312_1#45.cram	6758	EGAN00004124174	6758STDY13108912	PD58680b_tds0001
47473#53.cram	6758	EGAN00004279203	6758STDY13677474	PD61321b_tds0001
46309_2#36.cram	6758	EGAN00003620599	6758STDY13096095	PD58678b_tds0001
46309_2#89.cram	6758	EGAN00003620665	6758STDY13096161	PD58831b_tds0001
46312_1#50.cram	6758	EGAN00004124184	6758STDY13108922	PD58809b_tds0001
47529_3#21.cram	6758	EGAN00004293132	6758STDY13737284	PD61405b_tds0001
47529_2#75.cram	6758	EGAN00004284686	6758STDY13697758	PD61264b_tds0001
46309_4#83.cram	6758	EGAN00004124100	6758STDY13108849	PD58832b_tds0001
45904_3#2.cram	6758	EGAN00003620626	6758STDY13096122	PD58465b_tds0001
47474_4#5.cram	6758	EGAN00004279117	6758STDY13677388	PD61278b_tds0001
45904_4#53.cram	6758	EGAN00003620650	6758STDY13096147	PD58724b_tds0001
46670#66.cram	6758	EGAN00004145748	6758STDY13132795	PD59279b_tds0001
47474_3#23.cram	6758	EGAN00004279126	6758STDY13677397	PD61235b_tds0001
47529_3#42.cram	6758	EGAN00004293108	6758STDY13737357	PD61501b_tds0001
46694_4#16.cram	6758	EGAN00004175436	6758STDY13183508	PD59139b_tds0001
47529_4#79.cram	6758	EGAN00004293082	6758STDY13737330	PD61490b_tds0001
46692#80.cram	6758	EGAN00004148029	6758STDY13147463	PD59223b_tds0001
46312_1#43.cram	6758	EGAN00004124171	6758STDY13108909	PD58488b_tds0001
47474_3#25.cram	6758	EGAN00004279127	6758STDY13677399	PD61251b_tds0001
45904_4#55.cram	6758	EGAN00003620655	6758STDY13096150	PD58766b_tds0001
47474_2#71.cram	6758	EGAN00004279169	6758STDY13677440	PD61308b_tds0001
46167#40.cram	6758	EGAN00004124272	6758STDY13109029	PD58884b_tds0001
47529_2#73.cram	6758	EGAN00004284680	6758STDY13697752	PD61137b_tds0001
47564_3#14.cram	6758	EGAN00004279308	6758STDY13677567	PD61254b_tds0001
46694_3#87.cram	6758	EGAN00004175476	6758STDY13183547	PD59404b_tds0001
45904_4#40.cram	6758	EGAN00003620605	6758STDY13096100	PD58726b_tds0001
46131#58.cram	6758	EGAN00003623857	6758STDY13107521	PD58614b_tds0001
46309_4#85.cram	6758	EGAN00004124111	6758STDY13108854	PD58885b_tds0001
46244_2#6.cram	6758	EGAN00004124311	6758STDY13109049	PD58929b_tds0001
46314_1#45.cram	6758	EGAN00004124283	6758STDY13109040	PD58997b_tds0001
47529_3#79.cram	6758	EGAN00004293082	6758STDY13737330	PD61490b_tds0001
46694_3#16.cram	6758	EGAN00004175436	6758STDY13183508	PD59139b_tds0001
46314_1#11.cram	6758	EGAN00004124297	6758STDY13109012	PD58896b_tds0001
46309_2#60.cram	6758	EGAN00003620580	6758STDY13096076	PD58470b_tds0001
46706_1#84.cram	6758	EGAN00004148037	6758STDY13147470	PD59064b_tds0001
47529_4#42.cram	6758	EGAN00004293108	6758STDY13737357	PD61501b_tds0001
47261#36.cram	6758	EGAN00004233527	6758STDY13431143	PD58415b_tds0001
47473#86.cram	6758	EGAN00004279202	6758STDY13677473	PD61317b_tds0001
46314_1#50.cram	6758	EGAN00004124327	6758STDY13109066	PD58690b_tds0001
46692#77.cram	6758	EGAN00004148027	6758STDY13147458	PD59391b_tds0001
47527_1#40.cram	6758	EGAN00004284691	6758STDY13697763	PD61057b_tds0001
45904_3#55.cram	6758	EGAN00003620655	6758STDY13096150	PD58766b_tds0001
47474_4#25.cram	6758	EGAN00004279127	6758STDY13677399	PD61251b_tds0001
46309_3#85.cram	6758	EGAN00003623842	6758STDY13107508	PD58469b_tds0001
47564_4#14.cram	6758	EGAN00004279308	6758STDY13677567	PD61254b_tds0001
46694_4#87.cram	6758	EGAN00004175476	6758STDY13183547	PD59404b_tds0001
45904_3#40.cram	6758	EGAN00003620605	6758STDY13096100	PD58726b_tds0001
46167#30.cram	6758	EGAN00004124290	6758STDY13109004	PD58451b_tds0001
46309_3#40.cram	6758	EGAN00003623816	6758STDY13107482	PD58693b_tds0001
47529_4#18.cram	6758	EGAN00004293126	6758STDY13737278	PD61503b_tds0001
45904_3#85.cram	6758	EGAN00003620648	6758STDY13096144	PD58692b_tds0001
47529_1#44.cram	6758	EGAN00004284703	6758STDY13697775	PD61179b_tds0001
46694_4#57.cram	6758	EGAN00004175495	6758STDY13183566	PD59395b_tds0001
46309_3#55.cram	6758	EGAN00003623847	6758STDY13107513	PD58521b_tds0001
46312_1#69.cram	6758	EGAN00004124228	6758STDY13108963	PD58763b_tds0001
47527_1#85.cram	6758	EGAN00004284705	6758STDY13697778	PD61409b_tds0001
46706_1#54.cram	6758	EGAN00004147988	6758STDY13147421	PD59252b_tds0001
47523#47.cram	6758	EGAN00004284709	6758STDY13697781	PD61159b_tds0001
46314_1#80.cram	6758	EGAN00004124310	6758STDY13109050	PD58982b_tds0001
46129#16.cram	6758	EGAN00004124060	6758STDY13108809	PD58437b_tds0001
47559#87.cram	6758	EGAN00004279305	6758STDY13677563	PD61127b_tds0001
47559#93.cram	6758	EGAN00004279276	6758STDY13677535	PD61199b_tds0001
46314_2#66.cram	6758	EGAN00004124288	6758STDY13109001	PD58873b_tds0001
46692#92.cram	6758	EGAN00004147980	6758STDY13147415	PD59196b_tds0001
45904_4#85.cram	6758	EGAN00003620648	6758STDY13096144	PD58692b_tds0001
46146_2#44.cram	6758	EGAN00003623824	6758STDY13107490	PD58930b_tds0001
46309_4#40.cram	6758	EGAN00004124062	6758STDY13108811	PD58479b_tds0001
47529_2#62.cram	6758	EGAN00004284660	6758STDY13697732	PD61412b_tds0001
47529_3#18.cram	6758	EGAN00004293126	6758STDY13737278	PD61503b_tds0001
46309_4#55.cram	6758	EGAN00004124095	6758STDY13108844	PD59034b_tds0001
46694_3#57.cram	6758	EGAN00004175495	6758STDY13183566	PD59395b_tds0001
46312_1#28.cram	6758	EGAN00004124215	6758STDY13108954	PD58512b_tds0001
46670#86.cram	6758	EGAN00004145792	6758STDY13132836	PD59238b_tds0001
47559#70.cram	6758	EGAN00004279270	6758STDY13677529	PD61094b_tds0001
47523#37.cram	6758	EGAN00004284683	6758STDY13697755	PD61166b_tds0001
46309_3#2.cram	6758	EGAN00003623802	6758STDY13107468	PD58568b_tds0001
47474_3#48.cram	6758	EGAN00004279187	6758STDY13677458	PD61152b_tds0001
46692#60.cram	6758	EGAN00004148000	6758STDY13147433	PD59388b_tds0001
46309_4#53.cram	6758	EGAN00004124093	6758STDY13108840	PD59013b_tds0001
46050_4#7.cram	6758	EGAN00003620589	6758STDY13096084	PD58580b_tds0001
46706_1#27.cram	6758	EGAN00004147999	6758STDY13147432	PD59384b_tds0001
46245#40.cram	6758	EGAN00004124167	6758STDY13108905	PD58792b_tds0001
47564_3#26.cram	6758	EGAN00004279244	6758STDY13677503	PD61068b_tds0001
47474_4#8.cram	6758	EGAN00004279155	6758STDY13677426	PD61250b_tds0001
45904_4#83.cram	6758	EGAN00003620645	6758STDY13096141	PD58668b_tds0001
46314_2#74.cram	6758	EGAN00004124268	6758STDY13109024	PD59057b_tds0001
47564_3#90.cram	6758	EGAN00004279311	6758STDY13677570	PD61302b_tds0001
46314_1#69.cram	6758	EGAN00004124298	6758STDY13109011	PD58649b_tds0001
46694_4#24.cram	6758	EGAN00004175475	6758STDY13183545	PD59048b_tds0001
47638_2#17.cram	6758	EGAN00004331583	6758STDY13792188	PD61134b_tds0001
46693#17.cram	6758	EGAN00004175444	6758STDY13183516	PD59326b_tds0001
46309_2#59.cram	6758	EGAN00003620573	6758STDY13096068	PD58416b_tds0001
46312_1#80.cram	6758	EGAN00004124250	6758STDY13108988	PD58695b_tds0001
47473#66.cram	6758	EGAN00004279153	6758STDY13677425	PD61225b_tds0001
46309_3#53.cram	6758	EGAN00003623843	6758STDY13107510	PD58485b_tds0001
47474_4#48.cram	6758	EGAN00004279187	6758STDY13677458	PD61152b_tds0001
46309_4#2.cram	6758	EGAN00004124110	6758STDY13108853	PD59066b_tds0001
45904_3#83.cram	6758	EGAN00003620645	6758STDY13096141	PD58668b_tds0001
46314_2#30.cram	6758	EGAN00004124290	6758STDY13109004	PD58451b_tds0001
47564_4#26.cram	6758	EGAN00004279244	6758STDY13677503	PD61068b_tds0001
46245#30.cram	6758	EGAN00004124226	6758STDY13108965	PD58474b_tds0001
47474_3#8.cram	6758	EGAN00004279155	6758STDY13677426	PD61250b_tds0001
46694_3#24.cram	6758	EGAN00004175475	6758STDY13183545	PD59048b_tds0001
47564_4#90.cram	6758	EGAN00004279311	6758STDY13677570	PD61302b_tds0001
46314_1#28.cram	6758	EGAN00004124285	6758STDY13108999	PD58944b_tds0001
[truncated: 1,822 more rows]

## Sheet: TwinsUK_TargetedNanoSeq_Blood
TwinsUK_TargetedNanoSeq_Blood – EGAD00001015619
file	study_id	sample_acc	sample_name	public_name
48130_3#28.cram	7476	EGAN00004430862	7476STDY14459692	PD59252c_tds0001
48213_4#81.cram	7476	EGAN00004429971	7476STDY14459483	PD58460c_tds0001
48130_4#67.cram	7476	EGAN00004430839	7476STDY14459669	PD58819c_tds0001
48130_2#7.cram	7476	EGAN00004430030	7476STDY14459543	PD58825c_tds0001
48213_2#54.cram	7476	EGAN00004429904	7476STDY14459403	PD61424c_tds0001
48221#70.cram	7476	EGAN00004429942	7476STDY14459452	PD58551c_tds0001
48213_4#29.cram	7476	EGAN00004429970	7476STDY14459481	PD61122c_tds0001
48130_1#70.cram	7476	EGAN00004430085	7476STDY14459598	PD59392c_tds0001
48213_3#23.cram	7476	EGAN00004429962	7476STDY14459473	PD58841c_tds0001
48213_4#64.cram	7476	EGAN00004429930	7476STDY14459441	PD58592c_tds0001
48212#35.cram	7476	EGAN00004429882	7476STDY14459381	PD58782c_tds0001
48213_4#3.cram	7476	EGAN00004429977	7476STDY14459488	PD58844c_tds0001
48212#85.cram	7476	EGAN00004429851	7476STDY14459362	PD61367c_tds0001
48131#31.cram	7476	EGAN00004430101	7476STDY14459614	PD59024c_tds0001
48130_2#57.cram	7476	EGAN00004430067	7476STDY14459581	PD61142c_tds0001
48131#81.cram	7476	EGAN00004430097	7476STDY14459610	PD58674c_tds0001
48221#24.cram	7476	EGAN00004429963	7476STDY14459474	PD58501c_tds0001
48213_4#15.cram	7476	EGAN00004429949	7476STDY14459460	PD59182c_tds0001
48130_4#16.cram	7476	EGAN00004430843	7476STDY14459673	PD58987c_tds0001
48213_3#72.cram	7476	EGAN00004429946	7476STDY14459456	PD61113c_tds0001
48132#39.cram	7476	EGAN00004430883	7476STDY14459715	PD58975c_tds0001
48130_3#55.cram	7476	EGAN00004430820	7476STDY14459650	PD59265c_tds0001
48132#89.cram	7476	EGAN00004430886	7476STDY14459718	PD58959c_tds0001
48213_4#93.cram	7476	EGAN00004430005	7476STDY14459516	PD59047c_tds0001
48213_2#60.cram	7476	EGAN00004429913	7476STDY14459411	PD58809c_tds0001
48213_3#56.cram	7476	EGAN00004430015	7476STDY14459526	PD61090c_tds0001
48131#95.cram	7476	EGAN00004430119	7476STDY14459632	PD58653c_tds0001
48213_4#50.cram	7476	EGAN00004430006	7476STDY14459517	PD61363c_tds0001
48132#40.cram	7476	EGAN00004430884	7476STDY14459716	PD59248c_tds0001
48212#91.cram	7476	EGAN00004429907	7476STDY14459404	PD58787c_tds0001
48130_3#10.cram	7476	EGAN00004430824	7476STDY14459654	PD58935c_tds0001
48221#61.cram	7476	EGAN00004430021	7476STDY14459532	PD59383c_tds0001
48213_4#41.cram	7476	EGAN00004429990	7476STDY14459502	PD61179c_tds0001
48221#5.cram	7476	EGAN00004429928	7476STDY14459439	PD58546c_tds0001
48130_1#37.cram	7476	EGAN00004430117	7476STDY14459630	PD58559c_tds0001
48221#23.cram	7476	EGAN00004429962	7476STDY14459473	PD58841c_tds0001
48130_3#30.cram	7476	EGAN00004430865	7476STDY14459695	PD61093c_tds0001
48213_2#76.cram	7476	EGAN00004429870	7476STDY14459431	PD59358c_tds0001
48130_2#75.cram	7476	EGAN00004430092	7476STDY14459604	PD59386c_tds0001
48130_1#17.cram	7476	EGAN00004430047	7476STDY14459560	PD58447c_tds0001
48213_2#52.cram	7476	EGAN00004429903	7476STDY14459401	PD59180c_tds0001
48130_2#43.cram	7476	EGAN00004430043	7476STDY14459556	PD59372c_tds0001
48213_4#62.cram	7476	EGAN00004430022	7476STDY14459533	PD58995c_tds0001
48132#57.cram	7476	EGAN00004430823	7476STDY14459653	PD59241c_tds0001
48130_2#91.cram	7476	EGAN00004430110	7476STDY14459623	PD59188c_tds0001
48221#46.cram	7476	EGAN00004430000	7476STDY14459511	PD61154c_tds0001
48213_4#35.cram	7476	EGAN00004429983	7476STDY14459494	PD58490c_tds0001
48213_2#48.cram	7476	EGAN00004429899	7476STDY14459397	PD61241c_tds0001
48130_4#36.cram	7476	EGAN00004430880	7476STDY14459711	PD61210c_tds0001
48130_1#66.cram	7476	EGAN00004430081	7476STDY14459594	PD59232c_tds0001
48132#18.cram	7476	EGAN00004430845	7476STDY14459676	PD61126c_tds0001
48213_4#1.cram	7476	EGAN00004429944	7476STDY14459455	PD61275c_tds0001
48132#76.cram	7476	EGAN00004430858	7476STDY14459688	PD58717c_tds0001
48221#15.cram	7476	EGAN00004429949	7476STDY14459460	PD59182c_tds0001
48213_2#88.cram	7476	EGAN00004429883	7476STDY14459380	PD61313c_tds0001
48213_3#74.cram	7476	EGAN00004429952	7476STDY14459463	PD61276c_tds0001
48131#22.cram	7476	EGAN00004430055	7476STDY14459568	PD58448c_tds0001
48130_3#5.cram	7476	EGAN00004430811	7476STDY14459641	PD61219c_tds0001
48132#12.cram	7476	EGAN00004430826	7476STDY14459656	PD59172c_tds0001
48131#28.cram	7476	EGAN00004430076	7476STDY14459588	PD61349c_tds0001
48130_3#77.cram	7476	EGAN00004430860	7476STDY14459690	PD61479c_tds0001
48130_2#83.cram	7476	EGAN00004430099	7476STDY14459612	PD59387c_tds0001
48130_4#48.cram	7476	EGAN00004430806	7476STDY14459636	PD61143c_tds0001
48213_2#36.cram	7476	EGAN00004429885	7476STDY14459383	PD61222c_tds0001
48130_3#70.cram	7476	EGAN00004430841	7476STDY14459672	PD58668c_tds0001
48132#64.cram	7476	EGAN00004430836	7476STDY14459665	PD61357c_tds0001
48213_4#91.cram	7476	EGAN00004429998	7476STDY14459510	PD58831c_tds0001
48130_2#35.cram	7476	EGAN00004430114	7476STDY14459628	PD61254c_tds0001
48130_2#62.cram	7476	EGAN00004430075	7476STDY14459589	PD59004c_tds0001
48213_3#49.cram	7476	EGAN00004430003	7476STDY14459514	PD58670c_tds0001
48130_1#28.cram	7476	EGAN00004430076	7476STDY14459588	PD61349c_tds0001
48213_4#43.cram	7476	EGAN00004429994	7476STDY14459504	PD61426c_tds0001
48131#11.cram	7476	EGAN00004430036	7476STDY14459548	PD58524c_tds0001
48212#15.cram	7476	EGAN00004429840	7476STDY14459351	PD61482c_tds0001
48130_4#52.cram	7476	EGAN00004430815	7476STDY14459645	PD59240c_tds0001
48213_4#75.cram	7476	EGAN00004429954	7476STDY14459464	PD58562c_tds0001
48131#56.cram	7476	EGAN00004430068	7476STDY14459580	PD58515c_tds0001
48132#21.cram	7476	EGAN00004430849	7476STDY14459679	PD61111c_tds0001
48213_3#12.cram	7476	EGAN00004429943	7476STDY14459454	PD58440c_tds0001
48130_4#76.cram	7476	EGAN00004430858	7476STDY14459688	PD58717c_tds0001
48130_1#55.cram	7476	EGAN00004430064	7476STDY14459577	PD61473c_tds0001
48132#19.cram	7476	EGAN00004430848	7476STDY14459677	PD58820c_tds0001
48213_3#34.cram	7476	EGAN00004429979	7476STDY14459490	PD58616c_tds0001
48131#29.cram	7476	EGAN00004430080	7476STDY14459593	PD61319c_tds0001
48213_4#83.cram	7476	EGAN00004429980	7476STDY14459491	PD61301c_tds0001
48212#46.cram	7476	EGAN00004429896	7476STDY14459394	PD61478c_tds0001
48213_3#6.cram	7476	EGAN00004429929	7476STDY14459440	PD61359c_tds0001
48131#77.cram	7476	EGAN00004430094	7476STDY14459606	PD59023c_tds0001
48212#23.cram	7476	EGAN00004429853	7476STDY14459364	PD58836c_tds0001
48130_3#37.cram	7476	EGAN00004430881	7476STDY14459712	PD58740c_tds0001
48130_1#10.cram	7476	EGAN00004430034	7476STDY14459547	PD59373c_tds0001
48213_3#89.cram	7476	EGAN00004429997	7476STDY14459508	PD59307c_tds0001
48213_3#21.cram	7476	EGAN00004429960	7476STDY14459471	PD58682c_tds0001
48130_4#88.cram	7476	EGAN00004430885	7476STDY14459717	PD58703c_tds0001
48130_2#1.cram	7476	EGAN00004430051	7476STDY14459564	PD58527c_tds0001
48213_4#57.cram	7476	EGAN00004430016	7476STDY14459527	PD61358c_tds0001
48221#91.cram	7476	EGAN00004429998	7476STDY14459510	PD58831c_tds0001
48130_2#3.cram	7476	EGAN00004430050	7476STDY14459563	PD58522c_tds0001
48212#61.cram	7476	EGAN00004429914	7476STDY14459412	PD61369c_tds0001
48212#5.cram	7476	EGAN00004429878	7476STDY14459376	PD61227c_tds0001
48130_3#17.cram	7476	EGAN00004430846	7476STDY14459675	PD61087c_tds0001
48130_2#64.cram	7476	EGAN00004430078	7476STDY14459591	PD61296c_tds0001
48130_1#30.cram	7476	EGAN00004430089	7476STDY14459601	PD61320c_tds0001
48131#65.cram	7476	EGAN00004430079	7476STDY14459592	PD58730c_tds0001
48212#24.cram	7476	EGAN00004429854	7476STDY14459365	PD61324c_tds0001
48130_2#29.cram	7476	EGAN00004430080	7476STDY14459593	PD61319c_tds0001
48130_4#54.cram	7476	EGAN00004430817	7476STDY14459647	PD58531c_tds0001
48213_4#7.cram	7476	EGAN00004429933	7476STDY14459443	PD59155c_tds0001
48130_2#81.cram	7476	EGAN00004430097	7476STDY14459610	PD58674c_tds0001
48213_2#67.cram	7476	EGAN00004429923	7476STDY14459420	PD58574c_tds0001
48213_3#14.cram	7476	EGAN00004429948	7476STDY14459459	PD59303c_tds0001
48132#82.cram	7476	EGAN00004430873	7476STDY14459703	PD61209c_tds0001
48130_1#5.cram	7476	EGAN00004430026	7476STDY14459539	PD61306c_tds0001
48132#63.cram	7476	EGAN00004430833	7476STDY14459664	PD58667c_tds0001
48213_3#32.cram	7476	EGAN00004429976	7476STDY14459486	PD58997c_tds0001
48130_2#41.cram	7476	EGAN00004430038	7476STDY14459551	PD58826c_tds0001
48132#32.cram	7476	EGAN00004430869	7476STDY14459699	PD58984c_tds0001
48221#35.cram	7476	EGAN00004429983	7476STDY14459494	PD58490c_tds0001
48213_3#65.cram	7476	EGAN00004429931	7476STDY14459442	PD59245c_tds0001
48221#85.cram	7476	EGAN00004429982	7476STDY14459493	PD61465c_tds0001
48130_3#66.cram	7476	EGAN00004430837	7476STDY14459668	PD58496c_tds0001
48132#38.cram	7476	EGAN00004430882	7476STDY14459714	PD58983c_tds0001
48130_2#50.cram	7476	EGAN00004430058	7476STDY14459571	PD58502c_tds0001
48132#88.cram	7476	EGAN00004430885	7476STDY14459717	PD58703c_tds0001
48130_2#93.cram	7476	EGAN00004430112	7476STDY14459625	PD59263c_tds0001
48130_4#60.cram	7476	EGAN00004430830	7476STDY14459660	PD58471c_tds0001
48213_2#16.cram	7476	EGAN00004429841	7476STDY14459352	PD61268c_tds0001
48212#70.cram	7476	EGAN00004429924	7476STDY14459423	PD58992c_tds0001
48131#4.cram	7476	EGAN00004430025	7476STDY14459538	PD61118c_tds0001
48130_1#77.cram	7476	EGAN00004430094	7476STDY14459606	PD59023c_tds0001
48130_2#15.cram	7476	EGAN00004430041	7476STDY14459554	PD58434c_tds0001
48132#23.cram	7476	EGAN00004430853	7476STDY14459683	PD61088c_tds0001
48213_2#47.cram	7476	EGAN00004429897	7476STDY14459395	PD61425c_tds0001
48130_1#96.cram	7476	EGAN00004430120	7476STDY14459633	PD59264c_tds0001
48130_3#86.cram	7476	EGAN00004430877	7476STDY14459708	PD58680c_tds0001
48213_3#22.cram	7476	EGAN00004429961	7476STDY14459472	PD58563c_tds0001
48213_3#85.cram	7476	EGAN00004429982	7476STDY14459493	PD61465c_tds0001
48131#13.cram	7476	EGAN00004430037	7476STDY14459550	PD59177c_tds0001
48130_2#44.cram	7476	EGAN00004430044	7476STDY14459557	PD58807c_tds0001
48212#19.cram	7476	EGAN00004429846	7476STDY14459357	PD61323c_tds0001
48221#57.cram	7476	EGAN00004430016	7476STDY14459527	PD61358c_tds0001
48130_4#80.cram	7476	EGAN00004430868	7476STDY14459698	PD61480c_tds0001
48132#46.cram	7476	EGAN00004430894	7476STDY14459727	PD59399c_tds0001
48130_1#18.cram	7476	EGAN00004430049	7476STDY14459562	PD58435c_tds0001
48130_1#59.cram	7476	EGAN00004430071	7476STDY14459585	PD61474c_tds0001
48213_4#79.cram	7476	EGAN00004429967	7476STDY14459479	PD58593c_tds0001
48221#18.cram	7476	EGAN00004429953	7476STDY14459465	PD58840c_tds0001
48130_1#20.cram	7476	EGAN00004430054	7476STDY14459566	PD59031c_tds0001
48221#76.cram	7476	EGAN00004429955	7476STDY14459466	PD58500c_tds0001
48130_4#51.cram	7476	EGAN00004430813	7476STDY14459643	PD58532c_tds0001
48132#15.cram	7476	EGAN00004430838	7476STDY14459667	PD58612c_tds0001
48130_2#2.cram	7476	EGAN00004430033	7476STDY14459546	PD58758c_tds0001
48131#25.cram	7476	EGAN00004430065	7476STDY14459579	PD61158c_tds0001
48221#12.cram	7476	EGAN00004429943	7476STDY14459454	PD58440c_tds0001
48212#21.cram	7476	EGAN00004429848	7476STDY14459359	PD61216c_tds0001
48130_2#84.cram	7476	EGAN00004430100	7476STDY14459613	PD61485c_tds0001
48130_3#78.cram	7476	EGAN00004430864	7476STDY14459693	PD58702c_tds0001
48130_4#40.cram	7476	EGAN00004430884	7476STDY14459716	PD59248c_tds0001
48213_3#11.cram	7476	EGAN00004429940	7476STDY14459451	PD58462c_tds0001
48130_3#46.cram	7476	EGAN00004430894	7476STDY14459727	PD59399c_tds0001
48212#64.cram	7476	EGAN00004429917	7476STDY14459415	PD61397c_tds0001
48213_3#45.cram	7476	EGAN00004429996	7476STDY14459507	PD58896c_tds0001
48213_4#92.cram	7476	EGAN00004430004	7476STDY14459515	PD58518c_tds0001
48213_2#87.cram	7476	EGAN00004429881	7476STDY14459379	PD61131c_tds0001
48130_2#61.cram	7476	EGAN00004430073	7476STDY14459587	PD58966c_tds0001
48221#94.cram	7476	EGAN00004430010	7476STDY14459521	PD58692c_tds0001
48213_3#73.cram	7476	EGAN00004429945	7476STDY14459457	PD59236c_tds0001
48130_2#39.cram	7476	EGAN00004430028	7476STDY14459541	PD61237c_tds0001
48130_2#58.cram	7476	EGAN00004430072	7476STDY14459584	PD58655c_tds0001
48130_2#19.cram	7476	EGAN00004430052	7476STDY14459565	PD59365c_tds0001
48213_3#24.cram	7476	EGAN00004429963	7476STDY14459474	PD58501c_tds0001
48132#70.cram	7476	EGAN00004430841	7476STDY14459672	PD58668c_tds0001
48131#69.cram	7476	EGAN00004430084	7476STDY14459597	PD59164c_tds0001
48213_3#8.cram	7476	EGAN00004429932	7476STDY14459444	PD58776c_tds0001
48213_2#90.cram	7476	EGAN00004429898	7476STDY14459396	PD58786c_tds0001
48213_4#63.cram	7476	EGAN00004430023	7476STDY14459534	PD61117c_tds0001
48213_2#53.cram	7476	EGAN00004429905	7476STDY14459402	PD61265c_tds0001
48213_3#69.cram	7476	EGAN00004429939	7476STDY14459450	PD59246c_tds0001
48212#82.cram	7476	EGAN00004429864	7476STDY14459438	PD59347c_tds0001
48212#63.cram	7476	EGAN00004429915	7476STDY14459414	PD59315c_tds0001
48212#32.cram	7476	EGAN00004429877	7476STDY14459375	PD61221c_tds0001
48213_3#31.cram	7476	EGAN00004429974	7476STDY14459485	PD61054c_tds0001
48130_2#42.cram	7476	EGAN00004430039	7476STDY14459552	PD61368c_tds0001
48221#93.cram	7476	EGAN00004430005	7476STDY14459516	PD59047c_tds0001
48212#38.cram	7476	EGAN00004429887	7476STDY14459385	PD58458c_tds0001
48130_3#27.cram	7476	EGAN00004430861	7476STDY14459691	PD59011c_tds0001
48130_4#68.cram	7476	EGAN00004430840	7476STDY14459670	PD61264c_tds0001
48212#88.cram	7476	EGAN00004429883	7476STDY14459380	PD61313c_tds0001
48132#24.cram	7476	EGAN00004430856	7476STDY14459686	PD59208c_tds0001
48130_1#38.cram	7476	EGAN00004430118	7476STDY14459631	PD61484c_tds0001
48221#39.cram	7476	EGAN00004429989	7476STDY14459500	PD58744c_tds0001
48130_2#25.cram	7476	EGAN00004430065	7476STDY14459579	PD61158c_tds0001
48221#89.cram	7476	EGAN00004429997	7476STDY14459508	PD59307c_tds0001
48131#14.cram	7476	EGAN00004430040	7476STDY14459553	PD59360c_tds0001
48130_2#82.cram	7476	EGAN00004430098	7476STDY14459611	PD61058c_tds0001
48213_2#26.cram	7476	EGAN00004429857	7476STDY14459367	PD58669c_tds0001
48221#40.cram	7476	EGAN00004429991	7476STDY14459501	PD61382c_tds0001
48213_4#94.cram	7476	EGAN00004430010	7476STDY14459521	PD58692c_tds0001
48213_3#4.cram	7476	EGAN00004430014	7476STDY14459524	PD59048c_tds0001
48132#5.cram	7476	EGAN00004430811	7476STDY14459641	PD61219c_tds0001
48132#61.cram	7476	EGAN00004430831	7476STDY14459661	PD61229c_tds0001
48131#92.cram	7476	EGAN00004430111	7476STDY14459624	PD59228c_tds0001
48131#33.cram	7476	EGAN00004430109	7476STDY14459622	PD58558c_tds0001
48131#62.cram	7476	EGAN00004430075	7476STDY14459589	PD59004c_tds0001
48213_2#68.cram	7476	EGAN00004429922	7476STDY14459421	PD61109c_tds0001
48212#40.cram	7476	EGAN00004429890	7476STDY14459388	PD61314c_tds0001
48131#83.cram	7476	EGAN00004430099	7476STDY14459612	PD59387c_tds0001
48131#7.cram	7476	EGAN00004430030	7476STDY14459543	PD58825c_tds0001
48213_3#13.cram	7476	EGAN00004429947	7476STDY14459458	PD58503c_tds0001
48130_1#86.cram	7476	EGAN00004430104	7476STDY14459616	PD61317c_tds0001
48132#91.cram	7476	EGAN00004430893	7476STDY14459726	PD59069c_tds0001
48213_3#95.cram	7476	EGAN00004430012	7476STDY14459523	PD58519c_tds0001
48131#68.cram	7476	EGAN00004430083	7476STDY14459596	PD61495c_tds0001
48213_4#42.cram	7476	EGAN00004429992	7476STDY14459503	PD59194c_tds0001
48130_4#53.cram	7476	EGAN00004430816	7476STDY14459646	PD59060c_tds0001
48130_3#59.cram	7476	EGAN00004430829	7476STDY14459659	PD58611c_tds0001
48130_4#90.cram	7476	EGAN00004430887	7476STDY14459719	PD59660c_tds0001
48130_2#63.cram	7476	EGAN00004430077	7476STDY14459590	PD59369c_tds0001
48213_3#71.cram	7476	EGAN00004429941	7476STDY14459453	PD61354c_tds0001
48130_3#18.cram	7476	EGAN00004430845	7476STDY14459676	PD61126c_tds0001
48212#39.cram	7476	EGAN00004429888	7476STDY14459387	PD61132c_tds0001
48213_4#19.cram	7476	EGAN00004429956	7476STDY14459467	PD58737c_tds0001
48212#89.cram	7476	EGAN00004429889	7476STDY14459386	PD59311c_tds0001
48213_4#58.cram	7476	EGAN00004430017	7476STDY14459528	PD61378c_tds0001
48130_1#78.cram	7476	EGAN00004430093	7476STDY14459607	PD59312c_tds0001
48221#82.cram	7476	EGAN00004429975	7476STDY14459487	PD58594c_tds0001
48221#63.cram	7476	EGAN00004430023	7476STDY14459534	PD61117c_tds0001
48221#32.cram	7476	EGAN00004429976	7476STDY14459486	PD58997c_tds0001
48130_2#94.cram	7476	EGAN00004430113	7476STDY14459626	PD59038c_tds0001
48132#35.cram	7476	EGAN00004430879	7476STDY14459710	PD61261c_tds0001
48212#93.cram	7476	EGAN00004429920	7476STDY14459418	PD61412c_tds0001
48132#85.cram	7476	EGAN00004430876	7476STDY14459707	PD59010c_tds0001
48221#38.cram	7476	EGAN00004429986	7476STDY14459498	PD61244c_tds0001
48130_3#20.cram	7476	EGAN00004430847	7476STDY14459678	PD58608c_tds0001
48221#88.cram	7476	EGAN00004429993	7476STDY14459505	PD58715c_tds0001
48131#50.cram	7476	EGAN00004430058	7476STDY14459571	PD58502c_tds0001
48213_4#82.cram	7476	EGAN00004429975	7476STDY14459487	PD58594c_tds0001
48130_4#26.cram	7476	EGAN00004430859	7476STDY14459689	PD58930c_tds0001
48213_4#25.cram	7476	EGAN00004429964	7476STDY14459475	PD58459c_tds0001
48130_1#46.cram	7476	EGAN00004430046	7476STDY14459559	PD58528c_tds0001
48221#64.cram	7476	EGAN00004429930	7476STDY14459441	PD58592c_tds0001
48213_4#44.cram	7476	EGAN00004429995	7476STDY14459506	PD61245c_tds0001
48213_3#9.cram	7476	EGAN00004429935	7476STDY14459446	PD59363c_tds0001
48212#94.cram	7476	EGAN00004429927	7476STDY14459425	PD58509c_tds0001
48213_2#80.cram	7476	EGAN00004429867	7476STDY14459436	PD61105c_tds0001
48212#18.cram	7476	EGAN00004429843	7476STDY14459354	PD58884c_tds0001
48130_1#27.cram	7476	EGAN00004430069	7476STDY14459583	PD61295c_tds0001
48212#76.cram	7476	EGAN00004429870	7476STDY14459431	PD59358c_tds0001
48131#47.cram	7476	EGAN00004430048	7476STDY14459561	PD58804c_tds0001
48212#12.cram	7476	EGAN00004429837	7476STDY14459348	PD59298c_tds0001
48221#21.cram	7476	EGAN00004429960	7476STDY14459471	PD58682c_tds0001
48130_4#47.cram	7476	EGAN00004430804	7476STDY14459634	PD61365c_tds0001
48131#34.cram	7476	EGAN00004430115	7476STDY14459627	PD58961c_tds0001
48213_4#39.cram	7476	EGAN00004429989	7476STDY14459500	PD58744c_tds0001
48131#84.cram	7476	EGAN00004430100	7476STDY14459613	PD61485c_tds0001
48130_4#87.cram	7476	EGAN00004430878	7476STDY14459709	PD59266c_tds0001
48221#19.cram	7476	EGAN00004429956	7476STDY14459467	PD58737c_tds0001
48212#57.cram	7476	EGAN00004429910	7476STDY14459408	PD59039c_tds0001
48213_4#61.cram	7476	EGAN00004430021	7476STDY14459532	PD59383c_tds0001
48130_2#92.cram	7476	EGAN00004430111	7476STDY14459624	PD59228c_tds0001
48130_3#38.cram	7476	EGAN00004430882	7476STDY14459714	PD58983c_tds0001
48213_4#84.cram	7476	EGAN00004429981	7476STDY14459492	PD59382c_tds0001
48213_2#40.cram	7476	EGAN00004429890	7476STDY14459388	PD61314c_tds0001
48213_4#2.cram	7476	EGAN00004429958	7476STDY14459469	PD59052c_tds0001
48213_2#51.cram	7476	EGAN00004429902	7476STDY14459400	PD61165c_tds0001
48130_2#79.cram	7476	EGAN00004430095	7476STDY14459608	PD59229c_tds0001
48213_3#33.cram	7476	EGAN00004429978	7476STDY14459489	PD61123c_tds0001
48221#71.cram	7476	EGAN00004429941	7476STDY14459453	PD61354c_tds0001
48221#52.cram	7476	EGAN00004430008	7476STDY14459519	PD61155c_tds0001
48213_3#77.cram	7476	EGAN00004429957	7476STDY14459468	PD58823c_tds0001
48221#58.cram	7476	EGAN00004430017	7476STDY14459528	PD61378c_tds0001
48213_2#83.cram	7476	EGAN00004429844	7476STDY14459355	PD61215c_tds0001
48131#49.cram	7476	EGAN00004430057	7476STDY14459570	PD58510c_tds0001
48132#55.cram	7476	EGAN00004430820	7476STDY14459650	PD59265c_tds0001
48212#26.cram	7476	EGAN00004429857	7476STDY14459367	PD58669c_tds0001
48130_1#32.cram	7476	EGAN00004430108	7476STDY14459620	PD61253c_tds0001
48213_3#5.cram	7476	EGAN00004429928	7476STDY14459439	PD58546c_tds0001
48131#80.cram	7476	EGAN00004430096	7476STDY14459609	PD61486c_tds0001
48212#43.cram	7476	EGAN00004429893	7476STDY14459391	PD58918c_tds0001
48131#30.cram	7476	EGAN00004430089	7476STDY14459601	PD61320c_tds0001
48130_4#1.cram	7476	EGAN00004430805	7476STDY14459635	PD58661c_tds0001
48130_2#88.cram	7476	EGAN00004430105	7476STDY14459618	PD61266c_tds0001
48130_3#74.cram	7476	EGAN00004430854	7476STDY14459684	PD61127c_tds0001
48130_1#65.cram	7476	EGAN00004430079	7476STDY14459592	PD58730c_tds0001
48213_2#91.cram	7476	EGAN00004429907	7476STDY14459404	PD58787c_tds0001
48130_4#35.cram	7476	EGAN00004430879	7476STDY14459710	PD61261c_tds0001
48213_4#36.cram	7476	EGAN00004429984	7476STDY14459495	PD59250c_tds0001
48130_2#48.cram	7476	EGAN00004430056	7476STDY14459569	PD58898c_tds0001
48131#53.cram	7476	EGAN00004430062	7476STDY14459575	PD59014c_tds0001
48130_1#14.cram	7476	EGAN00004430040	7476STDY14459553	PD59360c_tds0001
48130_4#62.cram	7476	EGAN00004430832	7476STDY14459662	PD61263c_tds0001
48130_2#52.cram	7476	EGAN00004430061	7476STDY14459574	PD61082c_tds0001
48221#60.cram	7476	EGAN00004430020	7476STDY14459531	PD59334c_tds0001
48213_2#43.cram	7476	EGAN00004429893	7476STDY14459391	PD58918c_tds0001
48132#41.cram	7476	EGAN00004430888	7476STDY14459720	PD61212c_tds0001
48213_3#30.cram	7476	EGAN00004429973	7476STDY14459484	PD59381c_tds0001
48130_2#76.cram	7476	EGAN00004430091	7476STDY14459605	PD58474c_tds0001
48212#90.cram	7476	EGAN00004429898	7476STDY14459396	PD58786c_tds0001
48213_2#75.cram	7476	EGAN00004429873	7476STDY14459429	PD58791c_tds0001
48221#17.cram	7476	EGAN00004429950	7476STDY14459462	PD58998c_tds0001
48212#59.cram	7476	EGAN00004429912	7476STDY14459410	PD61411c_tds0001
48130_1#89.cram	7476	EGAN00004430106	7476STDY14459619	PD61057c_tds0001
48212#87.cram	7476	EGAN00004429881	7476STDY14459379	PD61131c_tds0001
48130_4#41.cram	7476	EGAN00004430888	7476STDY14459720	PD61212c_tds0001
48213_3#10.cram	7476	EGAN00004429936	7476STDY14459447	PD58666c_tds0001
48212#37.cram	7476	EGAN00004429886	7476STDY14459384	PD61272c_tds0001
48131#54.cram	7476	EGAN00004430063	7476STDY14459576	PD58534c_tds0001
48130_4#50.cram	7476	EGAN00004430812	7476STDY14459642	PD61366c_tds0001
48130_1#21.cram	7476	EGAN00004430053	7476STDY14459567	PD59013c_tds0001
48213_3#55.cram	7476	EGAN00004430013	7476STDY14459525	PD61364c_tds0001
48132#1.cram	7476	EGAN00004430805	7476STDY14459635	PD58661c_tds0001
48130_1#34.cram	7476	EGAN00004430115	7476STDY14459627	PD58961c_tds0001
48130_2#60.cram	7476	EGAN00004430074	7476STDY14459586	PD58475c_tds0001
48130_3#56.cram	7476	EGAN00004430821	7476STDY14459651	PD59179c_tds0001
48130_4#15.cram	7476	EGAN00004430838	7476STDY14459667	PD58612c_tds0001
48132#66.cram	7476	EGAN00004430837	7476STDY14459668	PD58496c_tds0001
48213_4#16.cram	7476	EGAN00004429951	7476STDY14459461	PD61355c_tds0001
48130_1#6.cram	7476	EGAN00004430027	7476STDY14459540	PD58962c_tds0001
48131#2.cram	7476	EGAN00004430033	7476STDY14459546	PD58758c_tds0001
48130_3#72.cram	7476	EGAN00004430850	7476STDY14459680	PD58716c_tds0001
48130_4#3.cram	7476	EGAN00004430809	7476STDY14459639	PD59070c_tds0001
48213_2#57.cram	7476	EGAN00004429910	7476STDY14459408	PD59039c_tds0001
48130_1#12.cram	7476	EGAN00004430035	7476STDY14459549	PD61238c_tds0001
48130_3#23.cram	7476	EGAN00004430853	7476STDY14459683	PD61088c_tds0001
48130_4#64.cram	7476	EGAN00004430836	7476STDY14459665	PD61357c_tds0001
48130_2#54.cram	7476	EGAN00004430063	7476STDY14459576	PD58534c_tds0001
48130_4#29.cram	7476	EGAN00004430863	7476STDY14459694	PD59256c_tds0001
48212#44.cram	7476	EGAN00004429894	7476STDY14459392	PD61273c_tds0001
48213_3#28.cram	7476	EGAN00004429969	7476STDY14459480	PD58967c_tds0001
48130_1#49.cram	7476	EGAN00004430057	7476STDY14459570	PD58510c_tds0001
48130_4#81.cram	7476	EGAN00004430871	7476STDY14459701	PD58470c_tds0001
48213_4#67.cram	7476	EGAN00004429937	7476STDY14459448	PD59003c_tds0001
48213_2#7.cram	7476	EGAN00004429832	7476STDY14459343	PD61200c_tds0001
48130_2#16.cram	7476	EGAN00004430042	7476STDY14459555	PD59020c_tds0001
48221#44.cram	7476	EGAN00004429995	7476STDY14459506	PD61245c_tds0001
48213_2#15.cram	7476	EGAN00004429840	7476STDY14459351	PD61482c_tds0001
48213_4#60.cram	7476	EGAN00004430020	7476STDY14459531	PD59334c_tds0001
48213_2#93.cram	7476	EGAN00004429920	7476STDY14459418	PD61412c_tds0001
48130_1#74.cram	7476	EGAN00004430090	7476STDY14459603	PD61081c_tds0001
48130_3#65.cram	7476	EGAN00004430835	7476STDY14459666	PD59656c_tds0001
48213_3#66.cram	7476	EGAN00004429934	7476STDY14459445	PD59346c_tds0001
48132#20.cram	7476	EGAN00004430847	7476STDY14459678	PD58608c_tds0001
48131#67.cram	7476	EGAN00004430082	7476STDY14459595	PD59030c_tds0001
48213_2#50.cram	7476	EGAN00004429901	7476STDY14459399	PD58919c_tds0001
48131#10.cram	7476	EGAN00004430034	7476STDY14459547	PD59373c_tds0001
48130_3#32.cram	7476	EGAN00004430869	7476STDY14459699	PD58984c_tds0001
48213_2#41.cram	7476	EGAN00004429891	7476STDY14459389	PD61242c_tds0001
48130_4#7.cram	7476	EGAN00004430818	7476STDY14459648	PD58994c_tds0001
48213_2#81.cram	7476	EGAN00004429865	7476STDY14459437	PD58814c_tds0001
48130_2#67.cram	7476	EGAN00004430082	7476STDY14459595	PD59030c_tds0001
48130_3#14.cram	7476	EGAN00004430834	7476STDY14459663	PD58438c_tds0001
48213_2#29.cram	7476	EGAN00004429861	7476STDY14459372	PD61370c_tds0001
48213_4#54.cram	7476	EGAN00004430011	7476STDY14459522	PD61251c_tds0001
48221#87.cram	7476	EGAN00004429988	7476STDY14459499	PD61302c_tds0001
48221#37.cram	7476	EGAN00004429985	7476STDY14459497	PD59279c_tds0001
48213_2#64.cram	7476	EGAN00004429917	7476STDY14459415	PD61397c_tds0001
48213_3#17.cram	7476	EGAN00004429950	7476STDY14459462	PD58998c_tds0001
48130_4#57.cram	7476	EGAN00004430823	7476STDY14459653	PD59241c_tds0001
48132#74.cram	7476	EGAN00004430854	7476STDY14459684	PD61127c_tds0001
48213_2#3.cram	7476	EGAN00004429852	7476STDY14459363	PD59333c_tds0001
48130_3#21.cram	7476	EGAN00004430849	7476STDY14459679	PD61111c_tds0001
48213_4#88.cram	7476	EGAN00004429993	7476STDY14459505	PD58715c_tds0001
48131#42.cram	7476	EGAN00004430039	7476STDY14459552	PD61368c_tds0001
48212#60.cram	7476	EGAN00004429913	7476STDY14459411	PD58809c_tds0001
48213_2#1.cram	7476	EGAN00004429884	7476STDY14459382	PD61375c_tds0001
48131#48.cram	7476	EGAN00004430056	7476STDY14459569	PD58898c_tds0001
48213_3#37.cram	7476	EGAN00004429985	7476STDY14459497	PD59279c_tds0001
48221#90.cram	7476	EGAN00004429999	7476STDY14459509	PD61383c_tds0001
48130_3#89.cram	7476	EGAN00004430886	7476STDY14459718	PD58959c_tds0001
48221#59.cram	7476	EGAN00004430019	7476STDY14459530	PD61252c_tds0001
48212#17.cram	7476	EGAN00004429842	7476STDY14459353	PD58757c_tds0001
48130_4#83.cram	7476	EGAN00004430874	7476STDY14459704	PD58539c_tds0001
48130_3#6.cram	7476	EGAN00004430814	7476STDY14459644	PD61144c_tds0001
48130_1#72.cram	7476	EGAN00004430087	7476STDY14459600	PD58731c_tds0001
48130_1#56.cram	7476	EGAN00004430068	7476STDY14459580	PD58515c_tds0001
48132#73.cram	7476	EGAN00004430852	7476STDY14459682	PD58583c_tds0001
48132#8.cram	7476	EGAN00004430819	7476STDY14459649	PD61220c_tds0001
48132#3.cram	7476	EGAN00004430809	7476STDY14459639	PD59070c_tds0001
48130_3#34.cram	7476	EGAN00004430872	7476STDY14459702	PD58685c_tds0001
48130_4#75.cram	7476	EGAN00004430855	7476STDY14459685	PD58701c_tds0001
48130_3#12.cram	7476	EGAN00004430826	7476STDY14459656	PD59172c_tds0001
48221#43.cram	7476	EGAN00004429994	7476STDY14459504	PD61426c_tds0001
48130_1#23.cram	7476	EGAN00004430059	7476STDY14459572	PD58514c_tds0001
48213_4#76.cram	7476	EGAN00004429955	7476STDY14459466	PD58500c_tds0001
48130_4#43.cram	7476	EGAN00004430890	7476STDY14459723	PD58976c_tds0001
48213_4#52.cram	7476	EGAN00004430008	7476STDY14459519	PD61155c_tds0001
48212#71.cram	7476	EGAN00004429926	7476STDY14459424	PD59319c_tds0001
48212#52.cram	7476	EGAN00004429903	7476STDY14459401	PD59180c_tds0001
48213_2#62.cram	7476	EGAN00004429916	7476STDY14459413	PD59006c_tds0001
48131#75.cram	7476	EGAN00004430092	7476STDY14459604	PD59386c_tds0001
48130_3#49.cram	7476	EGAN00004430808	7476STDY14459638	PD59059c_tds0001
48130_2#36.cram	7476	EGAN00004430116	7476STDY14459629	PD61108c_tds0001
48213_4#48.cram	7476	EGAN00004430002	7476STDY14459513	PD58691c_tds0001
48213_3#70.cram	7476	EGAN00004429942	7476STDY14459452	PD58551c_tds0001
48212#58.cram	7476	EGAN00004429911	7476STDY14459409	PD61433c_tds0001
48130_4#91.cram	7476	EGAN00004430893	7476STDY14459726	PD59069c_tds0001
48213_2#35.cram	7476	EGAN00004429882	7476STDY14459381	PD58782c_tds0001
48221#26.cram	7476	EGAN00004429966	7476STDY14459477	PD59053c_tds0001
48130_1#33.cram	7476	EGAN00004430109	7476STDY14459622	PD58558c_tds0001
48212#74.cram	7476	EGAN00004429875	7476STDY14459428	PD59190c_tds0001
48130_3#4.cram	7476	EGAN00004430810	7476STDY14459640	PD58993c_tds0001
48213_2#25.cram	7476	EGAN00004429855	7476STDY14459366	PD58956c_tds0001
48221#1.cram	7476	EGAN00004429944	7476STDY14459455	PD61275c_tds0001
48212#96.cram	7476	EGAN00004429869	7476STDY14459434	PD58846c_tds0001
48130_2#26.cram	7476	EGAN00004430070	7476STDY14459582	PD59012c_tds0001
48213_2#82.cram	7476	EGAN00004429864	7476STDY14459438	PD59347c_tds0001
48221#66.cram	7476	EGAN00004429934	7476STDY14459445	PD59346c_tds0001
48213_3#27.cram	7476	EGAN00004429968	7476STDY14459478	PD58996c_tds0001
48212#20.cram	7476	EGAN00004429847	7476STDY14459358	PD58955c_tds0001
48213_4#68.cram	7476	EGAN00004429938	7476STDY14459449	PD59203c_tds0001
48130_2#53.cram	7476	EGAN00004430062	7476STDY14459575	PD59014c_tds0001
48130_3#69.cram	7476	EGAN00004430842	7476STDY14459671	PD61110c_tds0001
48130_3#31.cram	7476	EGAN00004430867	7476STDY14459697	PD58931c_tds0001
48213_2#42.cram	7476	EGAN00004429892	7476STDY14459390	PD58978c_tds0001
48130_3#24.cram	7476	EGAN00004430856	7476STDY14459686	PD59208c_tds0001
48130_3#8.cram	7476	EGAN00004430819	7476STDY14459649	PD61220c_tds0001
48130_4#63.cram	7476	EGAN00004430833	7476STDY14459664	PD58667c_tds0001
48130_2#90.cram	7476	EGAN00004430107	7476STDY14459621	PD61230c_tds0001
48213_2#58.cram	7476	EGAN00004429911	7476STDY14459409	PD61433c_tds0001
48131#86.cram	7476	EGAN00004430104	7476STDY14459616	PD61317c_tds0001
48130_1#9.cram	7476	EGAN00004430032	7476STDY14459545	PD61318c_tds0001
48131#36.cram	7476	EGAN00004430116	7476STDY14459629	PD61108c_tds0001
48213_2#19.cram	7476	EGAN00004429846	7476STDY14459357	PD61323c_tds0001
48132#71.cram	7476	EGAN00004430844	7476STDY14459674	PD59198c_tds0001
48130_2#87.cram	7476	EGAN00004430103	7476STDY14459617	PD61246c_tds0001
48132#52.cram	7476	EGAN00004430815	7476STDY14459645	PD59240c_tds0001
48213_2#61.cram	7476	EGAN00004429914	7476STDY14459412	PD61369c_tds0001
48130_3#73.cram	7476	EGAN00004430852	7476STDY14459682	PD58583c_tds0001
48131#9.cram	7476	EGAN00004430032	7476STDY14459545	PD61318c_tds0001
48213_2#39.cram	7476	EGAN00004429888	7476STDY14459387	PD61132c_tds0001
48132#58.cram	7476	EGAN00004430828	7476STDY14459658	PD58699c_tds0001
48213_3#46.cram	7476	EGAN00004430000	7476STDY14459511	PD61154c_tds0001
48130_3#45.cram	7476	EGAN00004430892	7476STDY14459725	PD58847c_tds0001
48221#55.cram	7476	EGAN00004430013	7476STDY14459525	PD61364c_tds0001
48130_4#92.cram	7476	EGAN00004430895	7476STDY14459728	PD61213c_tds0001
48213_2#2.cram	7476	EGAN00004429845	7476STDY14459356	PD58835c_tds0001
48213_3#78.cram	7476	EGAN00004429965	7476STDY14459476	PD58824c_tds0001
48213_2#84.cram	7476	EGAN00004429849	7476STDY14459360	PD58657c_tds0001
48130_3#11.cram	7476	EGAN00004430825	7476STDY14459655	PD59178c_tds0001
48213_4#40.cram	7476	EGAN00004429991	7476STDY14459501	PD61382c_tds0001
48130_4#79.cram	7476	EGAN00004430866	7476STDY14459696	PD58538c_tds0001
48213_4#51.cram	7476	EGAN00004430007	7476STDY14459518	PD58523c_tds0001
48130_1#71.cram	7476	EGAN00004430086	7476STDY14459599	PD58920c_tds0001
48212#8.cram	7476	EGAN00004429833	7476STDY14459344	PD61267c_tds0001
48212#73.cram	7476	EGAN00004429874	7476STDY14459427	PD61236c_tds0001
48213_2#44.cram	7476	EGAN00004429894	7476STDY14459392	PD61273c_tds0001
48212#3.cram	7476	EGAN00004429852	7476STDY14459363	PD59333c_tds0001
48213_4#80.cram	7476	EGAN00004429972	7476STDY14459482	PD59209c_tds0001
48130_3#22.cram	7476	EGAN00004430851	7476STDY14459681	PD59354c_tds0001
48213_3#86.cram	7476	EGAN00004429987	7476STDY14459496	PD59349c_tds0001
48131#27.cram	7476	EGAN00004430069	7476STDY14459583	PD61295c_tds0001
48132#60.cram	7476	EGAN00004430830	7476STDY14459660	PD58471c_tds0001
48130_1#13.cram	7476	EGAN00004430037	7476STDY14459550	PD59177c_tds0001
48131#79.cram	7476	EGAN00004430095	7476STDY14459608	PD59229c_tds0001
48130_3#85.cram	7476	EGAN00004430876	7476STDY14459707	PD59010c_tds0001
48130_2#47.cram	7476	EGAN00004430048	7476STDY14459561	PD58804c_tds0001
48221#41.cram	7476	EGAN00004429990	7476STDY14459502	PD61179c_tds0001
48130_1#95.cram	7476	EGAN00004430119	7476STDY14459632	PD58653c_tds0001
48132#17.cram	7476	EGAN00004430846	7476STDY14459675	PD61087c_tds0001
48130_2#51.cram	7476	EGAN00004430060	7476STDY14459573	PD61307c_tds0001
48130_1#4.cram	7476	EGAN00004430025	7476STDY14459538	PD61118c_tds0001
48213_2#79.cram	7476	EGAN00004429866	7476STDY14459435	PD59297c_tds0001
48130_3#33.cram	7476	EGAN00004430870	7476STDY14459700	PD59253c_tds0001
48130_4#84.cram	7476	EGAN00004430875	7476STDY14459706	PD61262c_tds0001
48212#41.cram	7476	EGAN00004429891	7476STDY14459389	PD61242c_tds0001
48130_2#40.cram	7476	EGAN00004430029	7476STDY14459542	PD59355c_tds0001
48132#90.cram	7476	EGAN00004430887	7476STDY14459719	PD59660c_tds0001
48131#45.cram	7476	EGAN00004430045	7476STDY14459558	PD58665c_tds0001
48130_4#2.cram	7476	EGAN00004430807	7476STDY14459637	PD59226c_tds0001
48132#59.cram	7476	EGAN00004430829	7476STDY14459659	PD58611c_tds0001
48213_2#92.cram	7476	EGAN00004429909	7476STDY14459406	PD58768c_tds0001
48213_3#38.cram	7476	EGAN00004429986	7476STDY14459498	PD61244c_tds0001
48130_4#39.cram	7476	EGAN00004430883	7476STDY14459715	PD58975c_tds0001
48221#73.cram	7476	EGAN00004429945	7476STDY14459457	PD59236c_tds0001
48221#8.cram	7476	EGAN00004429932	7476STDY14459444	PD58776c_tds0001
48213_4#87.cram	7476	EGAN00004429988	7476STDY14459499	PD61302c_tds0001
48221#3.cram	7476	EGAN00004429977	7476STDY14459488	PD58844c_tds0001
48130_4#61.cram	7476	EGAN00004430831	7476STDY14459661	PD61229c_tds0001
48130_1#31.cram	7476	EGAN00004430101	7476STDY14459614	PD59024c_tds0001
48213_4#47.cram	7476	EGAN00004430001	7476STDY14459512	PD61505c_tds0001
48132#43.cram	7476	EGAN00004430890	7476STDY14459723	PD58976c_tds0001
48130_1#69.cram	7476	EGAN00004430084	7476STDY14459597	PD59164c_tds0001
48131#78.cram	7476	EGAN00004430093	7476STDY14459607	PD59312c_tds0001
48130_3#9.cram	7476	EGAN00004430822	7476STDY14459652	PD61203c_tds0001
48130_4#44.cram	7476	EGAN00004430891	7476STDY14459724	PD59225c_tds0001
48131#16.cram	7476	EGAN00004430042	7476STDY14459555	PD59020c_tds0001
48130_2#80.cram	7476	EGAN00004430096	7476STDY14459609	PD61486c_tds0001
48130_1#8.cram	7476	EGAN00004430031	7476STDY14459544	PD58535c_tds0001
48131#6.cram	7476	EGAN00004430027	7476STDY14459540	PD58962c_tds0001
48131#51.cram	7476	EGAN00004430060	7476STDY14459573	PD61307c_tds0001
48131#72.cram	7476	EGAN00004430087	7476STDY14459600	PD58731c_tds0001
48130_1#24.cram	7476	EGAN00004430066	7476STDY14459578	PD59221c_tds0001
48212#55.cram	7476	EGAN00004429906	7476STDY14459405	PD59005c_tds0001
48132#26.cram	7476	EGAN00004430859	7476STDY14459689	PD58930c_tds0001
48130_1#45.cram	7476	EGAN00004430045	7476STDY14459558	PD58665c_tds0001
48132#44.cram	7476	EGAN00004430891	7476STDY14459724	PD59225c_tds0001
48130_1#73.cram	7476	EGAN00004430088	7476STDY14459602	PD58673c_tds0001
48213_4#26.cram	7476	EGAN00004429966	7476STDY14459477	PD59053c_tds0001
48130_4#82.cram	7476	EGAN00004430873	7476STDY14459703	PD61209c_tds0001
48130_4#25.cram	7476	EGAN00004430857	7476STDY14459687	PD61094c_tds0001
48213_2#94.cram	7476	EGAN00004429927	7476STDY14459425	PD58509c_tds0001
48221#20.cram	7476	EGAN00004429959	7476STDY14459470	PD58999c_tds0001
48213_3#20.cram	7476	EGAN00004429959	7476STDY14459470	PD58999c_tds0001
48130_1#11.cram	7476	EGAN00004430036	7476STDY14459548	PD58524c_tds0001
48212#1.cram	7476	EGAN00004429884	7476STDY14459382	PD61375c_tds0001
48130_4#19.cram	7476	EGAN00004430848	7476STDY14459677	PD58820c_tds0001
48130_4#58.cram	7476	EGAN00004430828	7476STDY14459658	PD58699c_tds0001
48221#96.cram	7476	EGAN00004430018	7476STDY14459529	PD61159c_tds0001
48213_3#59.cram	7476	EGAN00004430019	7476STDY14459530	PD61252c_tds0001
48213_2#63.cram	7476	EGAN00004429915	7476STDY14459414	PD59315c_tds0001
48212#66.cram	7476	EGAN00004429921	7476STDY14459419	PD61235c_tds0001
48213_4#90.cram	7476	EGAN00004429999	7476STDY14459509	PD61383c_tds0001
48130_3#71.cram	7476	EGAN00004430844	7476STDY14459674	PD59198c_tds0001
48213_3#18.cram	7476	EGAN00004429953	7476STDY14459465	PD58840c_tds0001
48132#87.cram	7476	EGAN00004430878	7476STDY14459709	PD59266c_tds0001
48130_4#42.cram	7476	EGAN00004430889	7476STDY14459722	PD58660c_tds0001
48132#37.cram	7476	EGAN00004430881	7476STDY14459712	PD58740c_tds0001
48213_4#53.cram	7476	EGAN00004430009	7476STDY14459520	PD61377c_tds0001
48213_3#96.cram	7476	EGAN00004430018	7476STDY14459529	PD61159c_tds0001
48130_1#85.cram	7476	EGAN00004430102	7476STDY14459615	PD59187c_tds0001
48130_2#68.cram	7476	EGAN00004430083	7476STDY14459596	PD61495c_tds0001
48221#74.cram	7476	EGAN00004429952	7476STDY14459463	PD61276c_tds0001
48130_1#22.cram	7476	EGAN00004430055	7476STDY14459568	PD58448c_tds0001
48130_3#13.cram	7476	EGAN00004430827	7476STDY14459657	PD61497c_tds0001
48131#21.cram	7476	EGAN00004430053	7476STDY14459567	PD59013c_tds0001
48130_3#57.cram	7476	EGAN00004430823	7476STDY14459653	PD59241c_tds0001
48212#25.cram	7476	EGAN00004429855	7476STDY14459366	PD58956c_tds0001
48132#56.cram	7476	EGAN00004430821	7476STDY14459651	PD59179c_tds0001
48213_4#17.cram	7476	EGAN00004429950	7476STDY14459462	PD58998c_tds0001
48221#47.cram	7476	EGAN00004430001	7476STDY14459512	PD61505c_tds0001
48213_2#23.cram	7476	EGAN00004429853	7476STDY14459364	PD58836c_tds0001
48132#11.cram	7476	EGAN00004430825	7476STDY14459655	PD59178c_tds0001
48213_3#54.cram	7476	EGAN00004430011	7476STDY14459522	PD61251c_tds0001
48130_1#35.cram	7476	EGAN00004430114	7476STDY14459628	PD61254c_tds0001
48130_3#7.cram	7476	EGAN00004430818	7476STDY14459648	PD58994c_tds0001
48130_1#62.cram	7476	EGAN00004430075	7476STDY14459589	PD59004c_tds0001
48131#64.cram	7476	EGAN00004430078	7476STDY14459591	PD61296c_tds0001
48130_2#28.cram	7476	EGAN00004430076	7476STDY14459588	PD61349c_tds0001
48130_4#14.cram	7476	EGAN00004430834	7476STDY14459663	PD58438c_tds0001
48212#13.cram	7476	EGAN00004429838	7476STDY14459349	PD59305c_tds0001
48130_4#32.cram	7476	EGAN00004430869	7476STDY14459699	PD58984c_tds0001
48130_2#10.cram	7476	EGAN00004430034	7476STDY14459547	PD59373c_tds0001
48130_4#65.cram	7476	EGAN00004430835	7476STDY14459666	PD59656c_tds0001
48213_4#66.cram	7476	EGAN00004429934	7476STDY14459445	PD59346c_tds0001
48130_1#1.cram	7476	EGAN00004430051	7476STDY14459564	PD58527c_tds0001
48213_3#60.cram	7476	EGAN00004430020	7476STDY14459531	PD59334c_tds0001
48213_2#56.cram	7476	EGAN00004429908	7476STDY14459407	PD61396c_tds0001
48132#77.cram	7476	EGAN00004430860	7476STDY14459690	PD61479c_tds0001
48132#29.cram	7476	EGAN00004430863	7476STDY14459694	PD59256c_tds0001
48130_2#55.cram	7476	EGAN00004430064	7476STDY14459577	PD61473c_tds0001
48131#19.cram	7476	EGAN00004430052	7476STDY14459565	PD59365c_tds0001
48213_2#72.cram	7476	EGAN00004429876	7476STDY14459426	PD58651c_tds0001
48221#34.cram	7476	EGAN00004429979	7476STDY14459490	PD58616c_tds0001
48221#84.cram	7476	EGAN00004429981	7476STDY14459492	PD59382c_tds0001
48213_3#48.cram	7476	EGAN00004430002	7476STDY14459513	PD58691c_tds0001
48130_1#29.cram	7476	EGAN00004430080	7476STDY14459593	PD61319c_tds0001
48212#14.cram	7476	EGAN00004429839	7476STDY14459350	PD58815c_tds0001
48213_4#70.cram	7476	EGAN00004429942	7476STDY14459452	PD58551c_tds0001
48130_3#91.cram	7476	EGAN00004430893	7476STDY14459726	PD59069c_tds0001
48130_4#49.cram	7476	EGAN00004430808	7476STDY14459638	PD59059c_tds0001
48130_1#81.cram	7476	EGAN00004430097	7476STDY14459610	PD58674c_tds0001
48212#92.cram	7476	EGAN00004429909	7476STDY14459406	PD58768c_tds0001
48132#65.cram	7476	EGAN00004430835	7476STDY14459666	PD59656c_tds0001
48130_3#43.cram	7476	EGAN00004430890	7476STDY14459723	PD58976c_tds0001
48221#68.cram	7476	EGAN00004429938	7476STDY14459449	PD59203c_tds0001
48213_3#52.cram	7476	EGAN00004430008	7476STDY14459519	PD61155c_tds0001
48130_1#3.cram	7476	EGAN00004430050	7476STDY14459563	PD58522c_tds0001
48130_3#75.cram	7476	EGAN00004430855	7476STDY14459685	PD58701c_tds0001
48130_1#64.cram	7476	EGAN00004430078	7476STDY14459591	PD61296c_tds0001
48130_4#12.cram	7476	EGAN00004430826	7476STDY14459656	PD59172c_tds0001
48221#33.cram	7476	EGAN00004429978	7476STDY14459489	PD61123c_tds0001
48130_2#30.cram	7476	EGAN00004430089	7476STDY14459601	PD61320c_tds0001
48221#62.cram	7476	EGAN00004430022	7476STDY14459533	PD58995c_tds0001
48221#83.cram	7476	EGAN00004429980	7476STDY14459491	PD61301c_tds0001
48221#7.cram	7476	EGAN00004429933	7476STDY14459443	PD59155c_tds0001
48213_3#76.cram	7476	EGAN00004429955	7476STDY14459466	PD58500c_tds0001
48130_1#93.cram	7476	EGAN00004430112	7476STDY14459625	PD59263c_tds0001
48212#69.cram	7476	EGAN00004429925	7476STDY14459422	PD59018c_tds0001
48132#4.cram	7476	EGAN00004430810	7476STDY14459640	PD58993c_tds0001
48130_4#34.cram	7476	EGAN00004430872	7476STDY14459702	PD58685c_tds0001
48130_3#83.cram	7476	EGAN00004430874	7476STDY14459704	PD58539c_tds0001
48130_4#6.cram	7476	EGAN00004430814	7476STDY14459644	PD61144c_tds0001
48221#50.cram	7476	EGAN00004430006	7476STDY14459517	PD61363c_tds0001
48130_2#77.cram	7476	EGAN00004430094	7476STDY14459606	PD59023c_tds0001
48130_1#15.cram	7476	EGAN00004430041	7476STDY14459554	PD58434c_tds0001
48131#38.cram	7476	EGAN00004430118	7476STDY14459631	PD61484c_tds0001
48213_4#37.cram	7476	EGAN00004429985	7476STDY14459497	PD59279c_tds0001
48131#88.cram	7476	EGAN00004430105	7476STDY14459618	PD61266c_tds0001
48130_1#41.cram	7476	EGAN00004430038	7476STDY14459551	PD58826c_tds0001
48130_4#89.cram	7476	EGAN00004430886	7476STDY14459718	PD58959c_tds0001
48130_2#5.cram	7476	EGAN00004430026	7476STDY14459539	PD61306c_tds0001
48213_3#88.cram	7476	EGAN00004429993	7476STDY14459505	PD58715c_tds0001
48213_2#74.cram	7476	EGAN00004429875	7476STDY14459428	PD59190c_tds0001
48131#82.cram	7476	EGAN00004430098	7476STDY14459611	PD61058c_tds0001
48130_4#21.cram	7476	EGAN00004430849	7476STDY14459679	PD61111c_tds0001
48131#63.cram	7476	EGAN00004430077	7476STDY14459590	PD59369c_tds0001
48131#32.cram	7476	EGAN00004430108	7476STDY14459620	PD61253c_tds0001
48130_1#50.cram	7476	EGAN00004430058	7476STDY14459571	PD58502c_tds0001
48213_2#12.cram	7476	EGAN00004429837	7476STDY14459348	PD59298c_tds0001
48132#31.cram	7476	EGAN00004430867	7476STDY14459697	PD58931c_tds0001
48213_4#30.cram	7476	EGAN00004429973	7476STDY14459484	PD59381c_tds0001
48132#81.cram	7476	EGAN00004430871	7476STDY14459701	PD58470c_tds0001
48131#93.cram	7476	EGAN00004430112	7476STDY14459625	PD59263c_tds0001
48130_1#57.cram	7476	EGAN00004430067	7476STDY14459581	PD61142c_tds0001
48213_2#49.cram	7476	EGAN00004429900	7476STDY14459398	PD58979c_tds0001
48221#69.cram	7476	EGAN00004429939	7476STDY14459450	PD59246c_tds0001
48130_1#7.cram	7476	EGAN00004430030	7476STDY14459543	PD58825c_tds0001
48130_3#62.cram	7476	EGAN00004430832	7476STDY14459662	PD61263c_tds0001
48130_3#35.cram	7476	EGAN00004430879	7476STDY14459710	PD61261c_tds0001
48212#50.cram	7476	EGAN00004429901	7476STDY14459399	PD58919c_tds0001
48213_3#36.cram	7476	EGAN00004429984	7476STDY14459495	PD59250c_tds0001
48130_2#70.cram	7476	EGAN00004430085	7476STDY14459598	PD59392c_tds0001
48221#92.cram	7476	EGAN00004430004	7476STDY14459515	PD58518c_tds0001
48130_3#1.cram	7476	EGAN00004430805	7476STDY14459635	PD58661c_tds0001
48130_4#74.cram	7476	EGAN00004430854	7476STDY14459684	PD61127c_tds0001
48213_2#21.cram	7476	EGAN00004429848	7476STDY14459359	PD61216c_tds0001
48212#68.cram	7476	EGAN00004429922	7476STDY14459421	PD61109c_tds0001
48213_2#89.cram	7476	EGAN00004429889	7476STDY14459386	PD59311c_tds0001
48213_4#5.cram	7476	EGAN00004429928	7476STDY14459439	PD58546c_tds0001
48212#33.cram	7476	EGAN00004429879	7476STDY14459377	PD58457c_tds0001
48212#62.cram	7476	EGAN00004429916	7476STDY14459413	PD59006c_tds0001
48130_2#37.cram	7476	EGAN00004430117	7476STDY14459630	PD58559c_tds0001
48131#40.cram	7476	EGAN00004430029	7476STDY14459542	PD59355c_tds0001
48212#7.cram	7476	EGAN00004429832	7476STDY14459343	PD61200c_tds0001
48212#83.cram	7476	EGAN00004429844	7476STDY14459355	PD61215c_tds0001
48221#14.cram	7476	EGAN00004429948	7476STDY14459459	PD59303c_tds0001
48213_4#77.cram	7476	EGAN00004429957	7476STDY14459468	PD58823c_tds0001
48131#39.cram	7476	EGAN00004430028	7476STDY14459541	PD61237c_tds0001
48213_2#6.cram	7476	EGAN00004429919	7476STDY14459417	PD58821c_tds0001
48131#89.cram	7476	EGAN00004430106	7476STDY14459619	PD61057c_tds0001
48213_2#34.cram	7476	EGAN00004429880	7476STDY14459378	PD58917c_tds0001
48130_3#81.cram	7476	EGAN00004430871	7476STDY14459701	PD58470c_tds0001
48213_4#28.cram	7476	EGAN00004429969	7476STDY14459480	PD58967c_tds0001
48213_2#14.cram	7476	EGAN00004429839	7476STDY14459350	PD58815c_tds0001
48213_3#67.cram	7476	EGAN00004429937	7476STDY14459448	PD59003c_tds0001
48130_1#91.cram	7476	EGAN00004430110	7476STDY14459623	PD59188c_tds0001
48131#57.cram	7476	EGAN00004430067	7476STDY14459581	PD61142c_tds0001
48212#34.cram	7476	EGAN00004429880	7476STDY14459378	PD58917c_tds0001
48130_3#29.cram	7476	EGAN00004430863	7476STDY14459694	PD59256c_tds0001
48212#84.cram	7476	EGAN00004429849	7476STDY14459360	PD58657c_tds0001
48221#13.cram	7476	EGAN00004429947	7476STDY14459458	PD58503c_tds0001
48130_4#23.cram	7476	EGAN00004430853	7476STDY14459683	PD61088c_tds0001
48130_1#75.cram	7476	EGAN00004430092	7476STDY14459604	PD59386c_tds0001
48130_3#64.cram	7476	EGAN00004430836	7476STDY14459665	PD61357c_tds0001
48130_2#17.cram	7476	EGAN00004430047	7476STDY14459560	PD58447c_tds0001
48130_3#3.cram	7476	EGAN00004430809	7476STDY14459639	PD59070c_tds0001
48130_1#43.cram	7476	EGAN00004430043	7476STDY14459556	PD59372c_tds0001
48130_3#15.cram	7476	EGAN00004430838	7476STDY14459667	PD58612c_tds0001
48213_3#16.cram	7476	EGAN00004429951	7476STDY14459461	PD61355c_tds0001
48130_1#83.cram	7476	EGAN00004430099	7476STDY14459612	PD59387c_tds0001
48131#94.cram	7476	EGAN00004430113	7476STDY14459626	PD59038c_tds0001
48130_4#72.cram	7476	EGAN00004430850	7476STDY14459680	PD58716c_tds0001
48213_4#55.cram	7476	EGAN00004430013	7476STDY14459525	PD61364c_tds0001
48130_4#56.cram	7476	EGAN00004430821	7476STDY14459651	PD59179c_tds0001
48132#28.cram	7476	EGAN00004430862	7476STDY14459692	PD59252c_tds0001
48130_2#66.cram	7476	EGAN00004430081	7476STDY14459594	PD59232c_tds0001
48130_3#50.cram	7476	EGAN00004430812	7476STDY14459642	PD61366c_tds0001
48221#25.cram	7476	EGAN00004429964	7476STDY14459475	PD58459c_tds0001
48131#12.cram	7476	EGAN00004430035	7476STDY14459549	PD61238c_tds0001
48213_2#65.cram	7476	EGAN00004429918	7476STDY14459416	PD59318c_tds0001
48130_3#41.cram	7476	EGAN00004430888	7476STDY14459720	PD61212c_tds0001
48213_2#32.cram	7476	EGAN00004429877	7476STDY14459375	PD61221c_tds0001
48213_4#10.cram	7476	EGAN00004429936	7476STDY14459447	PD58666c_tds0001
48212#47.cram	7476	EGAN00004429897	7476STDY14459395	PD61425c_tds0001
48132#22.cram	7476	EGAN00004430851	7476STDY14459681	PD59354c_tds0001
48131#18.cram	7476	EGAN00004430049	7476STDY14459562	PD58435c_tds0001
48131#76.cram	7476	EGAN00004430091	7476STDY14459605	PD58474c_tds0001
48130_1#63.cram	7476	EGAN00004430077	7476STDY14459590	PD59369c_tds0001
48130_4#9.cram	7476	EGAN00004430822	7476STDY14459652	PD61203c_tds0001
48130_3#44.cram	7476	EGAN00004430891	7476STDY14459724	PD59225c_tds0001
48213_2#85.cram	7476	EGAN00004429851	7476STDY14459362	PD61367c_tds0001
48221#65.cram	7476	EGAN00004429931	7476STDY14459442	PD59245c_tds0001
48132#68.cram	7476	EGAN00004430840	7476STDY14459670	PD61264c_tds0001
48213_2#22.cram	7476	EGAN00004429850	7476STDY14459361	PD59662c_tds0001
48130_2#86.cram	7476	EGAN00004430104	7476STDY14459616	PD61317c_tds0001
48131#91.cram	7476	EGAN00004430110	7476STDY14459623	PD59188c_tds0001
48213_3#47.cram	7476	EGAN00004430001	7476STDY14459512	PD61505c_tds0001
48132#33.cram	7476	EGAN00004430870	7476STDY14459700	PD59253c_tds0001
48132#62.cram	7476	EGAN00004430832	7476STDY14459662	PD61263c_tds0001
48212#95.cram	7476	EGAN00004429872	7476STDY14459430	PD59019c_tds0001
48132#7.cram	7476	EGAN00004430818	7476STDY14459648	PD58994c_tds0001
48132#83.cram	7476	EGAN00004430874	7476STDY14459704	PD58539c_tds0001
48213_2#73.cram	7476	EGAN00004429874	7476STDY14459427	PD61236c_tds0001
48130_3#39.cram	7476	EGAN00004430883	7476STDY14459715	PD58975c_tds0001
48213_3#87.cram	7476	EGAN00004429988	7476STDY14459499	PD61302c_tds0001
48221#4.cram	7476	EGAN00004430014	7476STDY14459524	PD59048c_tds0001
48130_3#61.cram	7476	EGAN00004430831	7476STDY14459661	PD61229c_tds0001
48213_2#45.cram	7476	EGAN00004429895	7476STDY14459393	PD58675c_tds0001
48132#50.cram	7476	EGAN00004430812	7476STDY14459642	PD61366c_tds0001
48130_2#46.cram	7476	EGAN00004430046	7476STDY14459559	PD58528c_tds0001
48213_4#38.cram	7476	EGAN00004429986	7476STDY14459498	PD61244c_tds0001
48130_3#84.cram	7476	EGAN00004430875	7476STDY14459706	PD61262c_tds0001
48130_2#78.cram	7476	EGAN00004430093	7476STDY14459607	PD59312c_tds0001
48212#31.cram	7476	EGAN00004429863	7476STDY14459374	PD61376c_tds0001
48213_2#11.cram	7476	EGAN00004429836	7476STDY14459347	PD61214c_tds0001
48212#81.cram	7476	EGAN00004429865	7476STDY14459437	PD58814c_tds0001
48130_3#2.cram	7476	EGAN00004430807	7476STDY14459637	PD59226c_tds0001
48131#35.cram	7476	EGAN00004430114	7476STDY14459628	PD61254c_tds0001
48131#85.cram	7476	EGAN00004430102	7476STDY14459615	PD59187c_tds0001
48130_1#94.cram	7476	EGAN00004430113	7476STDY14459626	PD59038c_tds0001
48130_4#33.cram	7476	EGAN00004430870	7476STDY14459700	PD59253c_tds0001
48212#28.cram	7476	EGAN00004429860	7476STDY14459371	PD58785c_tds0001
48130_2#27.cram	7476	EGAN00004430069	7476STDY14459583	PD61295c_tds0001
48221#56.cram	7476	EGAN00004430015	7476STDY14459526	PD61090c_tds0001
48130_4#13.cram	7476	EGAN00004430827	7476STDY14459657	PD61497c_tds0001
48213_2#31.cram	7476	EGAN00004429863	7476STDY14459374	PD61376c_tds0001
48132#47.cram	7476	EGAN00004430804	7476STDY14459634	PD61365c_tds0001
48130_3#42.cram	7476	EGAN00004430889	7476STDY14459722	PD58660c_tds0001
48212#22.cram	7476	EGAN00004429850	7476STDY14459361	PD59662c_tds0001
48221#11.cram	7476	EGAN00004429940	7476STDY14459451	PD58462c_tds0001
48213_3#53.cram	7476	EGAN00004430009	7476STDY14459520	PD61377c_tds0001
48213_4#96.cram	7476	EGAN00004430018	7476STDY14459529	PD61159c_tds0001
48213_2#69.cram	7476	EGAN00004429925	7476STDY14459422	PD59018c_tds0001
48213_2#8.cram	7476	EGAN00004429833	7476STDY14459344	PD61267c_tds0001
48213_4#59.cram	7476	EGAN00004430019	7476STDY14459530	PD61252c_tds0001
48213_3#90.cram	7476	EGAN00004429999	7476STDY14459509	PD61383c_tds0001
48130_4#71.cram	7476	EGAN00004430844	7476STDY14459674	PD59198c_tds0001
48213_2#24.cram	7476	EGAN00004429854	7476STDY14459365	PD61324c_tds0001
48213_4#18.cram	7476	EGAN00004429953	7476STDY14459465	PD58840c_tds0001
48130_3#19.cram	7476	EGAN00004430848	7476STDY14459677	PD58820c_tds0001
48130_3#58.cram	7476	EGAN00004430828	7476STDY14459658	PD58699c_tds0001
48213_2#4.cram	7476	EGAN00004429856	7476STDY14459368	PD61226c_tds0001
48130_1#79.cram	7476	EGAN00004430095	7476STDY14459608	PD59229c_tds0001
48213_4#20.cram	7476	EGAN00004429959	7476STDY14459470	PD58999c_tds0001
48213_3#26.cram	7476	EGAN00004429966	7476STDY14459477	PD59053c_tds0001
48221#77.cram	7476	EGAN00004429957	7476STDY14459468	PD58823c_tds0001
48130_3#82.cram	7476	EGAN00004430873	7476STDY14459703	PD61209c_tds0001
48221#29.cram	7476	EGAN00004429970	7476STDY14459481	PD61122c_tds0001
48130_3#25.cram	7476	EGAN00004430857	7476STDY14459687	PD61094c_tds0001
48130_1#92.cram	7476	EGAN00004430111	7476STDY14459624	PD59228c_tds0001
48132#34.cram	7476	EGAN00004430872	7476STDY14459702	PD58685c_tds0001
48132#84.cram	7476	EGAN00004430875	7476STDY14459706	PD61262c_tds0001
48212#77.cram	7476	EGAN00004429871	7476STDY14459432	PD58789c_tds0001
48212#29.cram	7476	EGAN00004429861	7476STDY14459372	PD61370c_tds0001
48130_1#44.cram	7476	EGAN00004430044	7476STDY14459557	PD58807c_tds0001
48131#46.cram	7476	EGAN00004430046	7476STDY14459559	PD58528c_tds0001
48213_2#71.cram	7476	EGAN00004429926	7476STDY14459424	PD59319c_tds0001
48130_4#24.cram	7476	EGAN00004430856	7476STDY14459686	PD59208c_tds0001
48130_2#18.cram	7476	EGAN00004430049	7476STDY14459562	PD58435c_tds0001
48130_4#8.cram	7476	EGAN00004430819	7476STDY14459649	PD61220c_tds0001
48130_2#59.cram	7476	EGAN00004430071	7476STDY14459585	PD61474c_tds0001
48130_3#63.cram	7476	EGAN00004430833	7476STDY14459664	PD58667c_tds0001
48132#13.cram	7476	EGAN00004430827	7476STDY14459657	PD61497c_tds0001
48130_4#69.cram	7476	EGAN00004430842	7476STDY14459671	PD61110c_tds0001
48130_2#96.cram	7476	EGAN00004430120	7476STDY14459633	PD59264c_tds0001
48213_2#95.cram	7476	EGAN00004429872	7476STDY14459430	PD59019c_tds0001
48130_4#31.cram	7476	EGAN00004430867	7476STDY14459697	PD58931c_tds0001
48213_2#13.cram	7476	EGAN00004429838	7476STDY14459349	PD59305c_tds0001
48131#23.cram	7476	EGAN00004430059	7476STDY14459572	PD58514c_tds0001
48213_4#27.cram	7476	EGAN00004429968	7476STDY14459478	PD58996c_tds0001
48213_3#68.cram	7476	EGAN00004429938	7476STDY14459449	PD59203c_tds0001
48130_1#61.cram	7476	EGAN00004430073	7476STDY14459587	PD58966c_tds0001
48130_1#39.cram	7476	EGAN00004430028	7476STDY14459541	PD61237c_tds0001
48221#28.cram	7476	EGAN00004429969	7476STDY14459480	PD58967c_tds0001
48130_2#20.cram	7476	EGAN00004430054	7476STDY14459566	PD59031c_tds0001
48132#25.cram	7476	EGAN00004430857	7476STDY14459687	PD61094c_tds0001
48212#56.cram	7476	EGAN00004429908	7476STDY14459407	PD61396c_tds0001
48130_4#4.cram	7476	EGAN00004430810	7476STDY14459640	PD58993c_tds0001
48130_1#2.cram	7476	EGAN00004430033	7476STDY14459546	PD58758c_tds0001
48131#15.cram	7476	EGAN00004430041	7476STDY14459554	PD58434c_tds0001
48221#22.cram	7476	EGAN00004429961	7476STDY14459472	PD58563c_tds0001
48130_1#84.cram	7476	EGAN00004430100	7476STDY14459613	PD61485c_tds0001
48212#11.cram	7476	EGAN00004429836	7476STDY14459347	PD61214c_tds0001
48221#31.cram	7476	EGAN00004429974	7476STDY14459485	PD61054c_tds0001
48221#81.cram	7476	EGAN00004429971	7476STDY14459483	PD58460c_tds0001
48130_1#42.cram	7476	EGAN00004430039	7476STDY14459552	PD61368c_tds0001
48130_4#22.cram	7476	EGAN00004430851	7476STDY14459681	PD59354c_tds0001
48213_4#86.cram	7476	EGAN00004429987	7476STDY14459496	PD59349c_tds0001
48130_4#85.cram	7476	EGAN00004430876	7476STDY14459707	PD59010c_tds0001
48130_1#58.cram	7476	EGAN00004430072	7476STDY14459584	PD58655c_tds0001
48132#69.cram	7476	EGAN00004430842	7476STDY14459671	PD61110c_tds0001
48213_2#9.cram	7476	EGAN00004429835	7476STDY14459345	PD58790c_tds0001
48212#4.cram	7476	EGAN00004429856	7476STDY14459368	PD61226c_tds0001
48213_3#80.cram	7476	EGAN00004429972	7476STDY14459482	PD59209c_tds0001
48131#70.cram	7476	EGAN00004430085	7476STDY14459598	PD59392c_tds0001
48130_1#19.cram	7476	EGAN00004430052	7476STDY14459565	PD59365c_tds0001
48130_3#79.cram	7476	EGAN00004430866	7476STDY14459696	PD58538c_tds0001
48212#65.cram	7476	EGAN00004429918	7476STDY14459416	PD59318c_tds0001
48132#92.cram	7476	EGAN00004430895	7476STDY14459728	PD61213c_tds0001
48213_2#33.cram	7476	EGAN00004429879	7476STDY14459377	PD58457c_tds0001
48213_3#51.cram	7476	EGAN00004430007	7476STDY14459518	PD58523c_tds0001
48131#61.cram	7476	EGAN00004430073	7476STDY14459587	PD58966c_tds0001
48131#5.cram	7476	EGAN00004430026	7476STDY14459539	PD61306c_tds0001
48213_4#78.cram	7476	EGAN00004429965	7476STDY14459476	PD58824c_tds0001
48130_4#11.cram	7476	EGAN00004430825	7476STDY14459655	PD59178c_tds0001
48221#95.cram	7476	EGAN00004430012	7476STDY14459523	PD58519c_tds0001
48213_3#40.cram	7476	EGAN00004429991	7476STDY14459501	PD61382c_tds0001
48132#14.cram	7476	EGAN00004430834	7476STDY14459663	PD58438c_tds0001
48213_4#46.cram	7476	EGAN00004430000	7476STDY14459511	PD61154c_tds0001
48130_2#38.cram	7476	EGAN00004430118	7476STDY14459631	PD61484c_tds0001
48130_4#45.cram	7476	EGAN00004430892	7476STDY14459725	PD58847c_tds0001
48130_3#92.cram	7476	EGAN00004430895	7476STDY14459728	PD61213c_tds0001
48130_1#25.cram	7476	EGAN00004430065	7476STDY14459579	PD61158c_tds0001
48131#24.cram	7476	EGAN00004430066	7476STDY14459578	PD59221c_tds0001
48130_4#73.cram	7476	EGAN00004430852	7476STDY14459682	PD58583c_tds0001
48130_1#82.cram	7476	EGAN00004430098	7476STDY14459611	PD61058c_tds0001
48130_2#74.cram	7476	EGAN00004430090	7476STDY14459603	PD61081c_tds0001
48213_4#21.cram	7476	EGAN00004429960	7476STDY14459471	PD58682c_tds0001
48130_3#88.cram	7476	EGAN00004430885	7476STDY14459717	PD58703c_tds0001
48132#10.cram	7476	EGAN00004430824	7476STDY14459654	PD58935c_tds0001
48131#20.cram	7476	EGAN00004430054	7476STDY14459566	PD59031c_tds0001
48132#67.cram	7476	EGAN00004430839	7476STDY14459669	PD58819c_tds0001
48130_4#37.cram	7476	EGAN00004430881	7476STDY14459712	PD58740c_tds0001
48213_2#5.cram	7476	EGAN00004429878	7476STDY14459376	PD61227c_tds0001
48213_4#89.cram	7476	EGAN00004429997	7476STDY14459508	PD59307c_tds0001
48212#86.cram	7476	EGAN00004429859	7476STDY14459370	PD58830c_tds0001
48130_1#16.cram	7476	EGAN00004430042	7476STDY14459555	PD59020c_tds0001
48213_3#83.cram	7476	EGAN00004429980	7476STDY14459491	PD61301c_tds0001
48212#36.cram	7476	EGAN00004429885	7476STDY14459383	PD61222c_tds0001
48213_4#6.cram	7476	EGAN00004429929	7476STDY14459440	PD61359c_tds0001
48213_2#77.cram	7476	EGAN00004429871	7476STDY14459432	PD58789c_tds0001
48213_4#34.cram	7476	EGAN00004429979	7476STDY14459490	PD58616c_tds0001
48131#74.cram	7476	EGAN00004430090	7476STDY14459603	PD61081c_tds0001
48213_3#75.cram	7476	EGAN00004429954	7476STDY14459464	PD58562c_tds0001
48213_2#30.cram	7476	EGAN00004429862	7476STDY14459373	PD58781c_tds0001
48213_4#12.cram	7476	EGAN00004429943	7476STDY14459454	PD58440c_tds0001
48130_3#76.cram	7476	EGAN00004430858	7476STDY14459688	PD58717c_tds0001
48213_3#43.cram	7476	EGAN00004429994	7476STDY14459504	PD61426c_tds0001
48130_3#52.cram	7476	EGAN00004430815	7476STDY14459645	PD59240c_tds0001
48213_4#49.cram	7476	EGAN00004430003	7476STDY14459514	PD58670c_tds0001
48130_1#67.cram	7476	EGAN00004430082	7476STDY14459595	PD59030c_tds0001
48130_3#48.cram	7476	EGAN00004430806	7476STDY14459636	PD61143c_tds0001
48131#96.cram	7476	EGAN00004430120	7476STDY14459633	PD59264c_tds0001
48130_4#70.cram	7476	EGAN00004430841	7476STDY14459672	PD58668c_tds0001
48213_3#91.cram	7476	EGAN00004429998	7476STDY14459510	PD58831c_tds0001
48131#73.cram	7476	EGAN00004430088	7476STDY14459602	PD58673c_tds0001
48131#8.cram	7476	EGAN00004430031	7476STDY14459544	PD58535c_tds0001
48130_2#72.cram	7476	EGAN00004430087	7476STDY14459600	PD58731c_tds0001
48131#3.cram	7476	EGAN00004430050	7476STDY14459563	PD58522c_tds0001
48130_3#60.cram	7476	EGAN00004430830	7476STDY14459660	PD58471c_tds0001
48130_2#56.cram	7476	EGAN00004430068	7476STDY14459580	PD58515c_tds0001
48213_2#55.cram	7476	EGAN00004429906	7476STDY14459405	PD59005c_tds0001
48221#45.cram	7476	EGAN00004429996	7476STDY14459507	PD58896c_tds0001
48213_4#65.cram	7476	EGAN00004429931	7476STDY14459442	PD59245c_tds0001
48130_4#66.cram	7476	EGAN00004430837	7476STDY14459668	PD58496c_tds0001
48132#48.cram	7476	EGAN00004430806	7476STDY14459636	PD61143c_tds0001
48212#79.cram	7476	EGAN00004429866	7476STDY14459435	PD59297c_tds0001
48213_2#10.cram	7476	EGAN00004429834	7476STDY14459346	PD58545c_tds0001
48213_4#32.cram	7476	EGAN00004429976	7476STDY14459486	PD58997c_tds0001
48132#42.cram	7476	EGAN00004430889	7476STDY14459722	PD58660c_tds0001
48212#27.cram	7476	EGAN00004429858	7476STDY14459369	PD59189c_tds0001
48213_3#7.cram	7476	EGAN00004429933	7476STDY14459443	PD59155c_tds0001
48213_2#28.cram	7476	EGAN00004429860	7476STDY14459371	PD58785c_tds0001
48221#6.cram	7476	EGAN00004429929	7476STDY14459440	PD61359c_tds0001
48221#51.cram	7476	EGAN00004430007	7476STDY14459518	PD58523c_tds0001
48213_4#14.cram	7476	EGAN00004429948	7476STDY14459459	PD59303c_tds0001
48221#72.cram	7476	EGAN00004429946	7476STDY14459456	PD61113c_tds0001
48132#75.cram	7476	EGAN00004430855	7476STDY14459685	PD58701c_tds0001
48212#9.cram	7476	EGAN00004429835	7476STDY14459345	PD58790c_tds0001
48130_1#36.cram	7476	EGAN00004430116	7476STDY14459629	PD61108c_tds0001
48130_3#54.cram	7476	EGAN00004430817	7476STDY14459647	PD58531c_tds0001
48221#78.cram	7476	EGAN00004429965	7476STDY14459476	PD58824c_tds0001
48221#16.cram	7476	EGAN00004429951	7476STDY14459461	PD61355c_tds0001
48130_4#17.cram	7476	EGAN00004430846	7476STDY14459675	PD61087c_tds0001
48130_2#23.cram	7476	EGAN00004430059	7476STDY14459572	PD58514c_tds0001
48213_3#57.cram	7476	EGAN00004430016	7476STDY14459527	PD61358c_tds0001
48130_4#10.cram	7476	EGAN00004430824	7476STDY14459654	PD58935c_tds0001
48213_3#41.cram	7476	EGAN00004429990	7476STDY14459502	PD61179c_tds0001
48130_2#32.cram	7476	EGAN00004430108	7476STDY14459620	PD61253c_tds0001
48213_2#66.cram	7476	EGAN00004429921	7476STDY14459419	PD61235c_tds0001
48132#80.cram	7476	EGAN00004430868	7476STDY14459698	PD61480c_tds0001
48213_3#50.cram	7476	EGAN00004430006	7476STDY14459517	PD61363c_tds0001
48132#30.cram	7476	EGAN00004430865	7476STDY14459695	PD61093c_tds0001
48130_1#88.cram	7476	EGAN00004430105	7476STDY14459618	PD61266c_tds0001
48130_2#65.cram	7476	EGAN00004430079	7476STDY14459592	PD58730c_tds0001
48132#49.cram	7476	EGAN00004430808	7476STDY14459638	PD59059c_tds0001
48130_4#55.cram	7476	EGAN00004430820	7476STDY14459650	PD59265c_tds0001
48131#55.cram	7476	EGAN00004430064	7476STDY14459577	PD61473c_tds0001
48213_3#93.cram	7476	EGAN00004430005	7476STDY14459516	PD59047c_tds0001
48212#51.cram	7476	EGAN00004429902	7476STDY14459400	PD61165c_tds0001
48212#6.cram	7476	EGAN00004429919	7476STDY14459417	PD58821c_tds0001
48213_4#56.cram	7476	EGAN00004430015	7476STDY14459526	PD61090c_tds0001
48212#72.cram	7476	EGAN00004429876	7476STDY14459426	PD58651c_tds0001
48221#9.cram	7476	EGAN00004429935	7476STDY14459446	PD59363c_tds0001
48213_3#15.cram	7476	EGAN00004429949	7476STDY14459460	PD59182c_tds0001
48212#78.cram	7476	EGAN00004429868	7476STDY14459433	PD61089c_tds0001
48130_3#16.cram	7476	EGAN00004430843	7476STDY14459673	PD58987c_tds0001
48212#16.cram	7476	EGAN00004429841	7476STDY14459352	PD61268c_tds0001
48213_4#72.cram	7476	EGAN00004429946	7476STDY14459456	PD61113c_tds0001
48212#45.cram	7476	EGAN00004429895	7476STDY14459393	PD58675c_tds0001
48213_3#3.cram	7476	EGAN00004429977	7476STDY14459488	PD58844c_tds0001
48130_1#52.cram	7476	EGAN00004430061	7476STDY14459574	PD61082c_tds0001
48131#41.cram	7476	EGAN00004430038	7476STDY14459551	PD58826c_tds0001
48213_4#23.cram	7476	EGAN00004429962	7476STDY14459473	PD58841c_tds0001
48221#79.cram	7476	EGAN00004429967	7476STDY14459479	PD58593c_tds0001
48130_1#76.cram	7476	EGAN00004430091	7476STDY14459605	PD58474c_tds0001
48213_3#64.cram	7476	EGAN00004429930	7476STDY14459441	PD58592c_tds0001
48221#27.cram	7476	EGAN00004429968	7476STDY14459478	PD58996c_tds0001
48213_2#17.cram	7476	EGAN00004429842	7476STDY14459353	PD58757c_tds0001
48213_3#29.cram	7476	EGAN00004429970	7476STDY14459481	PD61122c_tds0001
48130_1#48.cram	7476	EGAN00004430056	7476STDY14459569	PD58898c_tds0001
48130_4#28.cram	7476	EGAN00004430862	7476STDY14459692	PD59252c_tds0001
48213_3#81.cram	7476	EGAN00004429971	7476STDY14459483	PD58460c_tds0001
48130_2#14.cram	7476	EGAN00004430040	7476STDY14459553	PD59360c_tds0001
48132#53.cram	7476	EGAN00004430816	7476STDY14459646	PD59060c_tds0001
48130_3#67.cram	7476	EGAN00004430839	7476STDY14459669	PD58819c_tds0001
48130_2#34.cram	7476	EGAN00004430115	7476STDY14459627	PD58961c_tds0001
48132#2.cram	7476	EGAN00004430807	7476STDY14459637	PD59226c_tds0001
48130_1#60.cram	7476	EGAN00004430074	7476STDY14459586	PD58475c_tds0001
48131#66.cram	7476	EGAN00004430081	7476STDY14459594	PD59232c_tds0001
48130_4#77.cram	7476	EGAN00004430860	7476STDY14459690	PD61479c_tds0001
48131#1.cram	7476	EGAN00004430051	7476STDY14459564	PD58527c_tds0001
48130_2#6.cram	7476	EGAN00004430027	7476STDY14459540	PD58962c_tds0001
48130_4#5.cram	7476	EGAN00004430811	7476STDY14459641	PD61219c_tds0001
48130_2#89.cram	7476	EGAN00004430106	7476STDY14459619	PD61057c_tds0001
48213_2#37.cram	7476	EGAN00004429886	7476STDY14459384	PD61272c_tds0001
48213_3#1.cram	7476	EGAN00004429944	7476STDY14459455	PD61275c_tds0001
48132#54.cram	7476	EGAN00004430817	7476STDY14459647	PD58531c_tds0001
48213_4#74.cram	7476	EGAN00004429952	7476STDY14459463	PD61276c_tds0001
48130_2#21.cram	7476	EGAN00004430053	7476STDY14459567	PD59013c_tds0001
48221#86.cram	7476	EGAN00004429987	7476STDY14459496	PD59349c_tds0001
48130_1#54.cram	7476	EGAN00004430063	7476STDY14459576	PD58534c_tds0001
48221#36.cram	7476	EGAN00004429984	7476STDY14459495	PD59250c_tds0001
48213_3#35.cram	7476	EGAN00004429983	7476STDY14459494	PD58490c_tds0001
48130_3#36.cram	7476	EGAN00004430880	7476STDY14459711	PD61210c_tds0001
48213_2#70.cram	7476	EGAN00004429924	7476STDY14459423	PD58992c_tds0001
48130_2#49.cram	7476	EGAN00004430057	7476STDY14459570	PD58510c_tds0001
48213_3#62.cram	7476	EGAN00004430022	7476STDY14459533	PD58995c_tds0001
48130_4#30.cram	7476	EGAN00004430865	7476STDY14459695	PD61093c_tds0001
48130_2#12.cram	7476	EGAN00004430035	7476STDY14459549	PD61238c_tds0001
48212#53.cram	7476	EGAN00004429905	7476STDY14459402	PD61265c_tds0001
48213_3#82.cram	7476	EGAN00004429975	7476STDY14459487	PD58594c_tds0001
48130_3#26.cram	7476	EGAN00004430859	7476STDY14459689	PD58930c_tds0001
48213_3#25.cram	7476	EGAN00004429964	7476STDY14459475	PD58459c_tds0001
48131#90.cram	7476	EGAN00004430107	7476STDY14459621	PD61230c_tds0001
48130_2#4.cram	7476	EGAN00004430025	7476STDY14459538	PD61118c_tds0001
48132#45.cram	7476	EGAN00004430892	7476STDY14459725	PD58847c_tds0001
48130_1#51.cram	7476	EGAN00004430060	7476STDY14459573	PD61307c_tds0001
48131#59.cram	7476	EGAN00004430071	7476STDY14459585	PD61474c_tds0001
48221#48.cram	7476	EGAN00004430002	7476STDY14459513	PD58691c_tds0001
48130_4#20.cram	7476	EGAN00004430847	7476STDY14459678	PD58608c_tds0001
48130_1#40.cram	7476	EGAN00004430029	7476STDY14459542	PD59355c_tds0001
48221#42.cram	7476	EGAN00004429992	7476STDY14459503	PD59194c_tds0001
48212#49.cram	7476	EGAN00004429900	7476STDY14459398	PD58979c_tds0001
48213_3#19.cram	7476	EGAN00004429956	7476STDY14459467	PD58737c_tds0001
48130_1#80.cram	7476	EGAN00004430096	7476STDY14459609	PD61486c_tds0001
48131#26.cram	7476	EGAN00004430070	7476STDY14459582	PD59012c_tds0001
48213_3#58.cram	7476	EGAN00004430017	7476STDY14459528	PD61378c_tds0001
48132#6.cram	7476	EGAN00004430814	7476STDY14459644	PD61144c_tds0001
48132#51.cram	7476	EGAN00004430813	7476STDY14459643	PD58532c_tds0001
48132#72.cram	7476	EGAN00004430850	7476STDY14459680	PD58716c_tds0001
48221#75.cram	7476	EGAN00004429954	7476STDY14459464	PD58562c_tds0001
48130_4#59.cram	7476	EGAN00004430829	7476STDY14459659	PD58611c_tds0001
48130_2#8.cram	7476	EGAN00004430031	7476STDY14459544	PD58535c_tds0001
48130_3#90.cram	7476	EGAN00004430887	7476STDY14459719	PD59660c_tds0001
48130_2#24.cram	7476	EGAN00004430066	7476STDY14459578	PD59221c_tds0001
48213_4#71.cram	7476	EGAN00004429941	7476STDY14459453	PD61354c_tds0001
48132#78.cram	7476	EGAN00004430864	7476STDY14459693	PD58702c_tds0001
48130_4#18.cram	7476	EGAN00004430845	7476STDY14459676	PD61126c_tds0001
48132#16.cram	7476	EGAN00004430843	7476STDY14459673	PD58987c_tds0001
48213_4#95.cram	7476	EGAN00004430012	7476STDY14459523	PD58519c_tds0001
48213_3#42.cram	7476	EGAN00004429992	7476STDY14459503	PD59194c_tds0001
48130_2#31.cram	7476	EGAN00004430101	7476STDY14459614	PD59024c_tds0001
48130_3#53.cram	7476	EGAN00004430816	7476STDY14459646	PD59060c_tds0001
48130_2#69.cram	7476	EGAN00004430084	7476STDY14459597	PD59164c_tds0001
48213_2#27.cram	7476	EGAN00004429858	7476STDY14459369	PD59189c_tds0001
48212#80.cram	7476	EGAN00004429867	7476STDY14459436	PD61105c_tds0001
48131#43.cram	7476	EGAN00004430043	7476STDY14459556	PD59372c_tds0001
48212#30.cram	7476	EGAN00004429862	7476STDY14459373	PD58781c_tds0001
48213_4#13.cram	7476	EGAN00004429947	7476STDY14459458	PD58503c_tds0001
48213_4#33.cram	7476	EGAN00004429978	7476STDY14459489	PD61123c_tds0001
48221#10.cram	7476	EGAN00004429936	7476STDY14459447	PD58666c_tds0001
48213_2#78.cram	7476	EGAN00004429868	7476STDY14459433	PD61089c_tds0001
48213_3#84.cram	7476	EGAN00004429981	7476STDY14459492	PD59382c_tds0001
48221#67.cram	7476	EGAN00004429937	7476STDY14459448	PD59003c_tds0001
48130_2#11.cram	7476	EGAN00004430036	7476STDY14459548	PD58524c_tds0001
48213_3#2.cram	7476	EGAN00004429958	7476STDY14459469	PD59052c_tds0001
48130_2#45.cram	7476	EGAN00004430045	7476STDY14459558	PD58665c_tds0001
48130_4#38.cram	7476	EGAN00004430882	7476STDY14459714	PD58983c_tds0001
48213_2#46.cram	7476	EGAN00004429896	7476STDY14459394	PD61478c_tds0001
48131#44.cram	7476	EGAN00004430044	7476STDY14459557	PD58807c_tds0001
48130_2#73.cram	7476	EGAN00004430088	7476STDY14459602	PD58673c_tds0001
48213_3#39.cram	7476	EGAN00004429989	7476STDY14459500	PD58744c_tds0001
48130_3#87.cram	7476	EGAN00004430878	7476STDY14459709	PD59266c_tds0001
48213_3#61.cram	7476	EGAN00004430021	7476STDY14459532	PD59383c_tds0001
48130_3#47.cram	7476	EGAN00004430804	7476STDY14459634	PD61365c_tds0001
48130_2#85.cram	7476	EGAN00004430102	7476STDY14459615	PD59187c_tds0001
48212#54.cram	7476	EGAN00004429904	7476STDY14459403	PD61424c_tds0001
48130_1#68.cram	7476	EGAN00004430083	7476STDY14459596	PD61495c_tds0001
48131#87.cram	7476	EGAN00004430103	7476STDY14459617	PD61246c_tds0001
48131#37.cram	7476	EGAN00004430117	7476STDY14459630	PD58559c_tds0001
48213_2#86.cram	7476	EGAN00004429859	7476STDY14459370	PD58830c_tds0001
48130_2#22.cram	7476	EGAN00004430055	7476STDY14459568	PD58448c_tds0001
48213_3#44.cram	7476	EGAN00004429995	7476STDY14459506	PD61245c_tds0001
48213_4#9.cram	7476	EGAN00004429935	7476STDY14459446	PD59363c_tds0001
48212#2.cram	7476	EGAN00004429845	7476STDY14459356	PD58835c_tds0001
48221#2.cram	7476	EGAN00004429958	7476STDY14459469	PD59052c_tds0001
48213_4#73.cram	7476	EGAN00004429945	7476STDY14459457	PD59236c_tds0001
48130_1#26.cram	7476	EGAN00004430070	7476STDY14459582	PD59012c_tds0001
48213_2#38.cram	7476	EGAN00004429887	7476STDY14459385	PD58458c_tds0001
48130_4#46.cram	7476	EGAN00004430894	7476STDY14459727	PD59399c_tds0001
48213_4#45.cram	7476	EGAN00004429996	7476STDY14459507	PD58896c_tds0001
48213_3#92.cram	7476	EGAN00004430004	7476STDY14459515	PD58518c_tds0001
48130_4#78.cram	7476	EGAN00004430864	7476STDY14459693	PD58702c_tds0001
48130_3#40.cram	7476	EGAN00004430884	7476STDY14459716	PD59248c_tds0001
48213_4#11.cram	7476	EGAN00004429940	7476STDY14459451	PD58462c_tds0001
48213_3#79.cram	7476	EGAN00004429967	7476STDY14459479	PD58593c_tds0001
48221#54.cram	7476	EGAN00004430011	7476STDY14459522	PD61251c_tds0001
48130_2#33.cram	7476	EGAN00004430109	7476STDY14459622	PD58558c_tds0001
48130_3#51.cram	7476	EGAN00004430813	7476STDY14459643	PD58532c_tds0001
48132#86.cram	7476	EGAN00004430877	7476STDY14459708	PD58680c_tds0001
48132#36.cram	7476	EGAN00004430880	7476STDY14459711	PD61210c_tds0001
48130_1#90.cram	7476	EGAN00004430107	7476STDY14459621	PD61230c_tds0001
48130_2#9.cram	7476	EGAN00004430032	7476STDY14459545	PD61318c_tds0001
48130_3#80.cram	7476	EGAN00004430868	7476STDY14459698	PD61480c_tds0001
48130_4#86.cram	7476	EGAN00004430877	7476STDY14459708	PD58680c_tds0001
48213_4#22.cram	7476	EGAN00004429961	7476STDY14459472	PD58563c_tds0001
48213_4#85.cram	7476	EGAN00004429982	7476STDY14459493	PD61465c_tds0001
48212#10.cram	7476	EGAN00004429834	7476STDY14459346	PD58545c_tds0001
48130_1#53.cram	7476	EGAN00004430062	7476STDY14459575	PD59014c_tds0001
48212#67.cram	7476	EGAN00004429923	7476STDY14459420	PD58574c_tds0001
48221#80.cram	7476	EGAN00004429972	7476STDY14459482	PD59209c_tds0001
48213_2#20.cram	7476	EGAN00004429847	7476STDY14459358	PD58955c_tds0001
48221#30.cram	7476	EGAN00004429973	7476STDY14459484	PD59381c_tds0001
48213_3#94.cram	7476	EGAN00004430010	7476STDY14459521	PD58692c_tds0001
48213_4#4.cram	7476	EGAN00004430014	7476STDY14459524	PD59048c_tds0001
48130_1#87.cram	7476	EGAN00004430103	7476STDY14459617	PD61246c_tds0001
48221#49.cram	7476	EGAN00004430003	7476STDY14459514	PD58670c_tds0001
48131#58.cram	7476	EGAN00004430072	7476STDY14459584	PD58655c_tds0001
48212#75.cram	7476	EGAN00004429873	7476STDY14459429	PD58791c_tds0001
48132#9.cram	7476	EGAN00004430822	7476STDY14459652	PD61203c_tds0001
48131#71.cram	7476	EGAN00004430086	7476STDY14459599	PD58920c_tds0001
48131#52.cram	7476	EGAN00004430061	7476STDY14459574	PD61082c_tds0001
48130_2#13.cram	7476	EGAN00004430037	7476STDY14459550	PD59177c_tds0001
48131#17.cram	7476	EGAN00004430047	7476STDY14459560	PD58447c_tds0001
48130_4#27.cram	7476	EGAN00004430861	7476STDY14459691	PD59011c_tds0001
48212#48.cram	7476	EGAN00004429899	7476STDY14459397	PD61241c_tds0001
48130_3#68.cram	7476	EGAN00004430840	7476STDY14459670	PD61264c_tds0001
48132#79.cram	7476	EGAN00004430866	7476STDY14459696	PD58538c_tds0001
48130_1#47.cram	7476	EGAN00004430048	7476STDY14459561	PD58804c_tds0001
48213_2#96.cram	7476	EGAN00004429869	7476STDY14459434	PD58846c_tds0001
48213_4#69.cram	7476	EGAN00004429939	7476STDY14459450	PD59246c_tds0001
48130_2#95.cram	7476	EGAN00004430119	7476STDY14459632	PD58653c_tds0001
48212#42.cram	7476	EGAN00004429892	7476STDY14459390	PD58978c_tds0001
48131#60.cram	7476	EGAN00004430074	7476STDY14459586	PD58475c_tds0001
48213_4#31.cram	7476	EGAN00004429974	7476STDY14459485	PD61054c_tds0001
48132#27.cram	7476	EGAN00004430861	7476STDY14459691	PD59011c_tds0001
48213_4#24.cram	7476	EGAN00004429963	7476STDY14459474	PD58501c_tds0001
48130_2#71.cram	7476	EGAN00004430086	7476STDY14459599	PD58920c_tds0001
48213_2#18.cram	7476	EGAN00004429843	7476STDY14459354	PD58884c_tds0001
48213_2#59.cram	7476	EGAN00004429912	7476STDY14459410	PD61411c_tds0001
48213_4#8.cram	7476	EGAN00004429932	7476STDY14459444	PD58776c_tds0001
48213_3#63.cram	7476	EGAN00004430023	7476STDY14459534	PD61117c_tds0001
48221#53.cram	7476	EGAN00004430009	7476STDY14459520	PD61377c_tds0001

## Sheet: TwinsUK_ExomeNanoSeq_Buccal
TwinsUK_ExomeNanoSeq_Buccal – EGAD00001015620
file	study_id	sample_acc	sample_name	public_name
47638_4#7.cram	7366	EGAN00004331551	7366STDY13793239	PD58602b_tds0002
47637#11.cram	7366	EGAN00004331560	7366STDY13793247	PD59269b_tds0002
47637#7.cram	7366	EGAN00004331551	7366STDY13793239	PD58602b_tds0002
47637#4.cram	7366	EGAN00004331557	7366STDY13793242	PD58872b_tds0002
47637#5.cram	7366	EGAN00004331555	7366STDY13793243	PD58906b_tds0002
47638_4#5.cram	7366	EGAN00004331555	7366STDY13793243	PD58906b_tds0002
47638_4#12.cram	7366	EGAN00004331562	7366STDY13793248	PD59174b_tds0002
47638_4#1.cram	7366	EGAN00004331554	7366STDY13793240	PD58686b_tds0002
47638_4#10.cram	7366	EGAN00004331561	7366STDY13793246	PD58904b_tds0002
47637#10.cram	7366	EGAN00004331561	7366STDY13793246	PD58904b_tds0002
47637#12.cram	7366	EGAN00004331562	7366STDY13793248	PD59174b_tds0002
47637#3.cram	7366	EGAN00004331556	7366STDY13793241	PD58968b_tds0002
47637#8.cram	7366	EGAN00004331558	7366STDY13793244	PD58914b_tds0002
47638_4#8.cram	7366	EGAN00004331558	7366STDY13793244	PD58914b_tds0002
47638_4#11.cram	7366	EGAN00004331560	7366STDY13793247	PD59269b_tds0002
47638_4#4.cram	7366	EGAN00004331557	7366STDY13793242	PD58872b_tds0002
47638_4#9.cram	7366	EGAN00004331559	7366STDY13793245	PD58879b_tds0002
47637#9.cram	7366	EGAN00004331559	7366STDY13793245	PD58879b_tds0002
47638_4#2.cram	7366	EGAN00004331552	7366STDY13793237	PD58726b_tds0002
47637#1.cram	7366	EGAN00004331554	7366STDY13793240	PD58686b_tds0002
47637#6.cram	7366	EGAN00004331553	7366STDY13793238	PD58488b_tds0002
47638_4#3.cram	7366	EGAN00004331556	7366STDY13793241	PD58968b_tds0002
47637#2.cram	7366	EGAN00004331552	7366STDY13793237	PD58726b_tds0002
47638_4#6.cram	7366	EGAN00004331553	7366STDY13793238	PD58488b_tds0002

## Sheet: TwinsUK_RENanoSeq_Buccal
TwinsUK_RENanoSeq_Buccal – EGAD00001015621
file	study_id	sample_acc	sample_name	public_name
48898#42.cram	7659	EGAN00004490853	7659STDY14724352	PD58962b_ds0002
48898#23.cram	7659	EGAN00004490858	7659STDY14724357	PD58730b_ds0001
48898#13.cram	7659	EGAN00004490838	7659STDY14724337	PD59372b_ds0001
48898#17.cram	7659	EGAN00004490846	7659STDY14724345	PD59190b_ds0001
48898#31.cram	7659	EGAN00004490830	7659STDY14724330	PD61241b_ds0002
48898#14.cram	7659	EGAN00004490839	7659STDY14724339	PD59005b_ds0001
48898#24.cram	7659	EGAN00004490860	7659STDY14724359	PD59232b_ds0001
48898#32.cram	7659	EGAN00004490833	7659STDY14724332	PD58519b_ds0002
48898#38.cram	7659	EGAN00004490845	7659STDY14724344	PD59387b_ds0002
48898#15.cram	7659	EGAN00004490842	7659STDY14724341	PD59023b_ds0001
48898#41.cram	7659	EGAN00004490852	7659STDY14724350	PD61261b_ds0002
48898#10.cram	7659	EGAN00004490832	7659STDY14724331	PD58519b_ds0001
48898#16.cram	7659	EGAN00004490844	7659STDY14724343	PD59387b_ds0001
48898#20.cram	7659	EGAN00004490851	7659STDY14724351	PD58962b_ds0001
48898#19.cram	7659	EGAN00004490850	7659STDY14724349	PD61261b_ds0001
48898#46.cram	7659	EGAN00004490861	7659STDY14724360	PD59232b_ds0002
48898#40.cram	7659	EGAN00004490849	7659STDY14724348	PD58918b_ds0002
48898#36.cram	7659	EGAN00004490841	7659STDY14724340	PD59005b_ds0002
48898#39.cram	7659	EGAN00004490847	7659STDY14724346	PD59190b_ds0002
48898#35.cram	7659	EGAN00004490840	7659STDY14724338	PD59372b_ds0002
48898#22.cram	7659	EGAN00004490856	7659STDY14724355	PD58434b_ds0001
48898#43.cram	7659	EGAN00004490855	7659STDY14724354	PD58685b_ds0002
48898#18.cram	7659	EGAN00004490848	7659STDY14724347	PD58918b_ds0001
48898#12.cram	7659	EGAN00004490836	7659STDY14724335	PD58534b_ds0001
48898#9.cram	7659	EGAN00004490831	7659STDY14724329	PD61241b_ds0001
48898#44.cram	7659	EGAN00004490857	7659STDY14724356	PD58434b_ds0002
48898#11.cram	7659	EGAN00004490835	7659STDY14724333	PD58518b_ds0001
48898#45.cram	7659	EGAN00004490859	7659STDY14724358	PD58730b_ds0002
48898#37.cram	7659	EGAN00004490843	7659STDY14724342	PD59023b_ds0002
48898#33.cram	7659	EGAN00004490834	7659STDY14724334	PD58518b_ds0002
48898#21.cram	7659	EGAN00004490854	7659STDY14724353	PD58685b_ds0001
48898#34.cram	7659	EGAN00004490837	7659STDY14724336	PD58534b_ds0002

## Sheet: TwinsUK_TargetedEMSeq_Buccal
TwinsUK_TargetedEMSeq_Buccal – EGAD00001015622
file	study_id	sample_acc	sample_name	public_name
48448_2#235.cram	7321	EGAN00004440552	7321STDY14535664	PD58503b_tms0001
48448_2#361.cram	7321	EGAN00004440662	7321STDY14535792	PD61324b_tms0001
48448_2#357.cram	7321	EGAN00004440661	7321STDY14535791	PD61323b_tms0001
48448_2#139.cram	7321	EGAN00004440528	7321STDY14535640	PD58448b_tms0001
48448_2#141.cram	7321	EGAN00004440609	7321STDY14535737	PD59392b_tms0001
48448_2#221.cram	7321	EGAN00004440628	7321STDY14535757	PD61088b_tms0001
48448_2#177.cram	7321	EGAN00004440616	7321STDY14535746	PD61219b_tms0001
48448_2#331.cram	7321	EGAN00004440577	7321STDY14535688	PD59005b_tms0001
48448_2#265.cram	7321	EGAN00004440638	7321STDY14535768	PD61200b_tms0001
48448_2#253.cram	7321	EGAN00004440636	7321STDY14535765	PD61314b_tms0001
48448_2#349.cram	7321	EGAN00004440659	7321STDY14535789	PD61365b_tms0001
48448_2#105.cram	7321	EGAN00004440597	7321STDY14535728	PD59354b_tms0001
48448_2#81.cram	7321	EGAN00004440592	7321STDY14535722	PD59031b_tms0001
48448_2#117.cram	7321	EGAN00004440602	7321STDY14535731	PD59369b_tms0001
48448_2#33.cram	7321	EGAN00004440579	7321STDY14535710	PD58815b_tms0001
48448_2#87.cram	7321	EGAN00004440513	7321STDY14535627	PD58562b_tms0001
48448_2#187.cram	7321	EGAN00004440540	7321STDY14535652	PD58612b_tms0001
48448_2#325.cram	7321	EGAN00004440652	7321STDY14535783	PD61319b_tms0001
48448_2#191.cram	7321	EGAN00004440541	7321STDY14535653	PD58611b_tms0001
48448_2#99.cram	7321	EGAN00004440518	7321STDY14535630	PD58670b_tms0001
48448_2#169.cram	7321	EGAN00004440614	7321STDY14535744	PD61306b_tms0001
48448_2#19.cram	7321	EGAN00004440499	7321STDY14535610	PD58608b_tms0001
48448_2#209.cram	7321	EGAN00004440623	7321STDY14535754	PD61357b_tms0001
48448_2#197.cram	7321	EGAN00004440621	7321STDY14535751	PD61126b_tms0001
48448_2#181.cram	7321	EGAN00004440617	7321STDY14535747	PD61220b_tms0001
48448_2#103.cram	7321	EGAN00004440519	7321STDY14535631	PD58701b_tms0001
48448_2#89.cram	7321	EGAN00004440594	7321STDY14535724	PD59266b_tms0001
48448_2#263.cram	7321	EGAN00004440559	7321STDY14535671	PD58975b_tms0001
48448_2#255.cram	7321	EGAN00004440557	7321STDY14535669	PD58918b_tms0001
48448_2#11.cram	7321	EGAN00004440497	7321STDY14535608	PD58459b_tms0001
48448_2#337.cram	7321	EGAN00004440656	7321STDY14535786	PD61320b_tms0001
48448_2#171.cram	7321	EGAN00004440537	7321STDY14535648	PD58674b_tms0001
48448_2#1.cram	7321	EGAN00004440490	7321STDY14535702	PD59373b_tms0001
48448_2#159.cram	7321	EGAN00004440532	7321STDY14535645	PD58538b_tms0001
48448_2#97.cram	7321	EGAN00004440596	7321STDY14535726	PD59333b_tms0001
48448_2#9.cram	7321	EGAN00004440491	7321STDY14535704	PD59209b_tms0001
48448_2#17.cram	7321	EGAN00004440492	7321STDY14535706	PD59297b_tms0001
48448_2#111.cram	7321	EGAN00004440521	7321STDY14535633	PD58434b_tms0001
48448_2#323.cram	7321	EGAN00004440574	7321STDY14535686	PD58519b_tms0001
48448_2#91.cram	7321	EGAN00004440517	7321STDY14535628	PD58666b_tms0001
48448_2#233.cram	7321	EGAN00004440629	7321STDY14535760	PD61313b_tms0001
48448_2#351.cram	7321	EGAN00004440478	7321STDY14535693	PD59232b_tms0001
48448_2#147.cram	7321	EGAN00004440530	7321STDY14535642	PD58685b_tms0001
48448_2#379.cram	7321	EGAN00004440486	7321STDY14535700	PD58967b_tms0001
48448_2#35.cram	7321	EGAN00004440503	7321STDY14535614	PD58594b_tms0001
48448_2#227.cram	7321	EGAN00004440550	7321STDY14535662	PD59018b_tms0001
48448_2#319.cram	7321	EGAN00004440573	7321STDY14535685	PD58458b_tms0001
48448_2#367.cram	7321	EGAN00004440482	7321STDY14535697	PD59250b_tms0001
48448_2#261.cram	7321	EGAN00004440637	7321STDY14535767	PD61143b_tms0001
48448_2#335.cram	7321	EGAN00004440576	7321STDY14535689	PD59006b_tms0001
48448_2#101.cram	7321	EGAN00004440598	7321STDY14535727	PD59387b_tms0001
48448_2#299.cram	7321	EGAN00004440568	7321STDY14535680	PD59024b_tms0001
48448_2#183.cram	7321	EGAN00004440539	7321STDY14535651	PD58730b_tms0001
48448_2#321.cram	7321	EGAN00004440653	7321STDY14535782	PD61108b_tms0001
48448_2#195.cram	7321	EGAN00004440542	7321STDY14535654	PD58896b_tms0001
48448_2#113.cram	7321	EGAN00004440599	7321STDY14535730	PD59004b_tms0001
48448_2#257.cram	7321	EGAN00004440635	7321STDY14535766	PD61226b_tms0001
48448_2#173.cram	7321	EGAN00004440615	7321STDY14535745	PD61236b_tms0001
48448_2#23.cram	7321	EGAN00004440498	7321STDY14535611	PD58680b_tms0001
48448_2#129.cram	7321	EGAN00004440603	7321STDY14535734	PD59187b_tms0001
48448_2#353.cram	7321	EGAN00004440660	7321STDY14535790	PD61366b_tms0001
48448_2#365.cram	7321	EGAN00004440663	7321STDY14535793	PD61089b_tms0001
48448_2#231.cram	7321	EGAN00004440551	7321STDY14535663	PD59023b_tms0001
48448_2#249.cram	7321	EGAN00004440633	7321STDY14535764	PD61268b_tms0001
48448_2#41.cram	7321	EGAN00004440582	7321STDY14535712	PD59177b_tms0001
48448_2#309.cram	7321	EGAN00004440648	7321STDY14535779	PD61349b_tms0001
48448_2#145.cram	7321	EGAN00004440607	7321STDY14535738	PD59386b_tms0001
48448_2#63.cram	7321	EGAN00004440509	7321STDY14535621	PD58657b_tms0001
48448_2#47.cram	7321	EGAN00004440504	7321STDY14535617	PD58731b_tms0001
48448_2#79.cram	7321	EGAN00004440514	7321STDY14535625	PD58715b_tms0001
48448_2#55.cram	7321	EGAN00004440506	7321STDY14535619	PD58470b_tms0001
48448_2#225.cram	7321	EGAN00004440627	7321STDY14535758	PD61087b_tms0001
48448_2#355.cram	7321	EGAN00004440481	7321STDY14535694	PD59241b_tms0001
48448_2#363.cram	7321	EGAN00004440483	7321STDY14535696	PD58919b_tms0001
48448_2#223.cram	7321	EGAN00004440549	7321STDY14535661	PD59053b_tms0001
48448_2#7.cram	7321	EGAN00004440494	7321STDY14535607	PD58535b_tms0001
48448_2#71.cram	7321	EGAN00004440510	7321STDY14535623	PD58563b_tms0001
48448_2#143.cram	7321	EGAN00004440529	7321STDY14535641	PD58559b_tms0001
48448_2#49.cram	7321	EGAN00004440583	7321STDY14535714	PD59188b_tms0001
48448_2#77.cram	7321	EGAN00004440591	7321STDY14535721	PD59372b_tms0001
48448_2#237.cram	7321	EGAN00004440631	7321STDY14535761	PD61109b_tms0001
48448_2#327.cram	7321	EGAN00004440575	7321STDY14535687	PD59003b_tms0001
48448_2#219.cram	7321	EGAN00004440548	7321STDY14535660	PD58997b_tms0001
48448_2#185.cram	7321	EGAN00004440618	7321STDY14535748	PD61117b_tms0001
48448_2#25.cram	7321	EGAN00004440476	7321STDY14535708	PD58976b_tms0001
48448_2#279.cram	7321	EGAN00004440564	7321STDY14535675	PD58524b_tms0001
48448_2#251.cram	7321	EGAN00004440556	7321STDY14535668	PD58660b_tms0001
48448_2#333.cram	7321	EGAN00004440655	7321STDY14535785	PD61484b_tms0001
48448_2#107.cram	7321	EGAN00004440520	7321STDY14535632	PD58527b_tms0001
48448_2#267.cram	7321	EGAN00004440560	7321STDY14535672	PD58987b_tms0001
48448_2#175.cram	7321	EGAN00004440536	7321STDY14535649	PD58447b_tms0001
48448_2#65.cram	7321	EGAN00004440588	7321STDY14535718	PD59399b_tms0001
48448_2#289.cram	7321	EGAN00004440644	7321STDY14535774	PD61295b_tms0001
48448_2#115.cram	7321	EGAN00004440522	7321STDY14535634	PD58502b_tms0001
48448_2#53.cram	7321	EGAN00004440585	7321STDY14535715	PD59226b_tms0001
48448_2#193.cram	7321	EGAN00004440620	7321STDY14535750	PD61396b_tms0001
48448_2#125.cram	7321	EGAN00004440605	7321STDY14535733	PD59315b_tms0001
48448_2#245.cram	7321	EGAN00004440634	7321STDY14535763	PD61242b_tms0001
48448_2#39.cram	7321	EGAN00004440501	7321STDY14535615	PD58653b_tms0001
48448_2#369.cram	7321	EGAN00004440664	7321STDY14535794	PD61486b_tms0001
48448_2#93.cram	7321	EGAN00004440595	7321STDY14535725	PD59298b_tms0001
48448_2#305.cram	7321	EGAN00004440649	7321STDY14535778	PD61363b_tms0001
48448_2#149.cram	7321	EGAN00004440608	7321STDY14535739	PD58528b_tms0001
48448_2#131.cram	7321	EGAN00004440526	7321STDY14535638	PD58669b_tms0001
48448_2#377.cram	7321	EGAN00004440666	7321STDY14535796	PD61262b_tms0001
48448_2#229.cram	7321	EGAN00004440630	7321STDY14535759	PD61142b_tms0001
48448_2#317.cram	7321	EGAN00004440651	7321STDY14535781	PD61378b_tms0001
48448_2#13.cram	7321	EGAN00004440488	7321STDY14535705	PD59263b_tms0001
48448_2#341.cram	7321	EGAN00004440657	7321STDY14535787	PD61397b_tms0001
48448_2#339.cram	7321	EGAN00004440578	7321STDY14535690	PD59279b_tms0001
48448_2#273.cram	7321	EGAN00004440639	7321STDY14535770	PD61090b_tms0001
48448_2#157.cram	7321	EGAN00004440612	7321STDY14535741	PD59660b_tms0001
48448_2#295.cram	7321	EGAN00004440567	7321STDY14535679	PD59014b_tms0001
48448_2#85.cram	7321	EGAN00004440593	7321STDY14535723	PD59069b_tms0001
48448_2#213.cram	7321	EGAN00004440625	7321STDY14535755	PD61241b_tms0001
48448_2#199.cram	7321	EGAN00004440543	7321STDY14535655	PD58955b_tms0001
48448_2#283.cram	7321	EGAN00004440565	7321STDY14535676	PD58682b_tms0001
48448_2#201.cram	7321	EGAN00004440622	7321STDY14535752	PD61307b_tms0001
48448_2#161.cram	7321	EGAN00004440611	7321STDY14535742	PD58781b_tms0001
48448_2#215.cram	7321	EGAN00004440547	7321STDY14535659	PD58703b_tms0001
48448_2#189.cram	7321	EGAN00004440619	7321STDY14535749	PD61214b_tms0001
48448_2#293.cram	7321	EGAN00004440646	7321STDY14535775	PD61358b_tms0001
48448_2#275.cram	7321	EGAN00004440562	7321STDY14535674	PD59052b_tms0001
48448_2#167.cram	7321	EGAN00004440535	7321STDY14535647	PD58819b_tms0001
48448_2#207.cram	7321	EGAN00004440544	7321STDY14535657	PD59012b_tms0001
48448_2#179.cram	7321	EGAN00004440538	7321STDY14535650	PD58532b_tms0001
48448_2#95.cram	7321	EGAN00004440516	7321STDY14535629	PD58830b_tms0001
48448_2#347.cram	7321	EGAN00004440477	7321STDY14535692	PD59240b_tms0001
48448_2#151.cram	7321	EGAN00004440531	7321STDY14535643	PD58702b_tms0001
48448_2#285.cram	7321	EGAN00004440643	7321STDY14535773	PD61296b_tms0001
48448_2#119.cram	7321	EGAN00004440523	7321STDY14535635	PD58518b_tms0001
48448_2#15.cram	7321	EGAN00004440496	7321STDY14535609	PD58593b_tms0001
48448_2#359.cram	7321	EGAN00004440480	7321STDY14535695	PD59346b_tms0001
48448_2#243.cram	7321	EGAN00004440554	7321STDY14535666	PD59013b_tms0001
48448_2#3.cram	7321	EGAN00004440495	7321STDY14535606	PD58534b_tms0001
48448_2#371.cram	7321	EGAN00004440484	7321STDY14535698	PD59248b_tms0001
48448_2#137.cram	7321	EGAN00004440606	7321STDY14535736	PD58457b_tms0001
48448_2#31.cram	7321	EGAN00004440500	7321STDY14535613	PD58460b_tms0001
48448_2#123.cram	7321	EGAN00004440524	7321STDY14535636	PD58558b_tms0001
48448_2#83.cram	7321	EGAN00004440515	7321STDY14535626	PD58831b_tms0001
48448_2#37.cram	7321	EGAN00004440581	7321STDY14535711	PD59208b_tms0001
48448_2#311.cram	7321	EGAN00004440572	7321STDY14535683	PD58531b_tms0001
48448_2#381.cram	7321	EGAN00004440669	7321STDY14535797	PD61495b_tms0001
48448_2#303.cram	7321	EGAN00004440569	7321STDY14535681	PD58966b_tms0001
48448_2#345.cram	7321	EGAN00004440658	7321STDY14535788	PD61497b_tms0001
48448_2#29.cram	7321	EGAN00004440580	7321STDY14535709	PD59365b_tms0001
48448_2#109.cram	7321	EGAN00004440600	7321STDY14535729	PD59190b_tms0001
48448_2#269.cram	7321	EGAN00004440640	7321STDY14535769	PD61212b_tms0001
48448_2#291.cram	7321	EGAN00004440566	7321STDY14535678	PD58999b_tms0001
48448_2#287.cram	7321	EGAN00004440563	7321STDY14535677	PD58962b_tms0001
48448_2#329.cram	7321	EGAN00004440654	7321STDY14535784	PD61482b_tms0001
48448_2#217.cram	7321	EGAN00004440626	7321STDY14535756	PD61267b_tms0001
48448_2#205.cram	7321	EGAN00004440624	7321STDY14535753	PD61144b_tms0001
48448_2#165.cram	7321	EGAN00004440613	7321STDY14535743	PD61235b_tms0001
48448_2#153.cram	7321	EGAN00004440610	7321STDY14535740	PD59656b_tms0001
48448_2#73.cram	7321	EGAN00004440590	7321STDY14535720	PD59264b_tms0001
48448_2#277.cram	7321	EGAN00004440642	7321STDY14535771	PD61127b_tms0001
48448_2#69.cram	7321	EGAN00004440589	7321STDY14535719	PD59228b_tms0001
48448_2#313.cram	7321	EGAN00004440650	7321STDY14535780	PD61364b_tms0001
48448_2#121.cram	7321	EGAN00004440601	7321STDY14535732	PD59225b_tms0001
48448_2#373.cram	7321	EGAN00004440665	7321STDY14535795	PD61261b_tms0001
48448_2#241.cram	7321	EGAN00004440632	7321STDY14535762	PD61118b_tms0001
48448_2#239.cram	7321	EGAN00004440553	7321STDY14535665	PD58539b_tms0001
48448_2#51.cram	7321	EGAN00004440505	7321STDY14535618	PD58782b_tms0001
48448_2#301.cram	7321	EGAN00004440647	7321STDY14535777	PD61359b_tms0001
48448_2#5.cram	7321	EGAN00004440489	7321STDY14535703	PD59020b_tms0001
48448_2#135.cram	7321	EGAN00004440527	7321STDY14535639	PD58807b_tms0001
48448_2#57.cram	7321	EGAN00004440586	7321STDY14535716	PD58979b_tms0001
48448_2#45.cram	7321	EGAN00004440584	7321STDY14535713	PD59179b_tms0001
48448_2#383.cram	7321	EGAN00004440487	7321STDY14535701	PD59347b_tms0001
48448_2#375.cram	7321	EGAN00004440485	7321STDY14535699	PD59256b_tms0001
48448_2#307.cram	7321	EGAN00004440570	7321STDY14535682	PD59070b_tms0001
48448_2#315.cram	7321	EGAN00004440571	7321STDY14535684	PD58435b_tms0001
48448_2#127.cram	7321	EGAN00004440525	7321STDY14535637	PD58665b_tms0001
48448_2#59.cram	7321	EGAN00004440508	7321STDY14535620	PD58574b_tms0001
48448_2#133.cram	7321	EGAN00004440604	7321STDY14535735	PD59178b_tms0001
48448_2#75.cram	7321	EGAN00004440512	7321STDY14535624	PD58616b_tms0001
48448_2#247.cram	7321	EGAN00004440555	7321STDY14535667	PD58956b_tms0001
48448_2#27.cram	7321	EGAN00004440502	7321STDY14535612	PD58716b_tms0001
48448_2#211.cram	7321	EGAN00004440546	7321STDY14535658	PD58814b_tms0001
48448_2#21.cram	7321	EGAN00004440493	7321STDY14535707	PD58984b_tms0001
48448_2#271.cram	7321	EGAN00004440561	7321STDY14535673	PD59030b_tms0001
48448_2#259.cram	7321	EGAN00004440558	7321STDY14535670	PD58961b_tms0001
48448_2#343.cram	7321	EGAN00004440479	7321STDY14535691	PD58996b_tms0001
48448_2#163.cram	7321	EGAN00004440534	7321STDY14535646	PD58673b_tms0001
48448_2#155.cram	7321	EGAN00004440533	7321STDY14535644	PD58820b_tms0001
48448_2#203.cram	7321	EGAN00004440545	7321STDY14535656	PD58978b_tms0001
48448_2#61.cram	7321	EGAN00004440587	7321STDY14535717	PD59019b_tms0001
48448_2#43.cram	7321	EGAN00004440507	7321STDY14535616	PD58717b_tms0001
48448_2#281.cram	7321	EGAN00004440641	7321STDY14535772	PD61227b_tms0001
48448_2#297.cram	7321	EGAN00004440645	7321STDY14535776	PD61377b_tms0001
48448_2#67.cram	7321	EGAN00004440511	7321STDY14535622	PD58471b_tms0001

## Sheet: TwinsUK_TargetedEMSeq_Blood
TwinsUK_TargetedEMSeq_Blood – EGAD00001015623
file	study_id	sample_acc	sample_name	public_name
48448_2#44.cram	7321	EGAN00004440678	7321STDY14535808	PD59333c_tms0001
48448_2#218.cram	7321	EGAN00004440844	7321STDY14535948	PD59241c_tms0001
48448_2#318.cram	7321	EGAN00004440819	7321STDY14535973	PD58470c_tms0001
48448_2#62.cram	7321	EGAN00004440779	7321STDY14535909	PD61296c_tms0001
48448_2#74.cram	7321	EGAN00004440782	7321STDY14535912	PD59232c_tms0001
48448_2#226.cram	7321	EGAN00004440842	7321STDY14535950	PD61497c_tms0001
48448_2#320.cram	7321	EGAN00004440747	7321STDY14535877	PD61117c_tms0001
48448_2#50.cram	7321	EGAN00004440776	7321STDY14535906	PD61349c_tms0001
48448_2#324.cram	7321	EGAN00004440748	7321STDY14535878	PD61118c_tms0001
48448_2#326.cram	7321	EGAN00004440817	7321STDY14535975	PD58539c_tms0001
48448_2#298.cram	7321	EGAN00004440824	7321STDY14535968	PD58717c_tms0001
48448_2#224.cram	7321	EGAN00004440723	7321STDY14535853	PD58459c_tms0001
48448_2#220.cram	7321	EGAN00004440722	7321STDY14535852	PD58563c_tms0001
48448_2#106.cram	7321	EGAN00004440789	7321STDY14535920	PD59023c_tms0001
48448_2#8.cram	7321	EGAN00004440667	7321STDY14535799	PD61267c_tms0001
48448_2#172.cram	7321	EGAN00004440710	7321STDY14535840	PD59297c_tms0001
48448_2#104.cram	7321	EGAN00004440694	7321STDY14535823	PD58918c_tms0001
48448_2#100.cram	7321	EGAN00004440692	7321STDY14535822	PD58978c_tms0001
48448_2#94.cram	7321	EGAN00004440787	7321STDY14535917	PD61320c_tms0001
48448_2#282.cram	7321	EGAN00004440828	7321STDY14535964	PD61088c_tms0001
48448_2#58.cram	7321	EGAN00004440778	7321STDY14535908	PD59369c_tms0001
48448_2#86.cram	7321	EGAN00004440785	7321STDY14535915	PD59392c_tms0001
48448_2#34.cram	7321	EGAN00004440772	7321STDY14535902	PD61142c_tms0001
48448_2#338.cram	7321	EGAN00004440814	7321STDY14535978	PD59266c_tms0001
48448_2#122.cram	7321	EGAN00004440794	7321STDY14535924	PD59024c_tms0001
48448_2#16.cram	7321	EGAN00004440671	7321STDY14535801	PD59298c_tms0001
48448_2#24.cram	7321	EGAN00004440672	7321STDY14535803	PD61482c_tms0001
48448_2#238.cram	7321	EGAN00004440839	7321STDY14535953	PD61357c_tms0001
48448_2#270.cram	7321	EGAN00004440831	7321STDY14535961	PD58608c_tms0001
48448_2#358.cram	7321	EGAN00004440810	7321STDY14535983	PD59660c_tms0001
48448_2#274.cram	7321	EGAN00004440829	7321STDY14535962	PD58716c_tms0001
48448_2#202.cram	7321	EGAN00004440858	7321STDY14535944	PD59240c_tms0001
48448_2#368.cram	7321	EGAN00004440759	7321STDY14535889	PD58665c_tms0001
48448_2#376.cram	7321	EGAN00004440761	7321STDY14535891	PD58447c_tms0001
48448_2#258.cram	7321	EGAN00004440834	7321STDY14535958	PD61087c_tms0001
48448_2#268.cram	7321	EGAN00004440734	7321STDY14535864	PD59279c_tms0001
48448_2#276.cram	7321	EGAN00004440736	7321STDY14535866	PD58896c_tms0001
48448_2#302.cram	7321	EGAN00004440823	7321STDY14535969	PD58702c_tms0001
48448_2#148.cram	7321	EGAN00004440704	7321STDY14535834	PD61109c_tms0001
48448_2#180.cram	7321	EGAN00004440715	7321STDY14535842	PD59347c_tms0001
48448_2#184.cram	7321	EGAN00004440714	7321STDY14535843	PD61359c_tms0001
48448_2#186.cram	7321	EGAN00004440851	7321STDY14535940	PD61219c_tms0001
48448_2#328.cram	7321	EGAN00004440749	7321STDY14535879	PD61306c_tms0001
48448_2#296.cram	7321	EGAN00004440741	7321STDY14535871	PD61377c_tms0001
48448_2#6.cram	7321	EGAN00004440765	7321STDY14535895	PD59031c_tms0001
48448_2#132.cram	7321	EGAN00004440700	7321STDY14535830	PD59315c_tms0001
48448_2#30.cram	7321	EGAN00004440771	7321STDY14535901	PD58534c_tms0001
48448_2#228.cram	7321	EGAN00004440724	7321STDY14535854	PD59053c_tms0001
48448_2#48.cram	7321	EGAN00004440680	7321STDY14535809	PD61324c_tms0001
48448_2#294.cram	7321	EGAN00004440825	7321STDY14535967	PD59208c_tms0001
48448_2#290.cram	7321	EGAN00004440826	7321STDY14535966	PD58701c_tms0001
48448_2#20.cram	7321	EGAN00004440673	7321STDY14535802	PD58815c_tms0001
48448_2#214.cram	7321	EGAN00004440859	7321STDY14535947	PD59179c_tms0001
48448_2#210.cram	7321	EGAN00004440857	7321STDY14535946	PD61220c_tms0001
48448_2#316.cram	7321	EGAN00004440746	7321STDY14535876	PD61378c_tms0001
48448_2#310.cram	7321	EGAN00004440822	7321STDY14535971	PD58538c_tms0001
48448_2#314.cram	7321	EGAN00004440820	7321STDY14535972	PD58984c_tms0001
48448_2#78.cram	7321	EGAN00004440783	7321STDY14535913	PD59030c_tms0001
48448_2#216.cram	7321	EGAN00004440721	7321STDY14535851	PD58682c_tms0001
48448_2#82.cram	7321	EGAN00004440784	7321STDY14535914	PD61495c_tms0001
48448_2#242.cram	7321	EGAN00004440838	7321STDY14535954	PD59656c_tms0001
48448_2#98.cram	7321	EGAN00004440788	7321STDY14535918	PD58673c_tms0001
48448_2#162.cram	7321	EGAN00004440845	7321STDY14535934	PD58653c_tms0001
48448_2#152.cram	7321	EGAN00004440707	7321STDY14535835	PD59018c_tms0001
48448_2#108.cram	7321	EGAN00004440693	7321STDY14535824	PD61241c_tms0001
48448_2#342.cram	7321	EGAN00004440813	7321STDY14535979	PD61261c_tms0001
48448_2#12.cram	7321	EGAN00004440668	7321STDY14535800	PD61214c_tms0001
48448_2#236.cram	7321	EGAN00004440725	7321STDY14535856	PD58593c_tms0001
48448_2#54.cram	7321	EGAN00004440777	7321STDY14535907	PD59004c_tms0001
48448_2#70.cram	7321	EGAN00004440781	7321STDY14535911	PD61319c_tms0001
48448_2#330.cram	7321	EGAN00004440816	7321STDY14535976	PD61262c_tms0001
48448_2#192.cram	7321	EGAN00004440713	7321STDY14535845	PD58666c_tms0001
48448_2#334.cram	7321	EGAN00004440815	7321STDY14535977	PD58680c_tms0001
48448_2#336.cram	7321	EGAN00004440751	7321STDY14535881	PD58535c_tms0001
48448_2#234.cram	7321	EGAN00004440840	7321STDY14535952	PD58471c_tms0001
48448_2#230.cram	7321	EGAN00004440841	7321STDY14535951	PD58611c_tms0001
48448_2#28.cram	7321	EGAN00004440674	7321STDY14535804	PD61268c_tms0001
48448_2#40.cram	7321	EGAN00004440677	7321STDY14535807	PD58657c_tms0001
48448_2#112.cram	7321	EGAN00004440695	7321STDY14535825	PD58979c_tms0001
48448_2#38.cram	7321	EGAN00004440773	7321STDY14535903	PD59012c_tms0001
48448_2#188.cram	7321	EGAN00004440712	7321STDY14535844	PD59346c_tms0001
48448_2#66.cram	7321	EGAN00004440780	7321STDY14535910	PD58730c_tms0001
48448_2#90.cram	7321	EGAN00004440786	7321STDY14535916	PD58731c_tms0001
48448_2#364.cram	7321	EGAN00004440758	7321STDY14535888	PD58807c_tms0001
48448_2#256.cram	7321	EGAN00004440731	7321STDY14535861	PD58594c_tms0001
48448_2#360.cram	7321	EGAN00004440757	7321STDY14535887	PD59372c_tms0001
48448_2#266.cram	7321	EGAN00004440832	7321STDY14535960	PD58820c_tms0001
48448_2#278.cram	7321	EGAN00004440830	7321STDY14535963	PD59354c_tms0001
48448_2#354.cram	7321	EGAN00004440809	7321STDY14535982	PD58703c_tms0001
48448_2#350.cram	7321	EGAN00004440811	7321STDY14535981	PD59248c_tms0001
48448_2#146.cram	7321	EGAN00004440800	7321STDY14535930	PD58961c_tms0001
48448_2#260.cram	7321	EGAN00004440732	7321STDY14535862	PD58616c_tms0001
48448_2#144.cram	7321	EGAN00004440703	7321STDY14535833	PD58574c_tms0001
48448_2#140.cram	7321	EGAN00004440702	7321STDY14535832	PD61235c_tms0001
48448_2#356.cram	7321	EGAN00004440756	7321STDY14535886	PD59020c_tms0001
48448_2#264.cram	7321	EGAN00004440733	7321STDY14535863	PD59250c_tms0001
48448_2#250.cram	7321	EGAN00004440836	7321STDY14535956	PD58819c_tms0001
48448_2#366.cram	7321	EGAN00004440807	7321STDY14535985	PD58660c_tms0001
48448_2#254.cram	7321	EGAN00004440835	7321STDY14535957	PD58987c_tms0001
48448_2#286.cram	7321	EGAN00004440827	7321STDY14535965	PD61127c_tms0001
48448_2#380.cram	7321	EGAN00004440762	7321STDY14535892	PD58435c_tms0001
48448_2#384.cram	7321	EGAN00004440763	7321STDY14535893	PD58527c_tms0001
48448_2#284.cram	7321	EGAN00004440738	7321STDY14535868	PD58518c_tms0001
48448_2#280.cram	7321	EGAN00004440737	7321STDY14535867	PD58831c_tms0001
48448_2#248.cram	7321	EGAN00004440729	7321STDY14535859	PD58460c_tms0001
48448_2#168.cram	7321	EGAN00004440709	7321STDY14535839	PD61089c_tms0001
48448_2#176.cram	7321	EGAN00004440711	7321STDY14535841	PD58814c_tms0001
48448_2#4.cram	7321	EGAN00004440670	7321STDY14535798	PD61200c_tms0001
48448_2#158.cram	7321	EGAN00004440846	7321STDY14535933	PD61484c_tms0001
48448_2#348.cram	7321	EGAN00004440754	7321STDY14535884	PD59177c_tms0001
48448_2#102.cram	7321	EGAN00004440790	7321STDY14535919	PD59386c_tms0001
48448_2#174.cram	7321	EGAN00004440849	7321STDY14535937	PD61143c_tms0001
48448_2#68.cram	7321	EGAN00004440683	7321STDY14535814	PD58781c_tms0001
48448_2#170.cram	7321	EGAN00004440847	7321STDY14535936	PD61365c_tms0001
48448_2#322.cram	7321	EGAN00004440818	7321STDY14535974	PD58685c_tms0001
48448_2#138.cram	7321	EGAN00004440798	7321STDY14535928	PD59228c_tms0001
48448_2#14.cram	7321	EGAN00004440767	7321STDY14535897	PD58448c_tms0001
48448_2#26.cram	7321	EGAN00004440770	7321STDY14535900	PD59014c_tms0001
48448_2#222.cram	7321	EGAN00004440843	7321STDY14535949	PD59178c_tms0001
48448_2#36.cram	7321	EGAN00004440675	7321STDY14535806	PD58955c_tms0001
48448_2#84.cram	7321	EGAN00004440688	7321STDY14535818	PD58782c_tms0001
48448_2#60.cram	7321	EGAN00004440682	7321STDY14535812	PD61226c_tms0001
48448_2#96.cram	7321	EGAN00004440691	7321STDY14535821	PD61242c_tms0001
48448_2#182.cram	7321	EGAN00004440852	7321STDY14535939	PD59070c_tms0001
48448_2#2.cram	7321	EGAN00004440764	7321STDY14535894	PD59365c_tms0001
48448_2#200.cram	7321	EGAN00004440717	7321STDY14535847	PD58503c_tms0001
48448_2#204.cram	7321	EGAN00004440716	7321STDY14535848	PD58562c_tms0001
48448_2#272.cram	7321	EGAN00004440735	7321STDY14535865	PD58715c_tms0001
48448_2#306.cram	7321	EGAN00004440821	7321STDY14535970	PD59256c_tms0001
48448_2#304.cram	7321	EGAN00004440743	7321STDY14535873	PD61364c_tms0001
48448_2#52.cram	7321	EGAN00004440679	7321STDY14535810	PD58956c_tms0001
48448_2#300.cram	7321	EGAN00004440742	7321STDY14535872	PD58519c_tms0001
48448_2#206.cram	7321	EGAN00004440856	7321STDY14535945	PD58531c_tms0001
48448_2#372.cram	7321	EGAN00004440760	7321STDY14535890	PD58528c_tms0001
48448_2#120.cram	7321	EGAN00004440697	7321STDY14535827	PD59005c_tms0001
48448_2#124.cram	7321	EGAN00004440698	7321STDY14535828	PD61396c_tms0001
48448_2#198.cram	7321	EGAN00004440855	7321STDY14535943	PD61144c_tms0001
48448_2#76.cram	7321	EGAN00004440685	7321STDY14535816	PD58457c_tms0001
48448_2#126.cram	7321	EGAN00004440795	7321STDY14535925	PD59187c_tms0001
48448_2#118.cram	7321	EGAN00004440793	7321STDY14535923	PD59387c_tms0001
48448_2#46.cram	7321	EGAN00004440775	7321STDY14535905	PD58966c_tms0001
48448_2#154.cram	7321	EGAN00004440802	7321STDY14535932	PD58559c_tms0001
48448_2#346.cram	7321	EGAN00004440812	7321STDY14535980	PD58975c_tms0001
48448_2#150.cram	7321	EGAN00004440801	7321STDY14535931	PD61108c_tms0001
48448_2#164.cram	7321	EGAN00004440708	7321STDY14535838	PD59019c_tms0001
48448_2#240.cram	7321	EGAN00004440727	7321STDY14535857	PD58967c_tms0001
48448_2#244.cram	7321	EGAN00004440728	7321STDY14535858	PD59209c_tms0001
48448_2#160.cram	7321	EGAN00004440705	7321STDY14535837	PD59190c_tms0001
48448_2#246.cram	7321	EGAN00004440837	7321STDY14535955	PD58612c_tms0001
48448_2#178.cram	7321	EGAN00004440850	7321STDY14535938	PD59226c_tms0001
48448_2#166.cram	7321	EGAN00004440848	7321STDY14535935	PD59264c_tms0001
48448_2#72.cram	7321	EGAN00004440684	7321STDY14535815	PD61227c_tms0001
48448_2#344.cram	7321	EGAN00004440753	7321STDY14535883	PD58524c_tms0001
48448_2#156.cram	7321	EGAN00004440706	7321STDY14535836	PD61236c_tms0001
48448_2#340.cram	7321	EGAN00004440752	7321STDY14535882	PD59373c_tms0001
48448_2#64.cram	7321	EGAN00004440686	7321STDY14535813	PD58830c_tms0001
48448_2#42.cram	7321	EGAN00004440774	7321STDY14535904	PD61295c_tms0001
48448_2#288.cram	7321	EGAN00004440739	7321STDY14535869	PD58670c_tms0001
48448_2#92.cram	7321	EGAN00004440690	7321STDY14535820	PD61314c_tms0001
48448_2#212.cram	7321	EGAN00004440720	7321STDY14535850	PD58999c_tms0001
48448_2#312.cram	7321	EGAN00004440745	7321STDY14535875	PD61358c_tms0001
48448_2#18.cram	7321	EGAN00004440768	7321STDY14535898	PD58502c_tms0001
48448_2#130.cram	7321	EGAN00004440796	7321STDY14535926	PD58558c_tms0001
48448_2#134.cram	7321	EGAN00004440797	7321STDY14535927	PD59188c_tms0001
48448_2#88.cram	7321	EGAN00004440689	7321STDY14535819	PD58458c_tms0001
48448_2#292.cram	7321	EGAN00004440740	7321STDY14535870	PD61363c_tms0001
48448_2#136.cram	7321	EGAN00004440701	7321STDY14535831	PD61397c_tms0001
48448_2#56.cram	7321	EGAN00004440681	7321STDY14535811	PD58669c_tms0001
48448_2#22.cram	7321	EGAN00004440769	7321STDY14535899	PD61307c_tms0001
48448_2#352.cram	7321	EGAN00004440755	7321STDY14535885	PD58434c_tms0001
48448_2#208.cram	7321	EGAN00004440718	7321STDY14535849	PD59052c_tms0001
48448_2#362.cram	7321	EGAN00004440808	7321STDY14535984	PD61212c_tms0001
48448_2#252.cram	7321	EGAN00004440730	7321STDY14535860	PD58997c_tms0001
48448_2#32.cram	7321	EGAN00004440676	7321STDY14535805	PD61323c_tms0001
48448_2#262.cram	7321	EGAN00004440833	7321STDY14535959	PD61126c_tms0001
48448_2#142.cram	7321	EGAN00004440799	7321STDY14535929	PD59263c_tms0001
48448_2#308.cram	7321	EGAN00004440744	7321STDY14535874	PD61090c_tms0001
48448_2#116.cram	7321	EGAN00004440696	7321STDY14535826	PD58919c_tms0001
48448_2#80.cram	7321	EGAN00004440687	7321STDY14535817	PD61313c_tms0001
48448_2#110.cram	7321	EGAN00004440791	7321STDY14535921	PD61486c_tms0001
48448_2#114.cram	7321	EGAN00004440792	7321STDY14535922	PD58674c_tms0001
48448_2#332.cram	7321	EGAN00004440750	7321STDY14535880	PD58962c_tms0001
48448_2#10.cram	7321	EGAN00004440766	7321STDY14535896	PD59013c_tms0001
48448_2#190.cram	7321	EGAN00004440853	7321STDY14535941	PD61366c_tms0001
48448_2#194.cram	7321	EGAN00004440854	7321STDY14535942	PD58532c_tms0001
48448_2#128.cram	7321	EGAN00004440699	7321STDY14535829	PD59006c_tms0001
48448_2#232.cram	7321	EGAN00004440726	7321STDY14535855	PD58996c_tms0001
48448_2#196.cram	7321	EGAN00004440719	7321STDY14535846	PD59003c_tms0001

## Sheet: Sanger_NanoSeq_RandD
Sanger_NanoSeq_RandD - EGAD00001015624
file	study_id	sample_acc	sample_name	public_name
47942_4#12.cram	6050	EGAN00004685348	6050STDY14355638	USNS_FF17
47942_4#22.cram	6050	EGAN00004685358	6050STDY14355648	USUII_FF17PE
47942_3#3.cram	6050	EGAN00004685329	6050STDY14354623	ShearingUltraII_Rep1
47942_4#5.cram	6050	EGAN00004685341	6050STDY14355631	ShearingNS_Matched
47942_4#9.cram	6050	EGAN00004685345	6050STDY14355635	ShearingUII_FF17PE
47942_3#7.cram	6050	EGAN00004685333	6050STDY14354627	R1.1NanoSeq_Rep1
47942_3#6.cram	6050	EGAN00004685332	6050STDY14354626	USNanoSeq_Rep2
47942_4#4.cram	6050	EGAN00004685340	6050STDY14355630	ShearingNS_FF17PE
47942_4#14.cram	6050	EGAN00004685350	6050STDY14355640	R1.1NS_FF3
47942_3#8.cram	6050	EGAN00004685334	6050STDY14354628	R1.1NanoSeq_Rep2
47942_3#1.cram	6050	EGAN00004685327	6050STDY14354621	ShearingNanoSeq_Rep1
47942_4#21.cram	6050	EGAN00004685357	6050STDY14355647	USUII_FF17
47942_3#2.cram	6050	EGAN00004685328	6050STDY14354622	ShearingNanoSeq_Rep2
47942_4#11.cram	6050	EGAN00004685347	6050STDY14355637	USNS_FF3PE
47942_3#10.cram	6050	EGAN00004685336	6050STDY14354630	USUII_Rep2
47942_4#3.cram	6050	EGAN00004685339	6050STDY14355629	ShearingNS_FF17
47942_4#19.cram	6050	EGAN00004685355	6050STDY14355645	USUII_FF3
47942_4#7.cram	6050	EGAN00004685343	6050STDY14355633	ShearingUII_FF3PE
47942_4#16.cram	6050	EGAN00004685352	6050STDY14355642	R1.1NS_FF17
47942_3#9.cram	6050	EGAN00004685335	6050STDY14354629	USUII_Rep1
47942_4#15.cram	6050	EGAN00004685351	6050STDY14355641	R1.1NS_FF3PE
47942_3#5.cram	6050	EGAN00004685331	6050STDY14354625	USNanoSeq_Rep1
47942_3#4.cram	6050	EGAN00004685330	6050STDY14354624	ShearingUltraII_Rep2
47942_4#6.cram	6050	EGAN00004685342	6050STDY14355632	ShearingUII_FF3
47942_4#13.cram	6050	EGAN00004685349	6050STDY14355639	USNS_FF17PE
47942_4#17.cram	6050	EGAN00004685353	6050STDY14355643	R1.1NS_FF17PE
47942_4#2.cram	6050	EGAN00004685338	6050STDY14355628	ShearingNS_FF3PE
47942_4#10.cram	6050	EGAN00004685346	6050STDY14355636	USNS_FF3
47942_4#18.cram	6050	EGAN00004685354	6050STDY14355644	R1.1NS_Macthed
47942_4#1.cram	6050	EGAN00004685337	6050STDY14355627	ShearingNS_FF3
47942_4#20.cram	6050	EGAN00004685356	6050STDY14355646	USUII_FF3PE
47942_4#8.cram	6050	EGAN00004685344	6050STDY14355634	ShearingUII_FF17
