# Supplementary material for: Somatic mutation and selection at population scale
Source: Nature. 2025 Oct 8;647(8089):411–20. doi: 10.1038/s41586-025-09584-w (PMC12611758; doi:10.1038/s41586-025-09584-w)
Supplement: Supplementary file 12 — This zipped file contains the Supplementary Code. [file 41586_2025_9584_MOESM12_ESM.zip]

Archive with 2 entries (2 files):
- Supplementary_code_v23.html
- __MACOSX/._Supplementary_code_v23.html
